# Supplementary material for: Hydrazinium 2-amino-4-nitro­benzoate dihydrate: crystal structure and Hirshfeld surface analysis
Source: Acta Crystallogr E Crystallogr Commun. 2017 Mar 24;73(Pt 4):579–85. doi: 10.1107/S2056989017004352 (PMC5382626; doi:10.1107/S2056989017004352)
Supplement: Supplementary file 1 [file e-73-00579-sup1.cif]

##############################################################################
#                                                                            #
# This CIF contains the data in a paper accepted for publication in          #
# Acta Crystallographica Section E. It conforms to the requirements of       #
# Notes for Authors for Acta Crystallographica Section E, and has been       #
# peer reviewed under the auspices of the IUCr Commission on Journals.       #
#                                                                            #
# Full details of the Crystallographic Information File format               #
# are given in the paper "The Crystallographic Information File (CIF):       #
# a New Standard Archive File for Crystallography" by S. R. Hall, F. H.      #
# Allen and I. D. Brown [Acta Cryst. (1991), A47, 655-685].                  #
#                                                                            #
# The current version of the core CIF dictionary is obtainable from          #
# ftp://ftp.iucr.org/pub/cif_core.dic.                                       #
#                                                                            #
# Software is freely available for graphical display of the structure(s)     #
# in this CIF. For information consult the CIF software page                 #
# http://www.iucr.org/resources/cif/software.                                #
#                                                                            #
# This file may be used for bona fide research purposes within the           #
# scientific community so long as proper attribution is given to the journal # 
# article from which it was obtained.                                        #
#                                                                            #
##############################################################################
data_I
_audit_creation_method     'SHELXL-2014/7'
_chemical_name_systematic
;
Hydrazinium 2-amino-4-nitrobenzoate dihydrate
;
_chemical_name_common     ?
_chemical_formula_moiety     'H5 N2 +, C7 H5 N2 O4 -, 2(H2 O)'
_chemical_formula_sum     'C7 H14 N4 O6'
_chemical_formula_iupac     'H5 N2 +, C7 H5 N2 O4 -, 2H2 O'
_chemical_formula_weight     250.22
_chemical_melting_point     ?
_shelx_space_group_comment
;
The symmetry employed for this shelxl refinement is uniquely defined
by the following loop, which should always be used as a source of
symmetry information in preference to the above space-group names.
They are only intended as comments.
;
_space_group_crystal_system     triclinic
_space_group_name_H-M_alt     'P -1'
_space_group_name_Hall     '-P 1'
loop_
    _space_group_symop_operation_xyz
    'x, y, z'
    '-x, -y, -z'
_cell_length_a     6.9695(2)
_cell_length_b     8.0960(3)
_cell_length_c     10.5316(3)
_cell_angle_alpha     76.468(2)
_cell_angle_beta     73.251(2)
_cell_angle_gamma     75.390(2)
_cell_volume     542.23(3)
_cell_formula_units_Z     2
_cell_measurement_reflns_used     7476
_cell_measurement_theta_min     2.91
_cell_measurement_theta_max     27.48
_cell_measurement_temperature     120(2)
_exptl_crystal_description     block
_exptl_crystal_colour     red
_exptl_crystal_size_max     0.410
_exptl_crystal_size_mid     0.220
_exptl_crystal_size_min     0.130
_exptl_crystal_density_diffrn     1.533
_exptl_crystal_density_meas     ?
_exptl_crystal_density_method     ?
_exptl_crystal_F_000     264
_exptl_absorpt_coefficient_mu     0.134
_exptl_absorpt_correction_type     multi-scan
_exptl_absorpt_process_details
;
(SADABS; Sheldrick, 2007)
;
_shelx_estimated_absorpt_T_min     0.947
_shelx_estimated_absorpt_T_max     0.983
_exptl_absorpt_correction_T_min     0.6437
_exptl_absorpt_correction_T_max     0.7456
_diffrn_ambient_temperature     120(2)
_diffrn_radiation_type     MoK\a
_diffrn_radiation_wavelength     0.71073
_diffrn_radiation_source     'Bruker--Nonius FR591 rotating anode'
_diffrn_radiation_monochromator     'graphite'
_diffrn_measurement_device_type
                               'Bruker--Nonius Roper CCD camera on \k-goniostat'
_diffrn_measurement_method     '\f & \w scans'
_diffrn_detector_area_resol_mean     9.091
_diffrn_reflns_number     11539
_diffrn_reflns_av_R_equivalents     0.0344
_diffrn_reflns_theta_min     3.049
_diffrn_reflns_theta_max     27.606
_diffrn_reflns_theta_full     25.242
_diffrn_measured_fraction_theta_max     0.991
_diffrn_measured_fraction_theta_full     0.997
_diffrn_reflns_limit_h_min     -9
_diffrn_reflns_limit_h_max     8
_diffrn_reflns_limit_k_min     -10
_diffrn_reflns_limit_k_max     10
_diffrn_reflns_limit_l_min     -13
_diffrn_reflns_limit_l_max     13
_refine_special_details     ?
_reflns_number_total     2497
_reflns_number_gt     2147
_reflns_threshold_expression     'I > 2\s(I)'
_refine_ls_structure_factor_coef     Fsqd
_refine_ls_matrix_type     full
_refine_ls_R_factor_all     0.0459
_refine_ls_R_factor_gt     0.0386
_refine_ls_wR_factor_gt     0.1039
_refine_ls_wR_factor_ref     0.1095
_refine_ls_goodness_of_fit_ref     1.049
_refine_ls_restrained_S_all     1.048
_refine_ls_number_reflns     2497
_refine_ls_number_parameters     187
_refine_ls_number_restraints     13
_refine_ls_weighting_scheme     calc
_refine_ls_weighting_details
              'w=1/[\s^2^(Fo^2^)+(0.0646P)^2^+0.1366P] where P=(Fo^2^+2Fc^2^)/3'
_atom_sites_solution_hydrogens     mixed
_atom_sites_solution_primary     ?
_atom_sites_solution_secondary     ?
_refine_ls_shift/su_max     0.000
_refine_ls_shift/su_mean     0.000
_refine_diff_density_max     0.285
_refine_diff_density_min     -0.297
_refine_ls_extinction_method     none
_refine_ls_extinction_coef     .
loop_
    _atom_type_symbol
    _atom_type_description
    _atom_type_scat_dispersion_real
    _atom_type_scat_dispersion_imag
    _atom_type_scat_source
    'C' 'C' 0.0033 0.0016
                         'International Tables Vol C Tables 4.2.6.8 and 6.1.1.4'
    'H' 'H' 0.0000 0.0000
                         'International Tables Vol C Tables 4.2.6.8 and 6.1.1.4'
    'N' 'N' 0.0061 0.0033
                         'International Tables Vol C Tables 4.2.6.8 and 6.1.1.4'
    'O' 'O' 0.0106 0.0060
                         'International Tables Vol C Tables 4.2.6.8 and 6.1.1.4'
_computing_data_collection
;
COLLECT (Hooft, 1998)
;
_computing_cell_refinement
;
DENZO (Otwinowski & Minor, 1997) and COLLECT (Hooft, 1998)
;
_computing_data_reduction
;
DENZO (Otwinowski & Minor, 1997) and COLLECT (Hooft, 1998)
;
_computing_structure_solution
;
SHELXS97 (Sheldrick, 2008)
;
_computing_structure_refinement
;
SHELXL2014 (Sheldrick, 2015)
;
_computing_molecular_graphics
;
ORTEP-3 for Windows (Farrugia, 2012) and DIAMOND (Brandenburg,
2006)
;
_computing_publication_material
;
publCIF (Westrip, 2010)
;
loop_
    _atom_site_type_symbol
    _atom_site_label
    _atom_site_fract_x
    _atom_site_fract_y
    _atom_site_fract_z
    _atom_site_U_iso_or_equiv
    _atom_site_adp_type
    _atom_site_calc_flag
    _atom_site_occupancy
    _atom_site_disorder_assembly
    _atom_site_disorder_group
    O O1 0.40595(14) 0.36669(11) 0.25616(9) 0.0168(2) Uani d 1 . .
    O O2 0.46220(13) 0.18017(11) 0.11781(9) 0.0164(2) Uani d 1 . .
    O O3 0.04781(14) -0.28112(12) 0.77375(9) 0.0224(2) Uani d 1 . .
    O O4 0.24000(15) -0.47250(11) 0.65475(9) 0.0195(2) Uani d 1 . .
    N N1 0.15996(17) 0.28747(14) 0.50370(11) 0.0163(2) Uani d 1 . .
    H H1N 0.218(2) 0.3697(17) 0.4483(14) 0.020 Uiso d 1 . .
    H H2N 0.107(2) 0.301(2) 0.5877(10) 0.020 Uiso d 1 . .
    N N2 0.17056(16) -0.32135(13) 0.67034(10) 0.0150(2) Uani d 1 . .
    C C1 0.34738(18) 0.08075(15) 0.35268(12) 0.0128(3) Uani d 1 . .
    C C2 0.23062(17) 0.12171(15) 0.47960(12) 0.0123(3) Uani d 1 . .
    C C3 0.17447(18) -0.01538(16) 0.58371(12) 0.0133(3) Uani d 1 . .
    H H3 0.0949 0.0079 0.6698 0.016 Uiso calc 1 . .
    C C4 0.23572(18) -0.18300(15) 0.55975(12) 0.0132(3) Uani d 1 . .
    C C5 0.35262(19) -0.22781(16) 0.43707(13) 0.0152(3) Uani d 1 . .
    H H5 0.3943 -0.3450 0.4241 0.018 Uiso calc 1 . .
    C C6 0.40531(19) -0.09256(16) 0.33461(12) 0.0148(3) Uani d 1 . .
    H H6 0.4836 -0.1183 0.2489 0.018 Uiso calc 1 . .
    C C7 0.40929(18) 0.21917(15) 0.23517(12) 0.0130(3) Uani d 1 . .
    N N3 -0.00982(17) 0.32666(14) 0.90634(11) 0.0161(2) Uani d 1 . .
    H H3N 0.045(2) 0.2268(14) 0.9450(14) 0.019 Uiso d 1 . .
    H H4N 0.086(2) 0.3844(19) 0.8652(14) 0.019 Uiso d 1 . .
    H H5N -0.102(2) 0.3825(19) 0.9655(13) 0.019 Uiso d 1 . .
    N N4 -0.09239(17) 0.30241(15) 0.80197(11) 0.0180(3) Uani d 1 . .
    H H6N -0.179(2) 0.3973(15) 0.7857(16) 0.022 Uiso d 1 . .
    H H7N -0.159(2) 0.2192(17) 0.8375(15) 0.022 Uiso d 1 . .
    O O1W 0.21973(14) 0.02486(12) 0.02803(10) 0.0184(2) Uani d 1 . .
    H H1W 0.279(3) 0.070(2) 0.0681(16) 0.028 Uiso d 1 . .
    H H2W 0.312(2) -0.033(2) -0.0235(15) 0.028 Uiso d 1 . .
    O O2W 0.31998(14) 0.45790(12) -0.06089(9) 0.0170(2) Uani d 1 . .
    H H3W 0.381(2) 0.382(2) -0.0080(15) 0.025 Uiso d 1 . .
    H H4W 0.409(2) 0.506(2) -0.1221(15) 0.025 Uiso d 1 . .
loop_
    _atom_site_aniso_label
    _atom_site_aniso_U_11
    _atom_site_aniso_U_22
    _atom_site_aniso_U_33
    _atom_site_aniso_U_12
    _atom_site_aniso_U_13
    _atom_site_aniso_U_23
    O1 0.0211(5) 0.0127(5) 0.0162(4) -0.0063(3) -0.0025(3) -0.0008(3)
    O2 0.0197(5) 0.0145(5) 0.0126(4) -0.0027(3) -0.0020(3) -0.0008(3)
    O3 0.0216(5) 0.0207(5) 0.0165(5) -0.0019(4) 0.0023(4) 0.0019(4)
    O4 0.0268(5) 0.0115(5) 0.0204(5) -0.0057(4) -0.0067(4) 0.0005(3)
    N1 0.0209(6) 0.0119(5) 0.0145(5) -0.0046(4) -0.0005(4) -0.0026(4)
    N2 0.0151(5) 0.0145(5) 0.0158(5) -0.0045(4) -0.0059(4) 0.0009(4)
    C1 0.0127(6) 0.0121(6) 0.0139(6) -0.0033(4) -0.0043(4) -0.0004(4)
    C2 0.0113(6) 0.0120(6) 0.0147(6) -0.0027(4) -0.0058(4) -0.0009(4)
    C3 0.0122(6) 0.0148(6) 0.0126(6) -0.0031(4) -0.0033(4) -0.0012(4)
    C4 0.0129(6) 0.0127(6) 0.0140(6) -0.0046(4) -0.0052(4) 0.0021(5)
    C5 0.0162(6) 0.0102(6) 0.0187(6) -0.0014(4) -0.0055(5) -0.0014(5)
    C6 0.0146(6) 0.0148(6) 0.0140(6) -0.0025(4) -0.0024(4) -0.0027(5)
    C7 0.0109(6) 0.0129(6) 0.0142(6) -0.0016(4) -0.0035(4) -0.0005(4)
    N3 0.0162(5) 0.0139(5) 0.0173(6) -0.0033(4) -0.0034(4) -0.0017(4)
    N4 0.0207(6) 0.0166(6) 0.0173(6) -0.0050(4) -0.0047(4) -0.0025(4)
    O1W 0.0177(5) 0.0171(5) 0.0203(5) -0.0020(4) -0.0038(4) -0.0056(4)
    O2W 0.0154(4) 0.0169(5) 0.0161(5) -0.0045(3) -0.0037(3) 0.0029(4)
_geom_special_details
;
 All esds (except the esd in the dihedral angle between two l.s. planes)
 are estimated using the full covariance matrix.  The cell esds are taken
 into account individually in the estimation of esds in distances, angles
 and torsion angles; correlations between esds in cell parameters are only
 used when they are defined by crystal symmetry.  An approximate (isotropic)
 treatment of cell esds is used for estimating esds involving l.s. planes.
;
loop_
    _geom_bond_atom_site_label_1
    _geom_bond_atom_site_label_2
    _geom_bond_site_symmetry_2
    _geom_bond_distance
    _geom_bond_publ_flag
    O1 C7 . 1.2579(15) ?
    O2 C7 . 1.2746(15) ?
    O3 N2 . 1.2299(14) ?
    O4 N2 . 1.2280(14) ?
    N1 C2 . 1.3644(16) ?
    N1 H1N . 0.873(9) ?
    N1 H2N . 0.877(9) ?
    N2 C4 . 1.4692(15) ?
    C1 C6 . 1.4010(17) ?
    C1 C2 . 1.4153(17) ?
    C1 C7 . 1.5035(16) ?
    C2 C3 . 1.4106(17) ?
    C3 C4 . 1.3760(18) ?
    C3 H3 . 0.9500 ?
    C4 C5 . 1.3886(18) ?
    C5 C6 . 1.3855(18) ?
    C5 H5 . 0.9500 ?
    C6 H6 . 0.9500 ?
    N3 N4 . 1.4492(15) ?
    N3 H3N . 0.864(9) ?
    N3 H4N . 0.865(9) ?
    N3 H5N . 0.872(9) ?
    N4 H6N . 0.864(9) ?
    N4 H7N . 0.865(9) ?
    O1W H1W . 0.856(14) ?
    O1W H2W . 0.834(13) ?
    O2W H3W . 0.847(13) ?
    O2W H4W . 0.852(13) ?
loop_
    _geom_angle_atom_site_label_1
    _geom_angle_atom_site_label_2
    _geom_angle_atom_site_label_3
    _geom_angle_site_symmetry_1
    _geom_angle_site_symmetry_3
    _geom_angle
    _geom_angle_publ_flag
    C2 N1 H1N . . 118.5(11) ?
    C2 N1 H2N . . 117.4(10) ?
    H1N N1 H2N . . 117.3(15) ?
    O4 N2 O3 . . 122.87(10) ?
    O4 N2 C4 . . 118.34(10) ?
    O3 N2 C4 . . 118.79(10) ?
    C6 C1 C2 . . 119.62(11) ?
    C6 C1 C7 . . 118.73(11) ?
    C2 C1 C7 . . 121.65(11) ?
    N1 C2 C3 . . 118.52(11) ?
    N1 C2 C1 . . 123.24(11) ?
    C3 C2 C1 . . 118.13(11) ?
    C4 C3 C2 . . 119.56(11) ?
    C4 C3 H3 . . 120.2 ?
    C2 C3 H3 . . 120.2 ?
    C3 C4 C5 . . 123.75(11) ?
    C3 C4 N2 . . 117.70(11) ?
    C5 C4 N2 . . 118.54(11) ?
    C6 C5 C4 . . 116.48(11) ?
    C6 C5 H5 . . 121.8 ?
    C4 C5 H5 . . 121.8 ?
    C5 C6 C1 . . 122.44(12) ?
    C5 C6 H6 . . 118.8 ?
    C1 C6 H6 . . 118.8 ?
    O1 C7 O2 . . 123.11(11) ?
    O1 C7 C1 . . 119.32(11) ?
    O2 C7 C1 . . 117.57(11) ?
    N4 N3 H3N . . 109.2(10) ?
    N4 N3 H4N . . 105.8(10) ?
    H3N N3 H4N . . 108.1(15) ?
    N4 N3 H5N . . 112.3(10) ?
    H3N N3 H5N . . 110.6(15) ?
    H4N N3 H5N . . 110.6(15) ?
    N3 N4 H6N . . 105.4(11) ?
    N3 N4 H7N . . 106.2(11) ?
    H6N N4 H7N . . 108.5(16) ?
    H1W O1W H2W . . 106.4(15) ?
    H3W O2W H4W . . 108.3(15) ?
loop_
    _geom_torsion_atom_site_label_1
    _geom_torsion_atom_site_label_2
    _geom_torsion_atom_site_label_3
    _geom_torsion_atom_site_label_4
    _geom_torsion_site_symmetry_1
    _geom_torsion_site_symmetry_2
    _geom_torsion_site_symmetry_3
    _geom_torsion_site_symmetry_4
    _geom_torsion
    _geom_torsion_publ_flag
    C6 C1 C2 N1 . . . . -176.80(11) ?
    C7 C1 C2 N1 . . . . 2.39(18) ?
    C6 C1 C2 C3 . . . . -0.76(17) ?
    C7 C1 C2 C3 . . . . 178.43(10) ?
    N1 C2 C3 C4 . . . . 176.90(11) ?
    C1 C2 C3 C4 . . . . 0.67(17) ?
    C2 C3 C4 C5 . . . . 0.22(18) ?
    C2 C3 C4 N2 . . . . -178.90(10) ?
    O4 N2 C4 C3 . . . . -173.12(10) ?
    O3 N2 C4 C3 . . . . 7.53(16) ?
    O4 N2 C4 C5 . . . . 7.72(16) ?
    O3 N2 C4 C5 . . . . -171.63(11) ?
    C3 C4 C5 C6 . . . . -0.98(18) ?
    N2 C4 C5 C6 . . . . 178.13(10) ?
    C4 C5 C6 C1 . . . . 0.86(18) ?
    C2 C1 C6 C5 . . . . -0.02(18) ?
    C7 C1 C6 C5 . . . . -179.23(11) ?
    C6 C1 C7 O1 . . . . -161.98(11) ?
    C2 C1 C7 O1 . . . . 18.83(17) ?
    C6 C1 C7 O2 . . . . 18.36(16) ?
    C2 C1 C7 O2 . . . . -160.84(11) ?
loop_
    _geom_hbond_atom_site_label_D
    _geom_hbond_atom_site_label_H
    _geom_hbond_atom_site_label_A
    _geom_hbond_site_symmetry_A
    _geom_hbond_distance_DH
    _geom_hbond_distance_HA
    _geom_hbond_distance_DA
    _geom_hbond_angle_DHA
    N1 H1N O1 . 0.875(14) 2.071(14) 2.7098(15) 129.1(12)
    N1 H2N N4 . 0.876(11) 2.285(11) 3.1403(16) 165.4(14)
    N3 H3N O1W 1_556 0.863(12) 1.965(13) 2.8136(15) 167.4(14)
    N3 H4N O2W 1_556 0.865(15) 2.249(15) 2.8969(16) 131.7(12)
    N3 H4N O4 1_565 0.865(15) 2.337(14) 3.0739(15) 143.3(13)
    N3 H5N O2W 2_566 0.872(14) 1.930(15) 2.7862(15) 167.0(13)
    N4 H6N O1 2_566 0.865(13) 2.198(13) 3.0623(15) 178.1(14)
    N4 H7N O1W 2_556 0.866(14) 2.204(14) 3.0106(15) 155.1(13)
    O1W H1W O2 . 0.86(2) 1.97(2) 2.8071(14) 166.2(16)
    O1W H2W O2 2_655 0.833(15) 1.895(16) 2.7208(13) 171.4(15)
    O2W H3W O2 . 0.845(15) 1.923(15) 2.7479(13) 165.1(15)
    O2W H4W O1 2_665 0.852(15) 1.913(15) 2.7627(14) 174.9(15)
_shelx_hkl_file
;
  -1   0   0 1.66794 0.37336   3
  -1   0   0 1.01852 0.48209   5
   1   0   0 1.68855 0.28418   1
   1   0   0 2.38349 0.52128   5
   1   0   0 1.28896 0.47878   3
  -2   0   0 482.586  18.576   1
  -2   0   0 442.156  25.058   1
  -2   0   0 501.796  21.378   5
  -2   0   0 472.421  26.028   4
  -2   0   0 501.941  23.030   3
   2   0   0 484.267  16.604   5
   2   0   0 439.218  27.566   1
  -3   0   0 11.6968  1.6198   4
  -3   0   0 11.3560  1.5674   5
  -3   0   0 12.5678  0.9628   1
  -3   0   0 11.4440  1.2241   3
   3   0   0 9.45945 0.82264   1
   3   0   0 9.58423 1.63711   5
  -4   0   0 -0.4545  1.2755   5
  -4   0   0 1.87399 1.44662   4
  -4   0   0 0.44693 0.34190   1
  -4   0   0 0.68786 0.56119   1
  -4   0   0 1.84164 0.92723   3
   4   0   0 0.70854 0.33981   1
   4   0   0 0.93576 0.34465   1
  -5   0   0 550.941  27.793   3
  -5   0   0 534.404  25.018   1
  -5   0   0 556.133  15.657   5
  -5   0   0 567.246  39.027   4
  -5   0   0 592.175  30.069   1
  -5   0   0 601.863  24.267   2
   5   0   0 594.091  21.275   1
   5   0   0 510.976  20.492   1
  -6   0   0 2.14844 1.67713   2
  -6   0   0 4.93418 1.91297   5
  -6   0   0 4.95827 1.84492   3
  -6   0   0 2.95174 1.49504   4
  -7   0   0 19.3170  3.3179   4
  -7   0   0 19.3292  4.2896   5
  -8   0   0 0.39980 2.66932   5
  -8   0   0 -2.2769  3.7823   4
  -8   1   0 6.89161 4.69588   5
  -8   1   0 4.36501 3.10993   4
  -7   1   0 45.0315  5.5581   5
  -7   1   0 63.8323  6.7681   4
   6  -1   0 102.818   5.393   1
   6  -1   0 86.0080  6.4396   1
  -6   1   0 109.753   6.178   1
  -6   1   0 96.8450  8.0063   5
  -6   1   0 113.217   7.681   2
  -6   1   0 100.005   8.116   4
  -6   1   0 95.9111  8.7441   3
  -6   1   0 81.7906  4.3817   1
   5  -1   0 45.6223  2.2148   1
   5  -1   0 42.4209  3.1039   1
  -5   1   0 54.4961  4.9729   2
  -5   1   0 33.5979  4.3570   3
  -5   1   0 51.1186  4.8819   5
  -5   1   0 42.2580  3.3988   1
  -5   1   0 44.0072  3.2081   4
  -5   1   0 42.4758  2.6086   1
   4  -1   0 251.480  11.192   1
   4  -1   0 264.749  11.789   3
  -4   1   0 257.426   8.740   5
  -4   1   0 275.602   9.580   2
  -4   1   0 280.864  15.698   3
  -4   1   0 271.131  19.139   1
  -4   1   0 272.707  13.626   1
   3  -1   0 220.994  12.774   1
   3  -1   0 219.207  14.331   3
   3  -1   0 230.707  13.415   1
  -3   1   0 227.063  15.771   1
  -3   1   0 221.986   6.687   1
  -3   1   0 237.903  10.796   5
  -3   1   0 226.352  12.618   3
   2  -1   0 1478.63   66.81   3
   2  -1   0 1511.95   57.64   1
  -2   1   0 1467.81   46.76   1
  -2   1   0 1503.92   68.55   1
  -2   1   0 1514.35   46.19   5
  -2   1   0 1483.74   83.98   3
   1  -1   0 326.257  22.785   3
   1  -1   0 311.267  14.389   1
   1  -1   0 305.510  13.474   1
  -1   1   0 318.491   9.537   5
  -1   1   0 320.329  11.766   1
  -1  -1   0 146.350   8.225   4
   1   1   0 159.638   5.481   1
   1   1   0 162.251   8.306   5
   1   1   0 153.311   5.517   1
   1   1   0 168.189  10.948   4
  -2  -1   0 540.177  22.305   1
  -2  -1   0 553.709  19.558   1
  -2  -1   0 541.821  23.357   4
  -2  -1   0 557.379  26.708   5
   2   1   0 536.829  28.514   4
   2   1   0 547.742  18.126   5
   2   1   0 538.346  16.181   1
   2   1   0 583.288  26.497   1
  -3  -1   0 374.771  13.412   5
  -3  -1   0 370.111  12.550   1
  -3  -1   0 372.321  16.188   4
  -3  -1   0 361.328  22.060   1
   3   1   0 360.022  10.379   1
   3   1   0 380.119  15.123   5
   3   1   0 383.028  22.817   4
  -4  -1   0 558.173  24.139   1
  -4  -1   0 579.766  32.882   3
  -4  -1   0 587.255  30.000   5
  -4  -1   0 554.916  21.725   4
  -4  -1   0 583.205  28.710   2
  -4  -1   0 599.937  24.805   1
   4   1   0 564.853  16.694   1
   4   1   0 607.363  16.301   5
  -5  -1   0 91.4079  5.2372   4
  -5  -1   0 91.1862  7.0952   2
  -5  -1   0 79.4702  6.3927   3
  -5  -1   0 86.0147  7.4968   1
  -5  -1   0 92.1653  5.0860   5
  -5  -1   0 91.8667  5.5740   1
   5   1   0 94.5852  7.8122   1
   5   1   0 83.3499  3.2094   1
  -6  -1   0 63.9314  3.7158   1
  -6  -1   0 47.9092  5.2280   3
  -6  -1   0 56.7295  6.0704   2
  -6  -1   0 42.0121  3.4003   1
  -6  -1   0 62.8004  4.7993   5
  -6  -1   0 58.2495  4.6427   4
   6   1   0 59.5233  3.1996   1
  -7  -1   0 32.0386  4.4737   5
  -7  -1   0 44.4358  4.6313   4
  -8  -1   0 3.63297 2.55966   5
  -8  -1   0 -3.0950  2.0802   4
  -8   2   0 57.9021  7.5220   5
  -7   2   0 0.20212 1.92400   4
  -7   2   0 -1.6059  2.7679   5
   6  -2   0 1.33697 0.68951   1
   6  -2   0 2.84140 0.66777   1
  -6   2   0 1.70093 1.01347   1
  -6   2   0 2.04108 0.84057   1
  -6   2   0 0.19246 2.62239   4
  -6   2   0 3.02177 2.27684   5
   5  -2   0 36.7174  2.3303   1
   5  -2   0 34.4662  3.2956   3
  -5   2   0 38.5386  2.5795   1
  -5   2   0 45.5823  4.9830   2
  -5   2   0 35.7169  4.5486   1
  -5   2   0 41.6448  4.0414   5
  -5   2   0 45.0228  4.3515   3
   4  -2   0 92.6380  4.5162   1
   4  -2   0 89.7990  5.4145   1
   4  -2   0 99.7375  4.9181   3
  -4   2   0 84.7097  5.3932   1
  -4   2   0 86.0232  4.4171   1
  -4   2   0 95.1968  4.9529   5
   3  -2   0 8.47971 1.30187   1
   3  -2   0 5.63200 1.21207   3
  -3   2   0 6.41609 0.93594   1
  -3   2   0 9.01139 1.11924   1
  -3   2   0 5.21504 1.47445   5
   2  -2   0 499.105  20.520   1
   2  -2   0 509.477  20.137   1
   2  -2   0 503.490  35.942   3
  -2   2   0 517.299  11.440   5
  -2   2   0 505.436  13.522   1
  -2   2   0 507.798  15.336   1
   1  -2   0 98.4734  4.0534   1
   1  -2   0 100.287   3.947   1
  -1   2   0 100.189   3.555   5
  -1   2   0 103.991   4.862   1
  -1   2   0 103.691   3.551   1
   0  -2   0 493.096  16.537   1
   0  -2   0 452.461  19.932   4
   0  -2   0 486.283  15.508   1
   0   2   0 483.751  16.731   4
   0   2   0 488.106  13.860   1
   0   2   0 496.809  17.619   1
  -1  -2   0 727.824  47.505   2
  -1  -2   0 771.448  42.918   4
  -1  -2   0 756.413  28.948   1
  -1  -2   0 778.601  23.472   1
   1   2   0 781.867  16.698   1
   1   2   0 781.852  35.581   4
   1   2   0 736.585  20.365   1
  -2  -2   0 5849.04  163.03   1
  -2  -2   0 5555.71  194.14   4
  -2  -2   0 5791.38  169.54   1
   2   2   0 5678.06  258.61   4
   2   2   0 5801.90  238.90   1
  -3  -2   0 56.5280  4.5296   2
  -3  -2   0 53.9402  2.5210   5
  -3  -2   0 58.3104  2.8670   1
  -3  -2   0 64.6068  4.4966   1
  -3  -2   0 57.2048  3.6344   4
   3   2   0 53.6744  2.7561   5
   3   2   0 56.8919  2.6310   1
   3   2   0 58.6522  4.7177   4
   3   2   0 62.7034  3.2766   1
  -4  -2   0 64.4083  4.0232   5
  -4  -2   0 48.2741  3.4773   2
  -4  -2   0 58.1136  2.8046   1
  -4  -2   0 52.4904  2.7629   1
  -4  -2   0 54.0729  3.3681   4
   4   2   0 56.7461  2.4655   1
   4   2   0 52.3845  3.1278   5
   4   2   0 61.4394  4.2421   4
   4   2   0 55.5210  2.9307   1
  -5  -2   0 99.2847  5.8109   5
  -5  -2   0 99.7074  6.8987   2
  -5  -2   0 89.6926  6.8519   3
  -5  -2   0 101.454   5.682   4
  -5  -2   0 95.6700  5.6360   1
  -5  -2   0 96.8553  5.4923   1
   5   2   0 104.585   5.822   5
   5   2   0 103.185   4.638   1
  -6  -2   0 0.83604 0.51792   1
  -6  -2   0 -0.9711  2.0280   2
  -6  -2   0 0.74768 1.58417   3
  -6  -2   0 1.40078 1.14527   5
  -6  -2   0 0.97174 0.66765   1
  -6  -2   0 3.64646 1.56175   4
   6   2   0 1.60150 0.57935   1
   6   2   0 1.43867 0.65086   1
  -7  -2   0 122.197   7.721   4
  -7  -2   0 77.9545 13.2273   2
  -7  -2   0 110.086   8.634   5
  -8  -2   0 47.1129  5.8927   4
  -8  -2   0 45.7908  5.3494   5
   7  -3   0 41.6579  4.7551   1
  -7   3   0 48.3034  6.2566   5
  -7   3   0 35.4923  4.8373   4
   6  -3   0 226.122  12.313   3
   6  -3   0 215.458  15.893   1
  -6   3   0 218.084  14.184   1
  -6   3   0 231.026  16.189   5
  -6   3   0 200.731  12.097   1
   5  -3   0 71.1650  4.3101   1
   5  -3   0 73.4580  4.5508   3
   5  -3   0 72.2845  5.7572   1
  -5   3   0 70.1250  4.5114   1
  -5   3   0 72.1876  6.8232   5
  -5   3   0 79.5546  6.7126   2
  -5   3   0 66.9012  6.3061   1
   4  -3   0 43.0096  3.3024   3
   4  -3   0 44.8176  2.4610   1
  -4   3   0 40.9014  3.6278   1
  -4   3   0 40.2988  2.8187   1
  -4   3   0 44.1085  4.1665   2
  -4   3   0 39.7783  3.8317   5
   3  -3   0 66.2078  3.2113   1
   3  -3   0 76.1659  3.9929   3
  -3   3   0 66.6861  3.9009   5
  -3   3   0 73.3093  4.4247   1
  -3   3   0 63.6376  3.5710   1
   2  -3   0 30.7143  2.4981   1
   2  -3   0 29.0461  2.2289   1
   2  -3   0 34.7210  2.4887   3
  -2   3   0 33.2159  2.3895   1
  -2   3   0 36.6982  2.6062   5
  -2   3   0 38.1395  2.3879   1
   1  -3   0 4110.02  150.68   1
   1  -3   0 4278.82  134.39   1
  -1   3   0 4158.02  132.94   1
  -1   3   0 4340.47  139.48   1
   0  -3   0 409.951  13.177   1
   0  -3   0 394.207  17.875   1
   0   3   0 393.967  12.982   1
   0   3   0 398.837  15.369   4
   0   3   0 386.899  14.719   1
  -1  -3   0 630.828  33.634   4
  -1  -3   0 681.743  23.906   1
  -1  -3   0 625.820  19.942   1
   1   3   0 699.953  18.244   1
   1   3   0 629.117  18.497   1
   1   3   0 657.436  25.261   4
  -2  -3   0 410.635  13.349   1
  -2  -3   0 396.188  19.725   2
  -2  -3   0 414.042  22.068   1
  -2  -3   0 403.404  26.362   4
   2   3   0 427.354  21.580   4
   2   3   0 401.406  15.911   1
   2   3   0 424.439  12.376   1
  -3  -3   0 46.5044  2.6599   1
  -3  -3   0 45.4052  4.0655   2
  -3  -3   0 43.9541  3.1441   1
  -3  -3   0 42.9754  2.7414   4
   3   3   0 46.7669  2.4555   5
   3   3   0 41.2310  2.6549   1
   3   3   0 47.0748  3.1588   1
   3   3   0 46.9589  2.7657   4
  -4  -3   0 1491.22   46.91   2
  -4  -3   0 1482.91   58.57   1
  -4  -3   0 1498.52   62.66   1
  -4  -3   0 1477.63   93.17   4
   4   3   0 1468.97   60.88   1
   4   3   0 1556.25   47.60   5
   4   3   0 1533.22   76.66   4
   4   3   0 1433.88   34.91   1
  -5  -3   0 208.885  13.331   4
  -5  -3   0 175.769   9.584   2
  -5  -3   0 178.532   8.581   1
  -5  -3   0 198.581   9.718   1
   5   3   0 196.742  15.048   4
   5   3   0 203.616  10.229   1
   5   3   0 204.755  11.398   5
   5   3   0 190.577   8.025   1
  -6  -3   0 -0.7317  1.6023   4
  -6  -3   0 -0.3617  1.1788   2
  -6  -3   0 0.53800 0.86987   1
  -6  -3   0 1.13792 1.13353   1
  -6  -3   0 -0.3255  1.3719   3
   6   3   0 2.23605 1.06137   1
   6   3   0 0.23499 0.96166   1
  -7  -3   0 0.66127 1.78201   2
  -7  -3   0 0.14828 2.87919   4
  -7  -3   0 0.14397 1.02452   1
  -7  -3   0 0.46820 0.67487   1
   7   3   0 1.17191 0.53331   1
   7   3   0 2.21174 0.95447   1
  -8  -3   0 31.9632  4.6186   4
   7  -4   0 88.0582  8.3612   3
   7  -4   0 86.0127 10.2725   1
  -7   4   0 108.744  11.450   5
   6  -4   0 100.336   8.371   1
   6  -4   0 96.0016  7.1041   3
  -6   4   0 82.0310  7.1841   1
  -6   4   0 91.5769  9.7129   5
   5  -4   0 26.6970  3.3287   3
   5  -4   0 32.0726  2.9841   1
   5  -4   0 29.2095  3.7211   1
  -5   4   0 23.3357  4.8454   2
  -5   4   0 33.2439  4.0039   1
  -5   4   0 27.7080  4.1838   5
  -5   4   0 35.2072  3.3286   1
   4  -4   0 2.70658 1.50429   1
   4  -4   0 4.35541 1.69493   3
  -4   4   0 2.79624 1.93593   5
  -4   4   0 0.70353 1.35910   1
  -4   4   0 2.50760 1.36263   1
  -4   4   0 2.88502 2.42884   2
   3  -4   0 674.400  24.733   1
   3  -4   0 675.400  33.370   3
   3  -4   0 668.132  38.102   1
  -3   4   0 686.619  23.606   5
  -3   4   0 664.114  25.675   2
  -3   4   0 683.780  29.890   1
  -3   4   0 708.370  39.682   1
   2  -4   0 158.687   8.699   1
   2  -4   0 157.065   8.603   1
  -2   4   0 139.797   6.573   5
  -2   4   0 160.458   6.984   1
  -2   4   0 151.462   8.065   1
   1  -4   0 388.938  16.044   1
   1  -4   0 393.546  14.379   1
  -1   4   0 376.206  10.776   1
  -1   4   0 378.245   7.954   5
  -1   4   0 389.532  12.573   4
  -1   4   0 390.176  16.566   1
   0  -4   0 267.451  10.042   1
   0  -4   0 269.595  11.377   1
   0   4   0 262.228   9.152   4
   0   4   0 279.034  12.341   1
   0   4   0 250.299   7.054   1
   0   4   0 272.689   7.158   2
  -1  -4   0 206.107   8.053   4
  -1  -4   0 200.937   8.369   1
  -1  -4   0 197.836   7.215   1
   1   4   0 188.774   6.013   1
   1   4   0 191.106   7.488   4
   1   4   0 199.075   7.633   1
  -2  -4   0 269.572   9.230   1
  -2  -4   0 274.836  13.559   4
  -2  -4   0 275.398  10.328   1
   2   4   0 282.101   9.972   1
   2   4   0 255.044  10.960   4
   2   4   0 275.305   8.905   1
  -3  -4   0 740.432  34.940   2
  -3  -4   0 777.291  44.967   1
  -3  -4   0 784.430  27.326   1
  -3  -4   0 731.828  24.638   4
   3   4   0 806.751  41.939   1
   3   4   0 758.285  33.842   4
   3   4   0 753.372  23.413   1
   3   4   0 770.030  59.029   5
  -4  -4   0 48.3625  2.8016   1
  -4  -4   0 38.7342  3.1445   2
  -4  -4   0 42.0555  2.6331   1
  -4  -4   0 37.9930  2.9213   4
   4   4   0 42.5519  2.9039   1
   4   4   0 43.8370  3.3207   4
   4   4   0 44.3550  2.3742   5
   4   4   0 54.8184  4.0306   1
  -5  -4   0 -0.2291  1.2018   2
  -5  -4   0 0.24275 0.93083   1
  -5  -4   0 -0.7528  0.8723   1
  -5  -4   0 2.45024 1.84355   4
   5   4   0 -0.0599  0.9285   1
   5   4   0 0.75864 1.54025   1
   5   4   0 -0.7145  1.7349   4
   5   4   0 0.63883 1.03099   5
  -6  -4   0 1.05630 1.43531   1
  -6  -4   0 1.76102 1.65828   4
  -6  -4   0 0.72194 2.02580   2
  -6  -4   0 1.22852 0.91860   1
   6   4   0 1.07625 1.30801   1
   6   4   0 1.49052 1.28727   1
   6   4   0 -0.6396  1.6133   4
  -7  -4   0 40.4928  4.6143   4
  -7  -4   0 39.4939  3.3207   1
  -7  -4   0 30.8042  5.3850   2
   7   4   0 32.4053  3.1839   1
   7   4   0 28.0689  3.9998   1
  -8  -4   0 6.77023 3.17431   4
   8   4   0 3.88695 1.35253   1
   6  -5   0 12.6367  2.3490   1
   6  -5   0 18.4951  3.1297   3
  -6   5   0 12.2499  4.9929   5
   5  -5   0 16.6073  2.8021   1
   5  -5   0 17.6281  2.6981   3
   5  -5   0 15.7284  2.4790   1
  -5   5   0 14.9293  3.4329   5
  -5   5   0 10.1582  3.4613   1
  -5   5   0 17.2672  2.5184   1
   4  -5   0 26.8700  3.4793   3
   4  -5   0 29.5867  3.6861   1
  -4   5   0 32.4871  3.9959   5
  -4   5   0 27.8124  4.1278   2
  -4   5   0 32.8187  3.6955   1
  -4   5   0 37.1609  4.3131   1
   3  -5   0 143.381  10.627   1
   3  -5   0 139.238   8.785   1
   3  -5   0 145.497   8.968   3
  -3   5   0 135.606   6.515   1
  -3   5   0 147.671   8.820   2
  -3   5   0 148.803   7.854   5
  -3   5   0 136.815  10.958   1
   2  -5   0 7.46396 1.97659   1
   2  -5   0 7.84711 1.48622   1
  -2   5   0 6.89963 1.76723   2
  -2   5   0 8.22108 1.99002   1
  -2   5   0 9.26878 2.25391   4
  -2   5   0 6.79299 1.66397   1
   1  -5   0 297.791  13.888   1
   1  -5   0 332.305  12.994   1
  -1   5   0 327.951  13.117   1
  -1   5   0 324.996   9.797   2
  -1   5   0 329.955  11.306   5
  -1   5   0 310.805  14.928   1
  -1   5   0 319.328  14.719   4
   0  -5   0 156.953   8.350   1
   0  -5   0 158.596   6.608   1
   0   5   0 155.340   8.348   1
   0   5   0 155.082   6.961   1
   0   5   0 171.070   7.443   2
   0   5   0 144.673   7.350   4
  -1  -5   0 670.135  20.295   4
  -1  -5   0 650.723  26.062   1
  -1  -5   0 681.003  27.678   1
   1   5   0 673.791  25.323   4
   1   5   0 652.819  20.008   1
   1   5   0 645.866  23.252   1
  -2  -5   0 32.6759  2.3815   1
  -2  -5   0 41.9497  2.8729   1
  -2  -5   0 42.7803  3.1022   4
   2   5   0 38.9225  3.7938   1
   2   5   0 35.0695  2.7900   4
   2   5   0 37.4092  3.2871   1
  -3  -5   0 -0.4684  1.1357   4
  -3  -5   0 0.12516 1.64756   1
  -3  -5   0 0.02305 1.18217   1
   3   5   0 0.16707 0.45671   5
   3   5   0 1.09323 1.85853   1
   3   5   0 2.10137 1.23196   1
   3   5   0 -0.6357  1.0872   4
  -4  -5   0 12.5380  2.0164   4
  -4  -5   0 10.4116  2.1763   1
  -4  -5   0 10.8887  1.9659   1
   4   5   0 12.0359  1.3928   5
   4   5   0 12.8089  1.7344   1
   4   5   0 9.26151 1.52954   4
   4   5   0 11.3163  2.5881   1
  -5  -5   0 188.183  11.029   1
  -5  -5   0 155.728  12.666   2
  -5  -5   0 172.047  12.232   1
  -5  -5   0 162.174  15.427   4
   5   5   0 172.383  10.577   1
   5   5   0 165.729  10.672   4
   5   5   0 152.924   6.430   1
   5   5   0 171.327   8.327   5
  -6  -5   0 2.97261 1.71633   4
  -6  -5   0 2.05481 1.44961   2
  -6  -5   0 2.70939 1.95428   1
  -6  -5   0 3.64552 1.30019   1
   6   5   0 1.34378 1.78693   1
   6   5   0 4.08739 2.02994   1
   6   5   0 -0.3150  1.6093   4
  -7  -5   0 22.1501  3.7713   2
  -7  -5   0 21.6248  2.9129   1
  -7  -5   0 30.6259  4.1591   4
  -8  -5   0 -2.2870  2.6836   4
   8   5   0 0.14701 0.89003   1
   5  -6   0 199.916  21.505   3
  -5   6   0 205.433  21.923   5
   4  -6   0 62.6138  6.7761   1
   4  -6   0 59.9239  5.6354   3
  -4   6   0 46.4255  5.6806   1
  -4   6   0 56.2077  6.4189   5
  -4   6   0 50.7804  5.9432   2
   3  -6   0 1.82066 1.70933   1
   3  -6   0 -1.4733  1.3081   3
   3  -6   0 -1.1985  1.3775   1
  -3   6   0 1.18522 1.58642   1
  -3   6   0 -1.5142  1.5866   4
  -3   6   0 2.12808 1.67376   5
  -3   6   0 1.18753 2.02651   1
  -3   6   0 1.66723 1.47446   2
   2  -6   0 16.9896  2.4522   1
   2  -6   0 13.1194  2.4144   1
  -2   6   0 12.5731  2.6229   4
  -2   6   0 8.16081 1.95117   2
  -2   6   0 17.7069  3.0583   5
  -2   6   0 12.2433  2.4155   1
  -2   6   0 14.3866  2.5267   1
   1  -6   0 103.861   5.759   1
   1  -6   0 119.281   5.669   1
  -1   6   0 116.754   6.028   2
  -1   6   0 104.830   8.735   1
  -1   6   0 115.069   8.933   1
  -1   6   0 117.242   6.141   5
  -1   6   0 106.797   6.661   4
   0  -6   0 226.204  12.024   1
   0  -6   0 234.151  10.887   1
   0   6   0 240.564  12.671   1
   0   6   0 224.914   7.385   4
   0   6   0 258.089  12.431   2
   0   6   0 230.425  14.626   1
   0   6   0 239.446  11.467   5
  -1  -6   0 36.9899  3.4578   1
  -1  -6   0 38.0482  3.2645   4
  -1  -6   0 35.6118  3.2202   1
   1   6   0 40.5969  3.5019   4
   1   6   0 39.8062  4.5840   1
  -2  -6   0 5.29289 1.88244   1
  -2  -6   0 3.36868 1.57809   4
  -2  -6   0 0.61518 2.03005   1
   2   6   0 4.16681 1.79971   1
   2   6   0 2.45259 1.60573   4
   2   6   0 3.36231 2.45427   1
  -3  -6   0 1034.02   32.19   1
  -3  -6   0 1061.85   48.92   1
  -3  -6   0 1036.38   50.60   4
   3   6   0 1033.55   42.08   1
   3   6   0 1043.58   28.27   1
   3   6   0 1033.07   46.15   4
  -4  -6   0 395.269  26.268   1
  -4  -6   0 446.977  18.635   4
  -4  -6   0 409.791  23.506   1
   4   6   0 442.324  17.573   1
   4   6   0 436.466  32.101   4
   4   6   0 435.875  24.528   1
   4   6   0 472.338  23.965   5
  -5  -6   0 120.398  11.743   1
  -5  -6   0 135.080   8.604   1
  -5  -6   0 140.021   9.367   4
   5   6   0 135.454  10.998   5
   5   6   0 139.387   9.701   1
   5   6   0 155.316   8.513   1
   5   6   0 125.417   9.555   4
  -6  -6   0 9.72806 2.29223   4
  -6  -6   0 9.72154 1.78072   2
  -6  -6   0 10.7281  2.4680   1
   6   6   0 13.1580  2.9022   1
   6   6   0 17.6400  2.7035   1
  -7  -6   0 120.974   8.773   4
   7   6   0 107.794   8.689   1
   5  -7   0 37.3687  5.3477   3
  -5   7   0 23.3504  6.4272   5
   4  -7   0 45.1186  5.0840   3
  -4   7   0 67.0738  7.9919   1
  -4   7   0 51.9820  8.0276   5
  -4   7   0 38.9688  5.9639   2
   3  -7   0 15.8417  3.7236   3
   3  -7   0 14.0885  2.6470   1
   3  -7   0 22.3414  3.2494   1
  -3   7   0 21.7194  4.4135   1
  -3   7   0 17.6766  3.3465   5
  -3   7   0 12.1670  4.4804   2
   2  -7   0 188.704  15.139   1
   2  -7   0 181.884  11.803   1
  -2   7   0 161.869  17.666   1
  -2   7   0 192.894  15.187   5
  -2   7   0 174.110  13.737   2
   1  -7   0 147.946  10.555   1
   1  -7   0 129.948   9.878   1
  -1   7   0 133.670  11.583   1
  -1   7   0 148.953   9.247   2
  -1   7   0 138.364   8.108   4
  -1   7   0 121.260   9.178   1
  -1   7   0 150.913  12.749   5
   0  -7   0 1.83235 1.85316   1
   0  -7   0 -0.9208  1.6593   1
   0   7   0 2.19760 1.24256   5
   0   7   0 4.36580 2.14021   1
   0   7   0 1.97084 0.88876   2
   0   7   0 -0.6893  2.2178   1
   0   7   0 3.23425 2.38907   4
  -1  -7   0 814.935  36.647   1
  -1  -7   0 817.643  42.805   1
   1   7   0 842.896  52.048   4
   1   7   0 759.344  44.548   5
   1   7   0 851.938  32.927   1
   1   7   0 829.350  40.053   1
  -2  -7   0 71.6418  5.4509   4
  -2  -7   0 66.0212  5.3431   1
  -2  -7   0 81.5379  6.6747   1
   2   7   0 61.3712  5.6864   1
   2   7   0 84.2336  5.8804   1
   2   7   0 82.9122  4.8585   4
  -3  -7   0 358.554  17.130   1
  -3  -7   0 327.311  23.925   4
  -3  -7   0 345.763  18.684   1
   3   7   0 348.840  14.757   1
   3   7   0 347.018  21.605   1
   3   7   0 346.583  18.721   4
  -4  -7   0 9.23746 2.16895   4
  -4  -7   0 3.86726 2.33783   1
   4   7   0 5.78246 2.40432   1
   4   7   0 5.77848 2.20089   4
   4   7   0 3.96318 0.55987   5
   4   7   0 7.09666 2.45043   1
  -5  -7   0 24.4115  3.3784   4
  -5  -7   0 20.3844  3.2748   1
   5   7   0 20.6362  3.5589   1
   5   7   0 24.1789  3.5287   1
  -6  -7   0 121.325  11.055   1
  -6  -7   0 135.127  12.372   4
   6   7   0 130.823   9.385   1
  -7  -7   0 62.8135  7.0630   4
   7   7   0 61.1102  8.8566   1
   3  -8   0 38.7396  5.6186   1
   3  -8   0 24.3664  4.0476   3
  -3   8   0 34.4647  5.2041   1
  -3   8   0 23.0036  4.7874   5
   2  -8   0 3.72858 2.38932   1
   2  -8   0 2.40345 3.02741   1
  -2   8   0 2.14812 2.45722   2
  -2   8   0 -0.0326  2.5103   1
  -2   8   0 1.58644 2.15922   5
   1  -8   0 1.25896 2.04241   1
   1  -8   0 -1.4982  2.8655   1
  -1   8   0 0.94912 3.17412   1
  -1   8   0 -0.1917  1.6160   5
  -1   8   0 1.30362 1.43768   2
   0  -8   0 38.5231  4.9657   1
   0  -8   0 45.2844  6.1091   1
   0   8   0 43.0315  4.2014   5
   0   8   0 36.5205  4.1961   1
  -1  -8   0 48.0756  5.1030   1
  -1  -8   0 41.1251  5.0580   1
   1   8   0 54.3827  5.6514   1
   1   8   0 59.9486  5.0190   5
   1   8   0 39.5067 11.4965   1
  -2  -8   0 73.0648  6.1732   4
  -2  -8   0 75.0684  6.9080   1
   2   8   0 70.5283  6.3267   5
   2   8   0 65.2860  6.2053   1
   2   8   0 75.3236  5.8769   1
  -3  -8   0 60.7255  5.4248   4
  -3  -8   0 51.8420  4.8818   1
   3   8   0 51.0957  4.6726   5
   3   8   0 42.8038  5.5595   1
   3   8   0 54.3198  5.7013   1
  -4  -8   0 55.1462  5.5261   4
  -4  -8   0 70.0360  7.3657   1
   4   8   0 65.8371  8.1501   1
   4   8   0 74.2132  5.9010   1
  -5  -8   0 26.7636  4.3684   1
  -5  -8   0 28.9475  4.7706   4
   5   8   0 29.5017  3.7707   1
   5   8   0 25.7758  5.5331   1
  -6  -8   0 44.3700  6.2417   4
   6   8   0 55.5647  9.1880   1
   2  -9   0 9.78692 3.58504   1
  -2   9   0 11.1377  3.8973   1
  -2   9   0 8.14727 3.06924   5
   1  -9   0 5.85834 2.92362   1
  -1   9   0 3.87500 3.16984   1
  -1   9   0 4.38011 2.35236   5
   0  -9   0 36.9966  5.4418   1
   0   9   0 44.3752  5.1448   5
   0   9   0 43.3527  5.5066   1
  -1  -9   0 30.3998  4.1693   1
   1   9   0 34.8028  4.4473   5
   1   9   0 38.6804  5.7827   1
  -2  -9   0 34.0299  4.9789   1
   2   9   0 27.5854  2.6947   5
   2   9   0 36.1294  5.6667   1
  -3  -9   0 4.66315 2.87991   1
  -3  -9   0 12.7760  3.2683   4
   3   9   0 2.44467 2.73729   1
  -4  -9   0 10.1325  3.7852   4
  -4  -9   0 5.41373 2.54858   1
   4   9   0 2.31788 2.77613   1
  -5  -9   0 0.44431 2.36767   4
  -5  -9   0 -0.1500  2.5259   1
   5   9   0 -1.8351  3.1893   1
   0 -10   0 82.1690 10.2199   1
   0  10   0 71.9409  8.7969   5
  -1 -10   0 10.7799  3.6183   1
   1  10   0 5.10564 4.32354   1
  -2 -10   0 3.69559 2.92613   1
   2  10   0 0.76573 3.33304   1
  -3 -10   0 8.80590 4.04141   1
   3  10   0 7.85372 4.88059   1
   5   9  -1 173.578  12.666   1
  -5  -9   1 170.978  22.326   4
  -5  -9   1 155.150  14.029   1
   4   9  -1 -4.3862  2.6685   1
  -4  -9   1 -0.8610  2.7730   1
  -4  -9   1 0.38135 2.38366   4
   3   9  -1 33.3919  4.9271   1
  -3  -9   1 32.1219  4.2056   4
  -3  -9   1 33.8924  4.7254   1
   2   9  -1 17.8231  3.8340   1
   2   9  -1 11.6828  1.9517   5
  -2  -9   1 14.8535  3.7083   1
   1   9  -1 1.00375 2.79150   1
   1   9  -1 0.05246 1.49610   5
  -1  -9   1 3.97488 2.79126   1
   0   9  -1 3.65488 4.24354   1
   0   9  -1 8.12350 2.34653   5
   0  -9   1 9.05216 3.93262   1
  -1   9  -1 133.335  10.888   1
  -1   9  -1 92.4994 10.9065   5
   1  -9   1 123.587  11.197   1
  -2   9  -1 18.1068  5.1991   1
  -2   9  -1 25.7511  4.6803   5
   6   8  -1 6.88801 3.92800   1
  -6  -8   1 3.00733 2.44926   4
   5   8  -1 48.1743  5.3346   1
   5   8  -1 41.1375  5.7963   1
  -5  -8   1 53.5565  5.5185   4
  -5  -8   1 46.5203  6.6243   1
   4   8  -1 4.57914 3.34017   1
   4   8  -1 -0.6794  2.6534   1
  -4  -8   1 0.93449 2.31263   1
  -4  -8   1 0.57764 1.88251   4
   3   8  -1 1.05793 3.13526   1
   3   8  -1 2.14969 3.22126   1
  -3  -8   1 3.11942 3.78157   1
  -3  -8   1 4.27057 1.96792   4
   2   8  -1 11.7026  2.7654   1
   2   8  -1 7.57596 3.79660   1
  -2  -8   1 13.7628  3.3641   4
  -2  -8   1 19.9210  4.0198   1
   1   8  -1 124.655   7.644   1
  -1  -8   1 129.073   7.317   1
   0   8  -1 43.6019  5.1340   1
   0   8  -1 42.5965  4.5734   5
   0  -8   1 33.3712  4.9376   1
   0  -8   1 29.5980  4.8380   1
  -1   8  -1 -2.0830  2.4233   1
  -1   8  -1 2.88610 2.59204   5
   1  -8   1 2.76322 2.07721   1
   1  -8   1 4.97077 2.82802   1
  -2   8  -1 43.8019  6.2300   1
  -2   8  -1 34.4363  5.4039   5
   2  -8   1 30.3847  5.1642   1
   2  -8   1 34.6101  5.1200   1
  -3   8  -1 2.82625 3.88668   1
  -3   8  -1 2.22960 4.04065   5
   3  -8   1 2.08347 2.14909   3
   3  -8   1 -0.2247  3.2228   1
   7   7  -1 84.5494  7.7228   1
  -7  -7   1 99.3053  9.3227   4
   6   7  -1 103.527   7.943   1
  -6  -7   1 77.5413  8.5859   1
  -6  -7   1 92.8560  7.2173   4
   5   7  -1 5.60574 2.84742   1
   5   7  -1 4.83605 2.92099   1
   5   7  -1 4.59250 1.35683   5
  -5  -7   1 10.6534  3.5268   1
  -5  -7   1 7.71019 2.33778   4
   4   7  -1 150.888  12.506   5
   4   7  -1 175.984  10.750   1
   4   7  -1 170.883  13.320   1
  -4  -7   1 137.981   8.274   4
  -4  -7   1 151.816  12.789   1
   3   7  -1 -0.8932  2.3235   1
   3   7  -1 0.55720 2.18521   4
   3   7  -1 1.74374 2.57718   1
  -3  -7   1 0.37248 2.04890   1
  -3  -7   1 -1.3196  1.5112   4
  -3  -7   1 -0.9864  1.5244   1
   2   7  -1 -0.9761  2.0903   4
   2   7  -1 -2.2150  3.2086   1
   2   7  -1 1.65611 1.95295   1
  -2  -7   1 -0.7880  1.6024   4
  -2  -7   1 1.67992 2.69042   1
  -2  -7   1 1.25368 1.86970   1
   1   7  -1 1154.51   45.89   1
   1   7  -1 1156.00   49.96   4
   1   7  -1 1214.74   53.51   1
  -1  -7   1 1240.70   57.19   1
  -1  -7   1 1246.93   57.38   1
   0   7  -1 44.2072  5.4367   4
   0   7  -1 51.6048  5.9908   1
   0   7  -1 49.0899  3.4525   1
   0  -7   1 49.3344  4.5451   1
   0  -7   1 59.2204  5.5810   1
  -1   7  -1 174.850  17.029   1
  -1   7  -1 151.034  13.867   1
  -1   7  -1 169.155  12.320   4
  -1   7  -1 153.233  10.399   5
  -1   7  -1 173.635  12.513   2
   1  -7   1 183.069  12.767   1
   1  -7   1 172.739  13.397   1
  -2   7  -1 189.877  16.292   5
  -2   7  -1 197.680  16.570   1
  -2   7  -1 205.182  13.741   2
   2  -7   1 205.225  14.758   1
   2  -7   1 194.227  15.195   1
  -3   7  -1 2.14623 2.17523   2
  -3   7  -1 4.04097 3.17607   1
  -3   7  -1 0.84519 2.12502   5
   3  -7   1 2.74662 2.57684   1
   3  -7   1 2.39459 2.32959   1
   3  -7   1 1.53776 1.78473   3
  -4   7  -1 23.3790  5.0396   2
  -4   7  -1 23.7216  4.1435   1
  -4   7  -1 32.3342  5.4375   5
   4  -7   1 36.2461  5.4248   3
   4  -7   1 28.6002  4.1379   1
   5  -7   1 7.06567 2.92559   3
   7   6  -1 36.8919  3.6711   1
  -7  -6   1 36.1060  4.0820   4
   6   6  -1 133.185   7.102   5
   6   6  -1 127.293   9.569   1
   6   6  -1 144.428  12.967   1
  -6  -6   1 116.698  12.260   4
  -6  -6   1 112.131   9.612   1
   5   6  -1 51.4831 15.3206   4
   5   6  -1 53.3727  7.3846   1
   5   6  -1 60.4224  5.4830   5
   5   6  -1 69.5572  5.4029   1
  -5  -6   1 60.5628  6.7442   1
  -5  -6   1 50.1999  5.0436   1
  -5  -6   1 58.6540  4.9785   2
  -5  -6   1 67.9313  6.1447   4
   4   6  -1 21.7949  4.0097   1
   4   6  -1 22.5035  3.7100   4
   4   6  -1 22.6746  2.5919   5
   4   6  -1 25.3848  2.7239   1
  -4  -6   1 25.9665  3.5061   1
  -4  -6   1 21.1373  3.3337   4
  -4  -6   1 28.6491  3.8912   1
   3   6  -1 160.386  10.604   1
   3   6  -1 163.465   6.807   1
   3   6  -1 150.007   8.469   4
  -3  -6   1 167.694  10.631   4
  -3  -6   1 159.752   9.803   1
  -3  -6   1 178.775  12.803   1
   2   6  -1 66.3897  4.0934   4
   2   6  -1 71.0315  6.6370   1
   2   6  -1 63.9064  3.8114   1
  -2  -6   1 79.6579  5.1269   4
  -2  -6   1 70.1030  4.2959   1
  -2  -6   1 71.5063  6.3992   1
   1   6  -1 1456.24   40.52   1
   1   6  -1 1442.09   77.38   4
   1   6  -1 1475.23   54.80   1
  -1  -6   1 1477.85   59.89   1
  -1  -6   1 1465.20   70.94   1
  -1  -6   1 1422.43   53.92   4
   0   6  -1 249.745  10.419   1
   0   6  -1 271.321  12.490   1
   0   6  -1 257.797  13.895   4
   0  -6   1 264.250  11.122   1
   0  -6   1 238.104  12.939   1
  -1   6  -1 3.42443 1.30456   2
  -1   6  -1 5.54771 2.24460   4
  -1   6  -1 6.03479 2.01699   1
  -1   6  -1 6.76149 2.51840   1
   1  -6   1 7.74174 1.77339   1
   1  -6   1 5.67962 1.75140   1
  -2   6  -1 355.023  14.408   1
  -2   6  -1 329.256  20.321   5
  -2   6  -1 371.004  20.777   4
  -2   6  -1 340.571  17.015   1
  -2   6  -1 321.351  17.090   2
   2  -6   1 352.364  19.651   1
   2  -6   1 331.607  20.736   1
  -3   6  -1 2.42874 2.50168   2
  -3   6  -1 0.50529 1.78389   4
  -3   6  -1 3.76326 1.87637   1
  -3   6  -1 4.98121 2.52615   1
  -3   6  -1 1.66170 2.90219   5
   3  -6   1 3.17940 1.34724   3
   3  -6   1 7.50676 2.63093   1
   3  -6   1 9.68433 2.59620   1
  -4   6  -1 389.775  24.303   5
  -4   6  -1 367.725  26.016   1
  -4   6  -1 346.069  37.626   2
   4  -6   1 360.180  32.213   1
   4  -6   1 359.198  24.663   3
   4  -6   1 321.251  31.948   1
  -5   6  -1 -0.9776  2.5357   5
   5  -6   1 -0.5837  1.6285   3
   8   5  -1 74.9257  5.2839   1
   7   5  -1 0.62927 1.79183   1
  -7  -5   1 -0.6898  1.7902   2
  -7  -5   1 7.47442 3.22510   4
   6   5  -1 41.3473  4.2969   5
   6   5  -1 43.9212  3.7427   1
   6   5  -1 45.2852  4.1109   1
  -6  -5   1 46.0259  5.1653   1
  -6  -5   1 39.7306  4.2543   2
  -6  -5   1 43.5231  6.1190   4
  -6  -5   1 42.6058  4.0367   1
   5   5  -1 76.1244  6.2195   4
   5   5  -1 67.4477  4.7147   5
   5   5  -1 78.3650  4.7845   1
   5   5  -1 77.2787  7.7238   1
  -5  -5   1 68.7159  7.0207   2
  -5  -5   1 64.0816  4.6082   1
  -5  -5   1 73.7984  6.0594   1
  -5  -5   1 80.7720  6.7725   4
   4   5  -1 20.0266  2.9866   4
   4   5  -1 22.4562  2.3990   1
   4   5  -1 17.3082  1.4846   5
   4   5  -1 14.8253  2.8655   1
  -4  -5   1 26.5195  3.4209   1
  -4  -5   1 18.6354  2.5457   4
  -4  -5   1 18.5721  2.4633   1
  -4  -5   1 14.2241  1.7547   2
   3   5  -1 2.60824 1.30255   1
   3   5  -1 3.77085 2.40851   1
   3   5  -1 1.11710 1.18185   4
  -3  -5   1 1.84821 0.47709   2
  -3  -5   1 1.90956 1.20039   1
  -3  -5   1 -0.4725  1.2882   1
  -3  -5   1 2.62465 1.70291   4
   2   5  -1 26.2941  2.4111   4
   2   5  -1 21.7312  3.0539   1
   2   5  -1 29.1989  3.4895   1
  -2  -5   1 25.4082  2.8792   4
  -2  -5   1 24.7696  3.4252   1
  -2  -5   1 24.4332  3.5570   1
   1   5  -1 4.86819 1.76965   1
   1   5  -1 6.23815 1.68696   4
   1   5  -1 3.30333 1.75258   1
  -1  -5   1 3.31223 1.33179   1
  -1  -5   1 4.13794 2.20204   1
  -1  -5   1 4.05030 1.30498   4
   0   5  -1 114.582   5.064   4
   0   5  -1 121.304   5.964   1
   0   5  -1 125.751   7.236   1
   0  -5   1 126.160   5.960   1
   0  -5   1 131.483   7.069   1
  -1   5  -1 166.880   9.391   1
  -1   5  -1 166.346   7.703   2
  -1   5  -1 152.230   8.338   4
  -1   5  -1 166.662   7.131   1
   1  -5   1 158.514   9.200   1
   1  -5   1 162.161   7.872   1
  -2   5  -1 40.4263  3.8209   1
  -2   5  -1 31.5467  3.0624   4
  -2   5  -1 34.2976  2.8293   2
  -2   5  -1 35.1049  3.5067   1
   2  -5   1 36.7630  3.1726   1
   2  -5   1 33.6217  3.7591   1
  -3   5  -1 234.412  14.681   5
  -3   5  -1 234.617  15.556   2
  -3   5  -1 243.168  13.952   1
  -3   5  -1 230.879  15.608   1
   3  -5   1 207.019  11.274   3
   3  -5   1 224.471  16.618   1
   3  -5   1 221.320  11.802   1
  -4   5  -1 199.943  14.580   1
  -4   5  -1 213.517  14.055   1
  -4   5  -1 188.949  15.556   2
  -4   5  -1 200.909  16.176   5
   4  -5   1 201.107  11.516   3
   4  -5   1 204.391  13.405   1
   4  -5   1 205.934  12.386   1
  -5   5  -1 5.65013 2.74620   5
  -5   5  -1 -0.4778  2.5410   1
  -5   5  -1 -1.4435  1.4417   1
   5  -5   1 -0.9014  1.2920   3
   5  -5   1 -0.3598  1.8409   1
  -6   5  -1 -3.1559  3.3509   5
   6  -5   1 2.15588 2.05010   3
   6  -5   1 1.01639 1.07784   1
   8   4  -1 152.606  14.580   1
  -8  -4   1 136.946  18.313   4
   7   4  -1 16.5040  1.8992   1
  -7  -4   1 12.7234  2.1747   1
  -7  -4   1 14.2431  3.6499   4
  -7  -4   1 10.3919  3.3069   2
   6   4  -1 2.46661 1.65260   4
   6   4  -1 3.53166 2.04205   1
   6   4  -1 6.09387 1.34638   1
   6   4  -1 7.43341 2.15846   5
  -6  -4   1 0.40283 2.25009   2
  -6  -4   1 8.70246 1.97758   1
  -6  -4   1 4.94237 1.20220   1
  -6  -4   1 2.23057 2.54528   4
   5   4  -1 13.3812  2.5845   1
   5   4  -1 11.4891  2.3524   4
   5   4  -1 12.2805  1.5343   1
   5   4  -1 12.7087  1.7473   5
  -5  -4   1 9.65857 2.10334   1
  -5  -4   1 11.9130  1.8293   2
  -5  -4   1 13.5328  2.3203   4
  -5  -4   1 12.8825  2.3496   1
   4   4  -1 95.3034  6.3214   5
   4   4  -1 92.6564  4.3059   1
   4   4  -1 91.8921  5.2869   4
   4   4  -1 98.6493  7.7914   1
  -4  -4   1 98.1002  4.7633   1
  -4  -4   1 102.874   5.153   1
  -4  -4   1 104.456   4.491   4
  -4  -4   1 87.0038  5.1874   2
   3   4  -1 27.9044  2.5857   4
   3   4  -1 35.6671  2.2854   1
   3   4  -1 41.4544  3.3460   1
   3   4  -1 30.1232  2.3478   5
  -3  -4   1 28.4357  2.2979   1
  -3  -4   1 29.9311  2.4877   2
  -3  -4   1 31.4672  2.8303   4
  -3  -4   1 31.8040  2.5840   1
   2   4  -1 415.795  16.569   1
   2   4  -1 404.643  18.314   1
   2   4  -1 377.693  18.874   4
  -2  -4   1 388.303  20.808   4
  -2  -4   1 352.072  18.685   2
  -2  -4   1 397.705  17.573   1
  -2  -4   1 418.866  14.848   1
   1   4  -1 15.2923  1.6328   1
   1   4  -1 18.4091  2.2485   1
   1   4  -1 20.1870  1.7851   4
  -1  -4   1 16.8322  2.0310   4
  -1  -4   1 18.1475  2.3008   1
  -1  -4   1 16.4781  1.7489   1
   0   4  -1 6.47682 1.42568   4
   0   4  -1 6.36680 0.79461   2
   0   4  -1 8.54865 1.87749   1
   0   4  -1 4.36004 1.18878   1
   0  -4   1 4.61310 1.44001   1
   0  -4   1 4.14777 0.91462   4
   0  -4   1 2.38397 1.45694   1
  -1   4  -1 3.83267 1.51127   4
  -1   4  -1 1.18387 1.09648   1
  -1   4  -1 3.59291 1.28076   1
  -1   4  -1 2.62915 1.05707   2
   1  -4   1 4.02751 1.20374   1
   1  -4   1 0.94699 1.01621   1
  -2   4  -1 199.370  10.728   2
  -2   4  -1 200.710   7.595   4
  -2   4  -1 187.256   8.091   1
  -2   4  -1 199.838   7.682   1
   2  -4   1 210.671   8.999   1
   2  -4   1 179.628   7.416   1
  -3   4  -1 77.6327  4.8142   5
  -3   4  -1 80.7649  4.0859   1
  -3   4  -1 73.8423  3.8721   1
  -3   4  -1 75.1978  3.6689   2
   3  -4   1 72.9140  5.1225   3
   3  -4   1 72.2325  5.7075   1
   3  -4   1 76.8681  4.5816   1
  -4   4  -1 52.1003  3.3850   1
  -4   4  -1 52.5519  4.3943   1
  -4   4  -1 55.4231  4.7815   5
  -4   4  -1 62.7724  6.4110   2
   4  -4   1 51.2533  3.9138   1
   4  -4   1 56.1208  3.6061   3
   4  -4   1 65.6486  5.1609   1
  -5   4  -1 13.1512  1.7866   1
  -5   4  -1 8.09876 3.65876   2
  -5   4  -1 10.5001  2.4520   1
  -5   4  -1 6.60377 2.74405   5
   5  -4   1 9.10610 2.30205   3
   5  -4   1 13.4456  1.6470   1
  -6   4  -1 80.4868  8.2444   5
  -6   4  -1 74.1803  4.3904   1
   6  -4   1 68.7267  7.2760   3
   6  -4   1 78.5148  7.6722   1
  -7   4  -1 68.4779  9.1953   5
   7  -4   1 76.6143  8.1291   3
   7  -4   1 47.6657  9.7726   1
   8   3  -1 14.8687  1.4532   1
  -8  -3   1 20.8442  4.5851   4
   7   3  -1 641.136  89.816   1
   7   3  -1 623.732  32.426   1
  -7  -3   1 677.681  43.372   4
  -7  -3   1 567.342  35.336   1
  -7  -3   1 667.243  43.310   2
   6   3  -1 42.9542  2.9629   1
   6   3  -1 37.6389  3.9747   4
   6   3  -1 43.7207  3.9837   1
   6   3  -1 43.0465  3.0281   5
  -6  -3   1 40.3050  4.1143   3
  -6  -3   1 48.6914  3.9187   2
  -6  -3   1 39.1800  3.6758   1
  -6  -3   1 34.0482  3.0514   1
  -6  -3   1 34.8361  3.9636   4
   5   3  -1 134.940   9.287   5
   5   3  -1 136.907   5.769   1
   5   3  -1 129.508   7.839   4
   5   3  -1 143.305   7.395   1
  -5  -3   1 132.933   9.867   1
  -5  -3   1 135.371   7.012   2
  -5  -3   1 131.235   6.667   1
  -5  -3   1 137.997   7.824   4
   4   3  -1 677.565  24.718   1
   4   3  -1 618.922  16.196   1
   4   3  -1 667.836  28.744   5
   4   3  -1 652.821  42.979   4
  -4  -3   1 622.503  21.020   1
  -4  -3   1 636.530  20.722   2
  -4  -3   1 637.913  28.151   1
  -4  -3   1 649.617  28.722   4
   3   3  -1 25.8760  2.9532   1
   3   3  -1 26.3085  2.1926   1
   3   3  -1 27.9539  2.0192   5
  -3  -3   1 26.9358  2.1356   1
  -3  -3   1 28.3568  2.2220   1
  -3  -3   1 24.7722  2.4147   4
   2   3  -1 1771.27   75.99   1
   2   3  -1 1797.51   66.69   4
   2   3  -1 1767.23   48.54   1
  -2  -3   1 1796.79   69.22   1
  -2  -3   1 1814.43   61.49   4
  -2  -3   1 1799.28   40.53   1
   1   3  -1 163.357  10.013   4
   1   3  -1 166.600   6.783   1
   1   3  -1 154.806   4.948   1
  -1  -3   1 158.351   5.416   1
  -1  -3   1 157.850   9.344   4
  -1  -3   1 150.399   6.174   1
   0   3  -1 26.0708  1.1165   2
   0   3  -1 26.8544  2.1012   1
   0   3  -1 22.5248  1.9582   4
   0   3  -1 24.8701  2.2673   1
   0  -3   1 22.0889  1.8013   1
   0  -3   1 26.8874  1.9727   1
   0  -3   1 23.2837  1.9877   4
  -1   3  -1 200.463   6.652   1
  -1   3  -1 205.868  10.379   4
  -1   3  -1 202.577   8.150   2
  -1   3  -1 199.024   6.897   1
   1  -3   1 197.483   6.154   1
   1  -3   1 203.569   7.029   1
  -2   3  -1 56.9308  2.8565   1
  -2   3  -1 54.9744  4.2440   1
  -2   3  -1 51.6557  3.0603   2
   2  -3   1 58.0287  4.1305   1
   2  -3   1 48.2384  3.6331   1
  -3   3  -1 332.533  13.358   1
  -3   3  -1 314.206  10.083   1
  -3   3  -1 306.244  12.697   2
  -3   3  -1 310.851   9.777   5
   3  -3   1 305.124  12.582   3
   3  -3   1 293.155  11.028   1
   3  -3   1 308.625  15.302   1
  -4   3  -1 26.8877  1.8963   1
  -4   3  -1 28.8269  2.6258   5
  -4   3  -1 28.8170  3.0610   2
  -4   3  -1 35.3205  3.0740   1
   4  -3   1 34.9841  2.2745   3
   4  -3   1 32.8463  2.1216   1
  -5   3  -1 3.53256 1.93847   5
  -5   3  -1 -0.4277  1.8735   2
  -5   3  -1 -1.3744  1.1521   1
  -5   3  -1 -0.4095  0.4731   1
   5  -3   1 1.70834 1.85723   3
   5  -3   1 0.83433 0.61101   1
   5  -3   1 0.95980 1.00690   1
  -6   3  -1 174.411  13.795   5
  -6   3  -1 136.686  15.848   1
  -6   3  -1 160.725  19.501   1
   6  -3   1 151.354  14.032   1
   6  -3   1 165.746  10.199   3
  -7   3  -1 -0.7606  2.6786   5
   7  -3   1 -0.5684  1.9739   3
   7  -3   1 -0.0477  0.2048   1
  -8  -2   1 -0.7182  2.3283   4
   7   2  -1 9.92306 1.56669   1
   7   2  -1 7.59960 1.02272   1
  -7  -2   1 7.70908 3.15253   4
  -7  -2   1 9.51864 1.39327   1
  -7  -2   1 8.72158 1.99648   5
   6   2  -1 221.378  17.546   5
   6   2  -1 235.488  19.035   1
   6   2  -1 221.762   9.672   1
  -6  -2   1 236.885  12.228   5
  -6  -2   1 243.929  12.509   2
  -6  -2   1 266.274  11.448   3
  -6  -2   1 215.281  19.601   1
  -6  -2   1 233.760  18.845   1
  -6  -2   1 227.611  14.409   4
   5   2  -1 355.849  27.666   4
   5   2  -1 367.316  21.802   5
   5   2  -1 329.763  10.272   1
   5   2  -1 351.497  17.862   1
  -5  -2   1 349.024  17.562   4
  -5  -2   1 357.722  15.332   1
  -5  -2   1 349.440  20.327   1
  -5  -2   1 374.095  18.425   2
  -5  -2   1 355.165  14.761   5
  -5  -2   1 401.713  19.272   3
   4   2  -1 196.867   8.182   5
   4   2  -1 207.328  10.479   1
   4   2  -1 200.450  11.917   4
   4   2  -1 197.898   6.482   1
  -4  -2   1 204.384   8.935   1
  -4  -2   1 191.902  11.111   4
  -4  -2   1 207.075  11.493   1
   3   2  -1 45.5696  2.8003   5
   3   2  -1 44.5244  2.7482   1
   3   2  -1 42.2396  3.2048   4
   3   2  -1 45.1973  2.6672   1
  -3  -2   1 49.1337  3.3630   1
  -3  -2   1 48.4772  3.9024   4
  -3  -2   1 43.8815  2.6998   1
   2   2  -1 736.312  31.949   1
   2   2  -1 714.493  28.404   5
   2   2  -1 699.878  25.845   4
   2   2  -1 716.516  24.417   1
  -2  -2   1 753.330  33.140   1
  -2  -2   1 708.195  26.230   1
  -2  -2   1 692.847  31.886   4
   1   2  -1 154.438   8.964   4
   1   2  -1 169.373   8.573   1
   1   2  -1 160.365   4.577   1
  -1  -2   1 174.660   7.184   1
  -1  -2   1 159.570   6.636   4
  -1  -2   1 166.557   7.121   1
   0   2  -1 218.496   8.674   1
   0   2  -1 225.269   8.633   4
   0   2  -1 222.361   5.874   1
   0  -2   1 227.963   7.316   1
   0  -2   1 228.789  10.334   4
   0  -2   1 229.785   7.665   1
   0  -2   1 229.868   7.431   2
  -1   2  -1 312.245   9.211   1
  -1   2  -1 312.876   8.351   1
  -1   2  -1 312.488  10.133   2
   1  -2   1 307.097   8.473   1
   1  -2   1 295.728  11.113   1
  -2   2  -1 889.537  45.637   2
  -2   2  -1 928.617  23.565   1
  -2   2  -1 908.380  19.407   1
   2  -2   1 896.277  42.566   3
   2  -2   1 881.796  32.643   1
   2  -2   1 895.668  26.092   1
  -3   2  -1 290.328  10.267   2
  -3   2  -1 295.952   7.541   5
  -3   2  -1 270.810   9.200   1
  -3   2  -1 299.701  16.528   1
   3  -2   1 302.303  13.213   1
   3  -2   1 290.049   9.319   1
   3  -2   1 302.304  15.984   3
  -4   2  -1 121.940   6.445   1
  -4   2  -1 142.759   8.976   2
  -4   2  -1 119.691   5.930   1
  -4   2  -1 127.160   6.444   5
   4  -2   1 129.868   5.807   1
   4  -2   1 112.170   7.237   3
  -5   2  -1 6.46082 1.07686   1
  -5   2  -1 5.59908 0.94969   1
  -5   2  -1 6.47093 2.66140   2
  -5   2  -1 5.95654 2.28790   5
   5  -2   1 10.6050  2.1170   3
   5  -2   1 8.50854 0.95471   1
  -6   2  -1 -3.9595  2.9443   2
  -6   2  -1 6.32625 2.12381   5
  -6   2  -1 2.61841 0.69792   1
   6  -2   1 2.52606 0.60874   1
   6  -2   1 2.04146 1.30981   3
   6  -2   1 2.80600 0.45349   1
  -7   2  -1 155.152  14.481   5
  -7   2  -1 133.003  13.031   4
  -8   2  -1 -2.3992  3.5296   5
  -8   2  -1 2.59067 3.92541   4
  -8  -1   1 5.06680 3.66260   5
  -8  -1   1 4.05927 2.74658   4
   7   1  -1 1.94603 0.50834   1
   7   1  -1 1.80340 0.66345   1
  -7  -1   1 -0.3147  2.0823   4
  -7  -1   1 -0.1516  1.8155   5
  -7  -1   1 0.77497 0.47779   1
   6   1  -1 43.7129  4.4995   1
   6   1  -1 46.0768  2.6778   1
  -6  -1   1 52.2019  5.0707   4
  -6  -1   1 51.3193  3.9653   5
  -6  -1   1 57.6363  3.5059   1
  -6  -1   1 61.2339  5.9355   3
  -6  -1   1 55.2052  5.1223   2
   5   1  -1 144.646   5.156   1
   5   1  -1 155.004  11.561   1
   5   1  -1 144.020   7.494   5
  -5  -1   1 164.305   9.470   3
  -5  -1   1 175.643   9.286   1
  -5  -1   1 146.008  10.893   4
  -5  -1   1 165.761  10.321   5
  -5  -1   1 143.038   8.570   1
   4   1  -1 322.717  13.875   1
   4   1  -1 294.697   8.660   1
   4   1  -1 312.701  14.927   5
  -4  -1   1 301.125  12.907   4
  -4  -1   1 317.740  18.457   3
  -4  -1   1 292.889  15.892   1
  -4  -1   1 305.150  12.073   1
  -4  -1   1 310.585  14.659   5
   3   1  -1 1096.04   42.67   1
   3   1  -1 1095.95   52.45   4
   3   1  -1 1105.28   44.08   5
   3   1  -1 1143.88   94.89   1
  -3  -1   1 1101.43   51.96   5
  -3  -1   1 1136.50   57.91   1
  -3  -1   1 1095.55   57.89   1
  -3  -1   1 1064.36   41.87   4
   2   1  -1 218.894   9.389   1
   2   1  -1 200.645  10.500   4
   2   1  -1 201.938   8.017   5
   2   1  -1 208.005   8.123   1
  -2  -1   1 211.023   9.877   5
  -2  -1   1 216.957  11.046   1
  -2  -1   1 213.258   9.727   1
  -2  -1   1 201.901  12.454   4
   1   1  -1 12.6967  1.3157   1
   1   1  -1 14.9871  1.5908   4
   1   1  -1 15.1948  1.4049   1
  -1  -1   1 12.5464  1.1172   1
  -1  -1   1 12.7490  1.1809   1
  -1  -1   1 14.5668  1.2710   4
   0   1  -1 224.171   9.142   1
   0  -1   1 235.477   7.423   1
   0  -1   1 224.095   7.255   1
   0  -1   1 218.934  11.275   4
  -1   1  -1 1023.70   46.07   2
  -1   1  -1 926.540  32.051   1
  -1   1  -1 1015.50   38.88   1
   1  -1   1 1051.44   37.43   1
   1  -1   1 1011.46   50.17   2
   1  -1   1 1024.08   39.67   1
  -2   1  -1 186.276   7.820   2
  -2   1  -1 185.039   8.194   1
  -2   1  -1 187.678   8.491   3
  -2   1  -1 188.310   8.122   1
   2  -1   1 190.486   7.150   1
   2  -1   1 182.405   7.723   1
   2  -1   1 191.865   9.057   3
  -3   1  -1 348.097   9.035   5
  -3   1  -1 343.116  18.406   1
  -3   1  -1 352.434  13.210   2
  -3   1  -1 356.479   9.207   1
  -3   1  -1 372.391  19.402   3
   3  -1   1 372.168  15.023   3
  -4   1  -1 43.4105  2.4131   1
  -4   1  -1 49.2493  3.4418   5
  -4   1  -1 51.3350  3.6972   3
  -4   1  -1 52.4509  3.8348   2
  -4   1  -1 49.5290  3.2104   1
   4  -1   1 49.4507  3.3380   3
   4  -1   1 49.0961  2.5255   1
   4  -1   1 47.9045  1.7628   1
  -5   1  -1 143.109  12.106   3
  -5   1  -1 174.516   7.022   4
  -5   1  -1 173.601  10.003   5
  -5   1  -1 142.876   7.543   1
  -5   1  -1 182.602   9.548   2
  -5   1  -1 187.012  12.807   1
   5  -1   1 173.966   4.341   1
   5  -1   1 154.676   8.743   3
   5  -1   1 139.814  10.722   1
  -6   1  -1 118.061   9.634   3
  -6   1  -1 112.054   8.998   4
  -6   1  -1 115.029   9.711   2
  -6   1  -1 123.412   8.854   5
  -7   1  -1 -1.4427  2.3729   4
  -7   1  -1 2.60601 3.15890   5
  -8   1  -1 9.23725 4.00730   5
  -8   1  -1 9.83281 3.48706   4
  -8   0   1 35.2102  4.5770   4
  -8   0   1 25.6130  4.6476   5
  -7   0   1 37.4016  3.2824   4
  -7   0   1 35.3014  5.2441   5
   6   0  -1 2.00563 0.70904   1
   6   0  -1 2.39111 0.65917   1
  -6   0   1 0.08254 1.32216   4
  -6   0   1 1.17533 0.68701   1
  -6   0   1 0.63753 1.70062   2
  -6   0   1 0.74158 2.15985   3
  -6   0   1 2.15068 0.82661   1
  -6   0   1 0.00000 2.27573   5
   5   0  -1 129.253   8.912   5
   5   0  -1 129.110   6.017   1
  -5   0   1 132.843   8.329   5
  -5   0   1 153.624   8.690   1
  -5   0   1 148.081   8.629   4
  -5   0   1 137.396   9.783   3
   4   0  -1 1.99188 0.72771   1
   4   0  -1 4.80125 1.54696   5
   4   0  -1 1.97365 0.77919   1
  -4   0   1 3.30528 0.78427   1
  -4   0   1 1.36864 1.54659   5
  -4   0   1 2.76082 1.66335   4
  -4   0   1 2.50653 1.14372   3
  -4   0   1 2.45337 0.76086   1
   3   0  -1 2957.84  195.10   1
   3   0  -1 2639.53  172.57   1
   3   0  -1 3002.90  102.97   5
  -3   0   1 2871.54  143.15   4
  -3   0   1 2899.90  192.51   1
  -3   0   1 2832.91  143.62   1
  -3   0   1 2921.17  137.91   3
  -3   0   1 2836.29  104.67   5
   2   0  -1 68.7912  4.1206   1
   2   0  -1 82.1323  5.2453   1
   2   0  -1 72.2441  4.2393   5
  -2   0   1 71.7235  3.4298   1
  -2   0   1 73.9639  5.8282   1
  -2   0   1 76.8803  4.1197   5
  -2   0   1 74.0554  4.5601   3
  -2   0   1 81.8666  5.2113   4
   1   0  -1 9.69800 1.10688   5
   1   0  -1 12.1307  0.9576   1
   1   0  -1 10.3609  0.8315   1
   1   0  -1 12.1300  1.0800   4
  -1   0   1 11.5997  1.0254   1
  -1   0   1 11.3979  1.0171   4
  -1   0   1 12.4827  1.2018   5
  -3   0  -1 359.944  11.921   5
  -3   0  -1 346.657  14.994   2
  -3   0  -1 369.703  15.181   3
   3   0   1 358.844  22.514   3
  -4   0  -1 600.914  23.391   2
  -4   0  -1 597.112  26.371   4
  -4   0  -1 603.782  18.050   5
  -4   0  -1 589.872  26.440   3
  -5   0  -1 131.017   7.314   4
  -5   0  -1 125.947   5.731   5
  -5   0  -1 111.394   7.379   3
  -5   0  -1 127.184   7.953   2
  -6   0  -1 12.1583  3.0701   2
  -6   0  -1 9.95414 2.25513   4
  -6   0  -1 8.02690 2.34757   5
  -7   0  -1 171.950  16.497   5
  -7   0  -1 191.174  17.637   4
  -8   0  -1 6.50785 3.61579   4
  -8   0  -1 10.3504  3.3816   5
  -8   1   1 3.40229 3.73729   5
  -8   1   1 -0.5450  3.1461   4
   7  -1  -1 0.18608 0.22914   1
   7  -1  -1 0.16047 0.36673   1
  -7   1   1 -0.8188  2.3161   5
  -7   1   1 -0.6493  1.9973   4
   6  -1  -1 4.77206 0.88155   1
   6  -1  -1 6.66571 0.96395   1
  -6   1   1 6.31336 2.65939   5
  -6   1   1 3.31482 1.76211   4
  -6   1   1 3.59276 2.03931   3
  -6   1   1 0.01043 1.69356   2
  -6   1   1 5.59474 1.30736   1
  -6   1   1 3.50084 0.96496   1
   5  -1  -1 11.5844  1.5543   1
   5  -1  -1 8.54679 1.29405   1
  -5   1   1 10.6340  2.0582   5
  -5   1   1 11.4795  1.6499   1
  -5   1   1 8.23141 1.76203   4
  -5   1   1 6.40094 1.30301   1
  -5   1   1 10.1578  2.4900   3
   4  -1  -1 15.9529  2.1911   5
   4  -1  -1 15.1817  1.6808   1
   4  -1  -1 18.8410  1.5323   1
  -4   1   1 19.1773  2.4657   5
  -4   1   1 17.2704  2.0848   1
  -4   1   1 22.6927  2.6685   4
  -4   1   1 20.4999  1.9756   1
  -4   1   1 16.3852  1.8975   3
   3  -1  -1 374.524  26.495   1
   3  -1  -1 398.875  23.721   1
   3  -1  -1 393.612  21.827   3
   3  -1  -1 394.011  14.612   5
  -3   1   1 401.895  20.839   5
  -3   1   1 411.111  15.860   3
  -3   1   1 404.262  20.813   1
   2  -1  -1 1772.98   70.30   5
   2  -1  -1 1670.89   98.50   3
   2  -1  -1 1577.39   95.42   1
   2  -1  -1 1694.39   80.22   1
  -2   1   1 1659.46   95.61   1
  -2   1   1 1692.76   47.32   5
  -2   1   1 1730.33   73.10   3
   1  -1  -1 2657.59  127.38   1
   1  -1  -1 2672.00  126.15   5
   1  -1  -1 2561.22  131.52   1
   1  -1  -1 2639.63  163.40   3
  -1   1   1 2614.32   84.77   1
  -1   1   1 2643.23  124.40   3
  -1   1   1 2689.40  114.82   5
   0  -1  -1 2854.73  129.80   1
   0   1   1 2802.09  141.29   1
   0   1   1 2999.47  109.17   5
   1   1   1 136.071   4.644   1
   1   1   1 144.075   7.923   4
   1   1   1 130.296   4.787   2
   1   1   1 142.917   5.235   1
  -2  -1  -1 1220.13   51.71   4
  -2  -1  -1 1240.80   34.15   1
  -2  -1  -1 1277.22   52.50   5
  -2  -1  -1 1264.77   61.25   2
  -2  -1  -1 1309.91   52.57   1
   2   1   1 1237.51   53.82   2
   2   1   1 1221.95   58.32   1
   2   1   1 1283.32   61.29   4
  -3  -1  -1 21.9322  1.9161   3
  -3  -1  -1 22.5232  1.9325   5
  -3  -1  -1 23.9496  1.5516   1
  -3  -1  -1 21.8343  1.2388   1
  -3  -1  -1 19.3519  1.7924   2
  -3  -1  -1 27.0652  2.6521   4
   3   1   1 22.3669  1.1801   1
   3   1   1 20.9907  1.1003   1
  -4  -1  -1 143.003   6.704   2
  -4  -1  -1 131.269   5.700   4
  -4  -1  -1 148.403   6.517   3
  -4  -1  -1 140.722   5.507   5
  -5  -1  -1 223.377  12.163   3
  -5  -1  -1 173.886   8.640   5
  -5  -1  -1 208.778   8.466   2
  -5  -1  -1 195.385   7.489   4
  -6  -1  -1 21.4680  2.9798   5
  -6  -1  -1 21.9493  2.0951   3
  -6  -1  -1 23.4181  3.5604   2
  -7  -1  -1 18.4283  2.6664   5
  -7  -1  -1 13.2132  2.2112   4
  -8  -1  -1 151.072  14.560   5
  -8  -1  -1 168.783  11.857   4
   7  -2  -1 6.74030 0.91884   1
  -7   2   1 8.17473 3.86691   4
  -7   2   1 10.0979  3.4258   5
   6  -2  -1 6.87700 1.15657   1
  -6   2   1 11.1709  1.7445   1
  -6   2   1 5.54383 1.86328   4
  -6   2   1 8.41176 2.90318   5
  -6   2   1 8.01864 1.49214   1
   5  -2  -1 134.814   5.682   3
   5  -2  -1 156.488   8.469   1
   5  -2  -1 149.095   7.383   1
  -5   2   1 160.703  12.696   5
  -5   2   1 149.773  22.418   1
  -5   2   1 146.427   7.726   1
  -5   2   1 124.379  13.861   3
   4  -2  -1 149.003   7.605   1
   4  -2  -1 127.264   7.230   3
   4  -2  -1 134.370   6.465   1
  -4   2   1 148.133   8.128   1
  -4   2   1 142.497  12.458   1
  -4   2   1 151.181   9.511   5
  -4   2   1 142.645   8.808   3
   3  -2  -1 28.1139  1.9118   1
   3  -2  -1 24.6303  1.9364   3
   3  -2  -1 25.9369  2.0196   1
  -3   2   1 23.6474  2.1013   1
  -3   2   1 21.3607  2.1292   3
  -3   2   1 23.5500  2.3313   5
  -3   2   1 24.6205  2.0732   1
   2  -2  -1 165.076   8.336   3
   2  -2  -1 165.670   8.068   1
   2  -2  -1 176.490   7.424   5
  -2   2   1 172.186   5.512   1
  -2   2   1 160.673   6.051   5
  -2   2   1 171.607   6.088   1
   1  -2  -1 672.194  28.957   5
   1  -2  -1 681.846  35.248   1
  -1   2   1 677.418  29.094   1
  -1   2   1 700.870  15.796   5
  -1   2   1 682.447  30.398   1
   0  -2  -1 298.173  11.826   1
   0  -2  -1 297.973  11.725   1
   0  -2  -1 286.791  10.978   5
   0   2   1 293.798  10.746   5
   0   2   1 317.329  12.167   1
   0   2   1 284.319   9.348   1
   0   2   1 295.984  14.985   4
  -1  -2  -1 -0.1774  0.6245   1
  -1  -2  -1 0.01500 0.48989   4
  -1  -2  -1 -0.0857  0.4640   1
   1   2   1 0.27524 0.49277   4
   1   2   1 -0.1774  0.5523   1
   1   2   1 0.64766 0.65054   1
  -2  -2  -1 2910.25  116.22   4
  -2  -2  -1 2910.59  112.82   2
  -2  -2  -1 2914.64  104.92   1
  -2  -2  -1 2965.06   77.81   1
   2   2   1 2915.86  227.28   2
   2   2   1 2945.88   75.46   1
   2   2   1 2765.48  105.46   1
   2   2   1 2955.60  104.44   4
  -3  -2  -1 126.810   8.797   2
  -3  -2  -1 122.338   6.986   1
  -3  -2  -1 120.337   5.779   4
  -3  -2  -1 125.964   5.546   1
  -3  -2  -1 124.010   5.695   5
   3   2   1 116.364   4.267   1
   3   2   1 124.490   8.727   4
   3   2   1 124.331   4.891   1
  -4  -2  -1 101.298   3.731   1
  -4  -2  -1 100.314   5.698   4
  -4  -2  -1 108.825   7.512   1
  -4  -2  -1 100.370   5.607   5
  -4  -2  -1 97.4930  8.2881   2
   4   2   1 111.782   6.225   4
   4   2   1 101.512   3.386   1
  -5  -2  -1 37.6466  2.6654   5
  -5  -2  -1 34.9500  4.8520   2
  -5  -2  -1 39.5717  2.8267   1
  -5  -2  -1 35.7250  2.1133   1
  -5  -2  -1 40.3004  3.4856   3
  -5  -2  -1 40.0540  4.3954   4
   5   2   1 39.3996  2.3245   1
   5   2   1 37.2283  2.1150   1
  -6  -2  -1 37.8475  3.8053   3
  -6  -2  -1 39.6286  4.2380   4
  -6  -2  -1 32.8056  2.5652   5
  -7  -2  -1 19.2727  2.6122   5
  -7  -2  -1 27.6124  3.3838   4
  -7  -2  -1 14.5215  3.2402   2
  -8  -2  -1 51.0918  5.3641   4
  -8  -2  -1 47.5424  4.0121   5
   7  -3  -1 57.8631  9.5674   1
  -7   3   1 74.5137  8.7266   4
  -7   3   1 71.7111  7.8701   5
   6  -3  -1 240.105  15.030   1
   6  -3  -1 253.106  15.962   3
   6  -3  -1 233.789  15.537   1
  -6   3   1 230.590  13.923   1
  -6   3   1 241.666  17.237   5
  -6   3   1 218.454  12.829   1
   5  -3  -1 168.473   8.428   1
   5  -3  -1 169.973  15.404   1
   5  -3  -1 168.868  11.347   3
  -5   3   1 168.288   9.781   1
  -5   3   1 166.645  14.274   5
  -5   3   1 167.467  11.459   1
   4  -3  -1 469.115  20.539   1
   4  -3  -1 436.790  22.033   3
   4  -3  -1 460.757  33.849   1
  -4   3   1 456.974  12.712   1
  -4   3   1 443.781  28.440   1
  -4   3   1 472.711  25.199   5
   3  -3  -1 13.6493  1.7961   3
   3  -3  -1 14.0192  1.4299   1
  -3   3   1 9.43570 2.08985   5
  -3   3   1 11.7041  1.6433   1
  -3   3   1 9.03246 1.32857   1
   2  -3  -1 34.2150  2.5738   1
   2  -3  -1 32.0743  1.9706   3
  -2   3   1 30.9680  2.3174   5
  -2   3   1 33.9890  2.6989   1
  -2   3   1 37.6495  2.6983   1
   1  -3  -1 812.102  29.295   1
   1  -3  -1 833.162  27.276   1
  -1   3   1 867.200  34.229   1
  -1   3   1 845.710  25.749   1
  -1   3   1 801.147  16.965   5
   0  -3  -1 66.3243  3.4355   1
   0  -3  -1 65.8112  2.8699   1
   0   3   1 69.4219  3.6833   1
   0   3   1 61.4188  3.0661   4
   0   3   1 64.4450  2.4786   5
   0   3   1 58.3020  4.3047   1
  -1  -3  -1 0.04205 1.05911   1
  -1  -3  -1 0.02998 0.91092   4
   1   3   1 1.21008 0.72690   4
   1   3   1 -0.4217  1.0041   1
   1   3   1 0.34994 0.34857   5
   1   3   1 -0.6490  1.3150   1
  -2  -3  -1 1.90590 1.17584   1
  -2  -3  -1 2.69918 0.88981   4
  -2  -3  -1 1.73116 0.86446   1
   2   3   1 1.89530 1.19906   1
   2   3   1 1.44901 0.80897   4
   2   3   1 0.49691 0.48659   2
  -3  -3  -1 434.266  15.476   1
  -3  -3  -1 428.494  20.722   2
  -3  -3  -1 427.430  14.764   1
  -3  -3  -1 436.491  13.143   4
   3   3   1 432.013  13.538   1
   3   3   1 439.622  15.178   4
   3   3   1 414.777  11.882   1
  -4  -3  -1 305.213  19.787   2
  -4  -3  -1 295.361  15.565   4
  -4  -3  -1 315.747   9.111   1
  -4  -3  -1 304.206  10.421   1
  -4  -3  -1 312.567  13.804   5
   4   3   1 303.965   9.498   1
   4   3   1 329.077  17.995   4
   4   3   1 312.010   8.836   1
  -5  -3  -1 66.0131  3.4821   5
  -5  -3  -1 70.2286  4.4871   1
  -5  -3  -1 76.5742  4.0749   1
  -5  -3  -1 67.3369  7.9764   2
  -5  -3  -1 76.4053  5.8298   4
   5   3   1 77.3455  5.9561   1
   5   3   1 76.7900  5.6958   4
   5   3   1 64.9432  2.6877   1
  -6  -3  -1 251.374  18.379   4
  -6  -3  -1 246.301  10.291   5
  -6  -3  -1 247.986  14.233   3
  -6  -3  -1 223.367  15.459   2
  -6  -3  -1 223.010  17.455   1
  -6  -3  -1 231.111  15.580   1
   6   3   1 225.861  10.148   1
  -7  -3  -1 31.5216  4.2346   4
  -7  -3  -1 23.0524  1.6867   1
  -7  -3  -1 27.7441  3.3566   5
  -7  -3  -1 22.6219  3.6080   2
   7   3   1 21.7642  1.4750   1
  -8  -3  -1 14.1097  2.7637   5
   7  -4  -1 17.4493  2.2701   1
  -7   4   1 13.4222  4.8726   4
  -7   4   1 15.2814  5.7539   5
   6  -4  -1 340.953  22.118   3
   6  -4  -1 285.011  26.600   1
  -6   4   1 281.775  29.888   1
  -6   4   1 342.034  26.079   5
   5  -4  -1 6.93247 1.93455   1
   5  -4  -1 10.2768  2.1469   3
   5  -4  -1 7.61556 1.47913   1
  -5   4   1 8.93863 2.85396   1
  -5   4   1 6.74847 1.84009   1
  -5   4   1 4.69500 2.59724   5
  -5   4   1 7.09989 3.05764   2
   4  -4  -1 16.9283  2.4914   1
   4  -4  -1 22.3185  2.8531   3
   4  -4  -1 18.5357  2.4599   1
  -4   4   1 18.5572  3.0437   5
  -4   4   1 18.7222  2.8246   1
  -4   4   1 15.9536  2.8972   1
   3  -4  -1 56.1511  4.0872   3
   3  -4  -1 75.7521  4.6347   1
  -3   4   1 56.8854  4.9978   5
  -3   4   1 64.1190  4.7129   1
  -3   4   1 56.5360  4.2941   1
   2  -4  -1 207.106  11.158   1
   2  -4  -1 186.120   9.950   1
   2  -4  -1 187.740   8.605   3
  -2   4   1 191.481   8.403   1
  -2   4   1 190.485   9.173   5
  -2   4   1 176.978   7.745   1
   1  -4  -1 1835.76   81.10   1
   1  -4  -1 1843.32   45.98   1
  -1   4   1 1838.20   38.09   1
  -1   4   1 1839.74   41.00   5
  -1   4   1 1893.56   62.03   1
   0  -4  -1 115.209   4.271   1
   0  -4  -1 115.125   5.990   1
   0   4   1 109.170   5.749   1
   0   4   1 103.494   6.496   1
   0   4   1 108.526   4.593   4
   0   4   1 100.133   3.710   5
  -1  -4  -1 650.327  28.565   4
  -1  -4  -1 654.952  26.166   1
  -1  -4  -1 652.291  25.205   1
   1   4   1 662.629  21.480   1
   1   4   1 621.146  20.663   5
   1   4   1 626.035  33.077   4
   1   4   1 612.591  24.879   1
  -2  -4  -1 145.411   5.098   1
  -2  -4  -1 140.240   6.340   4
  -2  -4  -1 149.485   7.545   1
   2   4   1 143.597   4.361   1
   2   4   1 147.788   5.791   1
   2   4   1 135.344   5.908   2
   2   4   1 140.809   6.497   4
  -3  -4  -1 71.4826  3.7298   4
  -3  -4  -1 64.6279  3.4531   1
  -3  -4  -1 71.0678  4.7156   1
   3   4   1 73.3392  3.7138   1
   3   4   1 74.9999  4.2392   4
   3   4   1 71.6920  4.3493   1
  -4  -4  -1 505.302  28.060   2
  -4  -4  -1 489.277  25.004   1
  -4  -4  -1 527.654  37.425   4
  -4  -4  -1 522.784  20.458   1
   4   4   1 493.424  25.154   4
   4   4   1 519.659  20.840   1
   4   4   1 499.084  17.226   1
  -5  -4  -1 101.589   8.271   4
  -5  -4  -1 99.6794  8.3009   2
  -5  -4  -1 100.425   5.597   1
  -5  -4  -1 95.6255  5.4929   1
   5   4   1 98.0128  6.8370   4
   5   4   1 114.128   7.559   1
   5   4   1 95.1104  6.1832   1
  -6  -4  -1 424.312  20.058   1
  -6  -4  -1 455.320  27.986   2
  -6  -4  -1 453.398  28.312   1
  -6  -4  -1 395.614  36.574   4
   6   4   1 391.473  20.510   1
   6   4   1 455.504  28.793   1
   6   4   1 405.588  27.914   4
  -7  -4  -1 7.23135 2.69020   4
  -7  -4  -1 4.03784 1.18889   1
  -7  -4  -1 5.57786 2.23947   2
  -7  -4  -1 5.35596 1.34417   1
   7   4   1 5.59532 0.94898   1
  -8  -4  -1 3.82337 2.45490   4
   6  -5  -1 9.14834 2.06336   1
   6  -5  -1 6.77656 2.50685   3
  -6   5   1 15.6013  3.7005   5
   5  -5  -1 47.4368  5.2709   1
   5  -5  -1 47.8742  6.5223   1
   5  -5  -1 50.5181  4.9650   3
  -5   5   1 37.6953  5.2832   1
  -5   5   1 45.7074  6.0766   5
   4  -5  -1 43.0079  4.4282   1
   4  -5  -1 39.6424  3.4704   3
  -4   5   1 33.5431  4.3433   2
  -4   5   1 33.7662  4.4120   1
  -4   5   1 36.2112  4.2919   5
  -4   5   1 33.4724  3.5198   1
   3  -5  -1 381.041  23.089   3
   3  -5  -1 387.078  20.486   1
  -3   5   1 392.671  23.853   1
  -3   5   1 390.546  30.241   5
  -3   5   1 375.701  29.128   1
   2  -5  -1 156.486   8.304   1
   2  -5  -1 133.286   5.767   1
  -2   5   1 143.993   6.664   1
  -2   5   1 141.491   8.085   1
  -2   5   1 138.174   7.786   5
   1  -5  -1 0.79948 1.99344   1
   1  -5  -1 1.09264 1.02954   1
  -1   5   1 1.60446 1.57208   1
  -1   5   1 4.51406 1.52972   1
  -1   5   1 1.15451 0.91639   5
  -1   5   1 1.74865 1.22263   4
   0  -5  -1 134.326   6.550   1
   0  -5  -1 165.276   7.742   1
   0   5   1 159.210   6.898   4
   0   5   1 166.390  10.079   1
   0   5   1 155.825   7.081   1
   0   5   1 157.171   6.140   5
  -1  -5  -1 1660.87   58.51   1
  -1  -5  -1 1621.92   55.89   4
  -1  -5  -1 1689.21   63.40   1
   1   5   1 1621.23   49.87   1
   1   5   1 1681.39   56.72   1
   1   5   1 1577.97   30.66   5
   1   5   1 1723.70   70.08   4
  -2  -5  -1 1.72992 1.41040   4
  -2  -5  -1 -1.2582  0.8939   1
  -2  -5  -1 -0.6122  1.4516   1
   2   5   1 1.97203 1.83762   1
   2   5   1 0.88034 1.26327   1
   2   5   1 0.76302 0.39730   5
   2   5   1 -0.0348  0.9127   4
  -3  -5  -1 98.7128  7.4430   4
  -3  -5  -1 106.231   5.162   1
  -3  -5  -1 93.5067  5.5536   1
   3   5   1 103.282   5.331   1
   3   5   1 107.240   7.171   4
   3   5   1 103.722   7.285   1
  -4  -5  -1 15.2280  2.1209   4
  -4  -5  -1 23.4217  2.4961   1
  -4  -5  -1 16.5980  2.1856   1
   4   5   1 14.6833  2.4521   4
   4   5   1 18.9082  2.2255   1
   4   5   1 15.6336  2.3126   1
  -5  -5  -1 11.6520  2.1059   4
  -5  -5  -1 17.5782  2.4994   1
  -5  -5  -1 13.2721  2.1224   1
  -5  -5  -1 8.80450 1.59438   2
   5   5   1 10.7406  1.6512   1
   5   5   1 9.16837 2.09436   4
  -6  -5  -1 59.8086  4.1119   1
  -6  -5  -1 59.7391  5.8027   2
  -6  -5  -1 61.3153  3.7859   1
  -6  -5  -1 66.1790  5.5142   4
   6   5   1 66.8309  5.7958   1
   6   5   1 71.0617  5.8773   1
   6   5   1 61.9849  5.7331   4
  -7  -5  -1 1.83513 1.14387   1
  -7  -5  -1 0.30814 1.76731   4
  -7  -5  -1 0.48991 2.66492   2
   7   5   1 4.80551 1.80618   1
   7   5   1 3.73966 1.20902   1
  -8  -5  -1 14.2696  4.3644   4
   8   5   1 14.4248  1.9971   1
   5  -6  -1 51.1835  5.5514   1
   5  -6  -1 48.9785  5.0356   3
  -5   6   1 49.7419  6.9905   5
   4  -6  -1 3.65015 2.52825   3
   4  -6  -1 8.09346 1.92621   1
  -4   6   1 6.75184 3.62363   5
  -4   6   1 10.1516  3.7939   2
  -4   6   1 11.2101  2.9603   1
   3  -6  -1 80.4736  6.9957   3
   3  -6  -1 80.8644  6.8568   1
  -3   6   1 93.0288  8.3481   1
  -3   6   1 89.6298  8.3990   2
  -3   6   1 70.4664  6.6816   1
  -3   6   1 80.5757  7.6474   5
   2  -6  -1 170.219  11.300   1
   2  -6  -1 180.395  14.993   1
  -2   6   1 168.913  10.225   1
  -2   6   1 168.740  10.267   1
  -2   6   1 201.737  16.531   4
  -2   6   1 169.799  14.473   5
   1  -6  -1 52.7038  4.2045   1
   1  -6  -1 43.4575  3.7482   1
  -1   6   1 51.0830  4.8758   1
  -1   6   1 41.3792  5.0595   1
  -1   6   1 56.7634  4.2244   5
  -1   6   1 37.3851  3.6591   4
   0  -6  -1 -0.2898  1.2435   1
   0  -6  -1 0.42318 1.45618   1
   0   6   1 -0.1525  1.1618   4
   0   6   1 -0.2547  1.3478   1
   0   6   1 1.06751 1.46994   1
   0   6   1 0.43239 1.32287   5
  -1  -6  -1 70.1006  4.8622   1
  -1  -6  -1 63.4361  4.9690   1
   1   6   1 60.6087  3.1112   5
   1   6   1 58.7574  3.7316   1
   1   6   1 66.5414  6.4409   1
   1   6   1 64.8369  3.4860   4
   1   6   1 61.2439  3.5625   2
  -2  -6  -1 109.465   5.641   1
  -2  -6  -1 102.629   6.295   1
  -2  -6  -1 96.0366  6.0091   4
   2   6   1 92.4933  3.4099   5
   2   6   1 93.8722  6.4208   4
   2   6   1 102.958   5.135   1
   2   6   1 96.6735  6.3572   1
  -3  -6  -1 8.46334 1.99373   4
  -3  -6  -1 9.55267 1.81281   1
   3   6   1 11.0857  1.8464   4
   3   6   1 12.8434  2.5681   1
   3   6   1 7.05925 1.86977   1
  -4  -6  -1 223.289  12.622   1
  -4  -6  -1 238.095  13.843   1
  -4  -6  -1 229.679  10.686   4
   4   6   1 229.856  11.460   1
   4   6   1 228.867  18.242   4
   4   6   1 217.575  13.746   1
  -5  -6  -1 157.192  11.949   1
  -5  -6  -1 168.694  12.973   1
  -5  -6  -1 158.617  13.413   4
   5   6   1 169.119  10.854   4
   5   6   1 177.776  14.028   1
   5   6   1 168.159   8.487   1
  -6  -6  -1 46.9597  4.2612   1
  -6  -6  -1 35.8937  4.3284   4
  -6  -6  -1 35.3921  6.1885   1
   6   6   1 40.2429  4.2999   4
   6   6   1 44.2650  4.1746   1
   6   6   1 38.5741  4.9228   1
  -7  -6  -1 22.1558  3.5970   4
   7   6   1 25.1677  3.8989   1
  -8  -6  -1 59.3563  9.5056   4
   8   6   1 70.9190  5.4433   1
   4  -7  -1 45.1956  6.8744   3
  -4   7   1 49.8880  6.3616   5
  -4   7   1 48.7042  7.1509   1
   3  -7  -1 5.61749 2.21038   1
   3  -7  -1 6.20767 2.01773   3
  -3   7   1 9.78928 3.41050   2
  -3   7   1 5.05846 2.92983   1
  -3   7   1 9.72703 2.82594   5
   2  -7  -1 279.267  22.714   1
   2  -7  -1 264.284  22.442   1
  -2   7   1 239.436  18.582   5
  -2   7   1 260.414  21.987   1
  -2   7   1 276.054  26.384   2
   1  -7  -1 49.9795  5.1108   1
   1  -7  -1 46.6036  4.8011   1
  -1   7   1 44.3235  4.9079   4
  -1   7   1 49.8960  4.4323   2
  -1   7   1 48.0204  5.8182   1
  -1   7   1 41.9076  5.0186   1
  -1   7   1 52.8129  4.7064   5
   0  -7  -1 7.97371 2.12812   1
   0  -7  -1 16.1014  2.7961   1
   0   7   1 14.7159  1.7399   2
   0   7   1 13.7561  3.1105   1
   0   7   1 11.6788  2.5688   1
   0   7   1 12.8925  2.6008   4
   0   7   1 11.8680  2.2318   5
  -1  -7  -1 150.007   9.794   1
  -1  -7  -1 157.776   7.799   1
   1   7   1 140.912  12.146   1
   1   7   1 145.618   7.003   5
   1   7   1 143.184  11.368   4
   1   7   1 139.737   6.829   1
  -2  -7  -1 45.8750  5.0964   4
  -2  -7  -1 30.2107  3.5084   1
  -2  -7  -1 40.4008  4.4630   1
   2   7   1 37.5102  4.8647   1
   2   7   1 46.7722  5.4573   4
   2   7   1 49.9251  3.8401   1
   2   7   1 42.7314  3.5990   5
  -3  -7  -1 2443.06  110.38   1
  -3  -7  -1 2450.74  146.85   4
  -3  -7  -1 2327.01  159.80   1
   3   7   1 2416.68   89.20   4
   3   7   1 2399.06  147.65   1
   3   7   1 2467.17   98.65   1
  -4  -7  -1 -0.4761  1.7697   4
  -4  -7  -1 -0.1791  1.6363   1
  -4  -7  -1 0.20824 1.89247   1
   4   7   1 -0.0304  1.8436   1
   4   7   1 1.48456 2.52759   1
   4   7   1 -0.2301  1.9960   4
  -5  -7  -1 207.784  13.268   1
  -5  -7  -1 197.616  10.508   4
   5   7   1 192.506  15.831   1
   5   7   1 185.405  13.804   1
   5   7   1 178.863   8.840   4
  -6  -7  -1 3.35776 2.17502   4
  -6  -7  -1 6.74161 2.46867   1
   6   7   1 6.63811 2.47302   1
   6   7   1 4.66745 2.08218   1
  -7  -7  -1 36.5771  5.7315   4
   7   7   1 30.3132  4.1212   1
   3  -8  -1 84.1592  9.1922   3
  -3   8   1 74.3431  9.0808   1
  -3   8   1 72.9575  7.5915   5
   2  -8  -1 56.2998  5.7068   1
   2  -8  -1 50.0558  7.3314   1
  -2   8   1 45.4656  5.9396   1
  -2   8   1 52.8256  6.3322   5
  -2   8   1 52.6510  4.8437   2
   1  -8  -1 15.9549  3.7129   1
   1  -8  -1 18.2398  3.1602   1
  -1   8   1 15.1436  2.7612   2
  -1   8   1 14.4837  3.6110   1
  -1   8   1 14.1532  2.8460   5
   0  -8  -1 32.4224  4.5938   1
   0  -8  -1 24.6438  3.1912   1
   0   8   1 27.8671  3.6830   5
   0   8   1 31.9466  3.7825   2
  -1  -8  -1 -1.1817  1.6272   1
  -1  -8  -1 -0.6089  2.5390   1
   1   8   1 -3.8092  2.9308   1
   1   8   1 2.71447 1.61972   5
   1   8   1 -1.1642  2.1431   4
   1   8   1 1.29158 1.89125   1
  -2  -8  -1 99.2214  8.8644   1
   2   8   1 88.6284  8.5128   4
   2   8   1 99.9133 10.9117   1
   2   8   1 91.2191  7.4659   1
   2   8   1 90.0994  6.8234   5
  -3  -8  -1 0.28456 1.83428   1
  -3  -8  -1 1.46890 1.79908   4
   3   8   1 -1.6092  1.5911   4
   3   8   1 -0.6806  2.1675   1
   3   8   1 -0.9860  2.9890   1
  -4  -8  -1 6.42131 2.30742   4
  -4  -8  -1 4.52808 2.44638   1
   4   8   1 15.4273  4.5504   1
   4   8   1 4.05332 2.25542   1
  -5  -8  -1 2.15821 2.40932   4
  -5  -8  -1 2.85061 2.35247   1
   5   8   1 2.68133 3.71503   1
   5   8   1 0.64486 2.06803   1
  -6  -8  -1 147.123  15.180   1
  -6  -8  -1 148.467  11.119   4
   6   8   1 147.498  17.827   1
  -2   9   1 2.98344 4.88148   1
  -2   9   1 1.06864 2.45305   5
   1  -9  -1 87.0591  9.0129   1
  -1   9   1 80.4112  8.1364   1
  -1   9   1 73.8524  8.5683   5
   0  -9  -1 17.4400  4.5590   1
   0   9   1 16.0111  3.7977   1
  -1  -9  -1 18.0288  4.4917   1
   1   9   1 12.5623  2.5040   5
   1   9   1 6.53357 3.81849   1
  -2  -9  -1 0.30215 2.17203   1
   2   9   1 1.25956 2.50249   1
   2   9   1 -0.0107  1.1271   5
  -3  -9  -1 10.1990  4.0073   1
  -3  -9  -1 3.38998 3.22926   4
   3   9   1 6.91561 3.35143   1
  -4  -9  -1 6.34514 2.38502   4
  -4  -9  -1 11.1915  3.4043   1
   4   9   1 10.9955  2.6624   1
  -5  -9  -1 5.16876 3.83585   1
  -5  -9  -1 10.0866  3.8426   4
   5   9   1 5.90367 4.20923   1
   0 -10  -1 0.98114 2.51786   1
   0  10   1 0.21441 2.86906   5
   0  10   1 1.62934 4.10706   1
  -1 -10  -1 19.5362  4.3074   1
   1  10   1 9.14897 3.87555   1
  -2 -10  -1 57.3188  7.2726   1
   2  10   1 50.4916  8.5955   1
  -3 -10  -1 2.89641 3.13903   1
   3  10   1 4.82129 3.07995   1
  -4 -10  -1 20.3645  4.7438   1
   4  10   1 20.5706  4.5206   1
   4   9  -2 6.83417 4.60267   1
  -4  -9   2 9.15905 3.19341   1
  -4  -9   2 8.90612 4.13283   4
   3   9  -2 534.293  38.944   1
  -3  -9   2 543.348  35.573   1
  -3  -9   2 538.056  73.071   4
   2   9  -2 67.3699  8.2470   1
  -2  -9   2 52.0600  7.1420   4
  -2  -9   2 60.2342  6.1554   1
   1   9  -2 9.95269 3.22670   1
  -1  -9   2 4.95007 3.41674   1
   0   9  -2 2.66184 4.05852   1
   0   9  -2 1.88544 2.30672   5
   0  -9   2 -1.3284  4.0710   1
  -1   9  -2 76.3479 10.4403   5
  -1   9  -2 88.9894 12.9107   1
   1  -9   2 106.381   9.996   1
   5   8  -2 80.6599  7.8360   1
  -5  -8   2 81.9741  8.2721   1
  -5  -8   2 87.0893  8.3422   4
   4   8  -2 119.604  10.934   1
   4   8  -2 131.700  11.128   1
  -4  -8   2 150.250  13.036   1
  -4  -8   2 138.966  11.808   4
   3   8  -2 150.694   9.355   1
  -3  -8   2 163.207  11.319   1
  -3  -8   2 143.359   9.106   4
   2   8  -2 90.3776  6.9553   1
  -2  -8   2 111.903  11.702   1
  -2  -8   2 101.379  10.641   4
   1   8  -2 -1.7638  2.0594   1
  -1  -8   2 1.42928 2.24133   1
   0   8  -2 51.0562  5.8299   1
   0  -8   2 50.9358  5.9745   1
  -1   8  -2 198.771  17.030   1
   1  -8   2 168.104  16.677   1
   1  -8   2 182.406  18.512   1
  -2   8  -2 8.31241 2.94392   5
  -2   8  -2 4.66533 3.02480   1
   2  -8   2 7.50186 3.25131   1
   2  -8   2 7.64772 3.25437   1
  -3   8  -2 61.7926  7.5603   1
  -3   8  -2 59.9025  7.3960   5
   3  -8   2 66.7190  7.9152   3
   3  -8   2 63.6317  8.4759   1
   6   7  -2 0.83139 3.37272   1
  -6  -7   2 2.59022 2.93381   4
   5   7  -2 0.46558 4.47247   1
   5   7  -2 8.71855 3.02046   1
  -5  -7   2 2.84484 3.33771   1
  -5  -7   2 0.35475 2.55172   4
   4   7  -2 30.7641  5.4255   5
   4   7  -2 33.9807  5.7029   1
   4   7  -2 28.6531  3.2940   1
  -4  -7   2 27.6126  5.1218   1
  -4  -7   2 35.9977  3.4848   4
   3   7  -2 63.0979  6.3233   1
   3   7  -2 68.9718  5.5304   1
  -3  -7   2 65.8886  6.4677   4
  -3  -7   2 70.1050  6.2573   1
   2   7  -2 -2.6527  2.2933   1
   2   7  -2 -0.1501  1.7092   4
   2   7  -2 2.54781 1.89365   1
  -2  -7   2 1.29664 1.67445   1
  -2  -7   2 1.32196 1.80633   1
  -2  -7   2 0.42502 1.63009   4
   1   7  -2 336.679  20.851   1
   1   7  -2 355.749  15.289   1
   1   7  -2 362.280  13.876   4
  -1  -7   2 333.738  18.130   1
  -1  -7   2 350.337  27.290   1
  -1  -7   2 362.600  15.829   4
   0   7  -2 13.6369  2.9593   1
   0   7  -2 10.8183  2.1642   4
   0   7  -2 14.4027  3.4829   1
   0  -7   2 13.5619  3.6003   1
   0  -7   2 18.8259  3.9572   1
  -1   7  -2 204.903  11.267   1
  -1   7  -2 193.720  16.777   4
   1  -7   2 191.931  10.533   1
   1  -7   2 208.363  11.821   1
  -2   7  -2 -0.0314  1.8909   1
  -2   7  -2 0.90227 2.01453   5
  -2   7  -2 -1.2052  1.5222   2
   2  -7   2 0.19063 2.49539   1
   2  -7   2 2.27543 1.69207   1
  -3   7  -2 115.326   9.609   1
  -3   7  -2 102.548  11.723   2
  -3   7  -2 116.057  10.399   5
   3  -7   2 132.130  10.392   1
   3  -7   2 117.749  12.827   1
   3  -7   2 124.329   9.482   3
  -4   7  -2 2.36472 3.16022   5
  -4   7  -2 0.18516 3.43888   1
   4  -7   2 1.46975 2.60945   1
   4  -7   2 3.94926 2.03584   3
   7   6  -2 -2.7009  2.6116   1
  -7  -6   2 -0.5064  4.2849   4
   6   6  -2 38.6188  4.0126   1
  -6  -6   2 31.5322  4.9573   1
  -6  -6   2 33.0157  4.6169   4
   5   6  -2 5.91127 2.72933   1
   5   6  -2 5.49533 2.03814   1
   5   6  -2 8.07307 1.69820   5
  -5  -6   2 8.12380 1.63853   2
  -5  -6   2 8.38186 2.06990   1
  -5  -6   2 4.86859 2.92674   4
   4   6  -2 5.97962 2.87727   4
   4   6  -2 6.27222 1.32883   5
   4   6  -2 5.12596 2.76073   1
   4   6  -2 4.87313 3.34352   1
  -4  -6   2 11.5362  2.6002   4
  -4  -6   2 4.36076 0.80301   2
  -4  -6   2 3.60154 2.55359   1
  -4  -6   2 11.4085  2.7467   1
   3   6  -2 282.178  22.114   4
   3   6  -2 295.207  15.030   1
   3   6  -2 294.070  16.002   1
  -3  -6   2 296.285  16.472   4
  -3  -6   2 284.378  12.486   1
  -3  -6   2 268.195  16.162   1
   2   6  -2 53.6367  4.8451   1
   2   6  -2 51.6819  4.2758   1
   2   6  -2 51.9093  4.3595   4
  -2  -6   2 54.5408  4.3473   4
  -2  -6   2 54.9731  4.3504   1
  -2  -6   2 47.0145  5.7381   1
   1   6  -2 1399.30   50.08   4
   1   6  -2 1318.71   33.77   1
   1   6  -2 1362.30   80.97   1
  -1  -6   2 1341.67   42.73   1
  -1  -6   2 1388.60   75.94   4
  -1  -6   2 1369.11   71.99   1
   0   6  -2 345.458  16.523   1
   0   6  -2 330.258  12.707   1
   0   6  -2 340.795  25.096   4
   0  -6   2 324.725  13.799   1
   0  -6   2 312.390  13.037   1
  -1   6  -2 1568.87   76.98   4
  -1   6  -2 1604.21   55.86   1
  -1   6  -2 1611.91   64.29   1
   1  -6   2 1536.74   77.05   1
   1  -6   2 1598.55   75.74   1
  -2   6  -2 0.66285 2.26407   1
  -2   6  -2 -1.6492  2.1703   1
  -2   6  -2 -1.1615  1.7200   2
  -2   6  -2 0.92437 1.52568   4
   2  -6   2 0.98103 2.08356   1
   2  -6   2 2.87495 1.95841   1
  -3   6  -2 81.2587  7.4518   2
  -3   6  -2 82.1823  8.8672   5
  -3   6  -2 69.1690  6.5157   1
  -3   6  -2 75.1436  5.6867   1
   3  -6   2 74.8543  6.6477   1
   3  -6   2 71.7432  6.0068   3
   3  -6   2 81.5187  7.6365   1
  -4   6  -2 115.622  11.056   1
  -4   6  -2 148.818  12.601   2
  -4   6  -2 136.543  11.123   5
   4  -6   2 129.772   9.617   3
   4  -6   2 130.047  11.954   1
   4  -6   2 133.161  11.671   1
  -5   6  -2 2.64339 3.18244   5
   5  -6   2 5.19961 3.02155   3
   7   5  -2 30.5181  3.4704   1
  -7  -5   2 19.9989  4.8801   4
   6   5  -2 11.1138  2.4289   1
   6   5  -2 5.79027 1.95699   1
   6   5  -2 12.0126  2.3225   5
  -6  -5   2 5.36345 2.03493   2
  -6  -5   2 11.0943  2.9167   4
  -6  -5   2 8.30724 2.85183   1
   5   5  -2 6.14231 1.91720   1
   5   5  -2 0.39423 1.59766   4
   5   5  -2 0.96327 1.15534   5
   5   5  -2 3.47572 2.34975   1
  -5  -5   2 -0.6114  1.8459   1
  -5  -5   2 1.11803 1.79293   1
  -5  -5   2 8.46494 2.70192   4
  -5  -5   2 1.78777 1.22320   2
   4   5  -2 22.2203  2.9226   1
   4   5  -2 25.4548  3.1727   1
   4   5  -2 25.5025  3.5212   4
   4   5  -2 21.4300  2.3398   5
  -4  -5   2 27.6121  3.3374   4
  -4  -5   2 23.8418  2.2623   2
  -4  -5   2 22.3506  2.8749   1
   3   5  -2 18.0706  2.6679   4
   3   5  -2 17.7430  3.3399   1
   3   5  -2 19.2000  2.4653   1
  -3  -5   2 16.4546  1.5204   2
  -3  -5   2 22.5704  2.9475   4
  -3  -5   2 13.4264  2.3105   1
  -3  -5   2 14.1259  2.6028   1
   2   5  -2 42.7121  3.9108   1
   2   5  -2 44.6659  3.6944   1
   2   5  -2 37.3614  3.8004   4
  -2  -5   2 34.3502  3.8416   1
  -2  -5   2 42.4992  3.6934   1
  -2  -5   2 38.1820  2.8001   4
   1   5  -2 183.293   9.092   1
   1   5  -2 172.974   8.630   4
   1   5  -2 178.122   6.784   1
  -1  -5   2 182.346  12.179   4
  -1  -5   2 199.437   8.467   1
  -1  -5   2 170.796   8.335   1
   0   5  -2 76.1536  4.6465   4
   0   5  -2 62.2353  4.4719   1
   0   5  -2 65.9296  4.6869   1
   0  -5   2 62.0530  3.9868   1
   0  -5   2 66.7630  4.8538   1
   0  -5   2 60.4613  4.1596   4
  -1   5  -2 482.896  19.887   2
  -1   5  -2 474.125  15.883   1
  -1   5  -2 452.349  18.707   1
  -1   5  -2 472.327  17.094   4
   1  -5   2 466.504  22.449   1
   1  -5   2 462.398  15.551   1
  -2   5  -2 123.722   7.118   4
  -2   5  -2 125.401   7.885   1
  -2   5  -2 125.013   8.030   2
  -2   5  -2 112.410   5.218   1
   2  -5   2 107.150   5.936   1
   2  -5   2 130.335   6.545   1
  -3   5  -2 3.21584 1.69559   1
  -3   5  -2 0.22936 1.29171   4
  -3   5  -2 1.97028 1.39301   1
  -3   5  -2 -0.2143  1.4846   2
  -3   5  -2 1.59386 1.59080   5
   3  -5   2 -0.6846  1.2579   1
   3  -5   2 1.50729 1.10678   3
   3  -5   2 2.16835 1.58999   1
  -4   5  -2 82.5145  6.3037   1
  -4   5  -2 108.139   9.492   2
  -4   5  -2 96.4978  7.0307   5
  -4   5  -2 101.040   8.184   1
   4  -5   2 106.266   8.735   1
   4  -5   2 85.9268  9.3467   1
   4  -5   2 92.2833  8.5670   3
  -5   5  -2 42.8748  5.2413   5
  -5   5  -2 27.0361  3.1543   1
  -5   5  -2 18.8634  3.9943   2
   5  -5   2 30.3213  4.2476   1
   5  -5   2 28.2510  3.4073   3
  -6   5  -2 2.07513 3.90966   5
   6  -5   2 1.73044 2.04669   3
   7   4  -2 -0.5418  2.0077   5
   7   4  -2 2.02432 1.72387   1
  -7  -4   2 -1.9003  2.1966   2
  -7  -4   2 -0.8831  3.2783   4
   6   4  -2 33.9589  3.5317   1
   6   4  -2 40.9127  3.9763   1
   6   4  -2 33.5192  3.9595   5
  -6  -4   2 38.0613  3.5956   1
  -6  -4   2 35.9458  4.0502   2
  -6  -4   2 29.0528  3.6988   1
   5   4  -2 6.02497 2.40661   1
   5   4  -2 6.94081 1.50775   5
   5   4  -2 6.04890 1.80944   4
   5   4  -2 4.25596 1.84100   1
  -5  -4   2 2.71253 1.41397   1
  -5  -4   2 6.20654 2.62686   4
  -5  -4   2 6.37893 2.12281   1
  -5  -4   2 3.86129 1.73027   2
   4   4  -2 71.7509  6.0195   1
   4   4  -2 69.9140  5.1013   4
   4   4  -2 70.7601  3.9896   1
   4   4  -2 59.8819  5.1204   5
  -4  -4   2 71.3954  5.0986   1
  -4  -4   2 59.1055  5.1719   4
  -4  -4   2 57.3594  5.4026   1
   3   4  -2 95.1671  6.3965   1
   3   4  -2 86.3466  4.5176   5
   3   4  -2 92.6272  7.7111   4
   3   4  -2 89.0539  4.7350   1
  -3  -4   2 86.1702  6.0200   1
  -3  -4   2 84.1172  5.2769   1
  -3  -4   2 88.7330  3.9599   4
   2   4  -2 1327.28   30.74   1
   2   4  -2 1341.92   39.21   4
   2   4  -2 1308.85   28.17   1
  -2  -4   2 1273.39   79.68   4
  -2  -4   2 1270.03   46.66   1
  -2  -4   2 1356.20   47.12   1
   1   4  -2 276.453  15.455   4
   1   4  -2 283.290   9.213   1
   1   4  -2 279.129   8.880   1
  -1  -4   2 301.755   9.750   2
  -1  -4   2 306.758  11.831   1
  -1  -4   2 279.218  12.500   4
  -1  -4   2 280.683   9.740   1
   0   4  -2 -1.2273  1.2585   1
   0   4  -2 2.50560 1.68981   1
   0  -4   2 3.50920 1.77709   1
   0  -4   2 1.27271 1.17725   1
  -1   4  -2 95.3306  4.8254   1
  -1   4  -2 98.7215  5.0137   2
  -1   4  -2 85.1563  5.1420   4
  -1   4  -2 94.3236  5.0287   1
   1  -4   2 88.7395  5.1170   1
   1  -4   2 97.9772  5.1023   1
  -2   4  -2 156.795   9.364   4
  -2   4  -2 156.687   7.101   1
  -2   4  -2 173.666   8.854   1
  -2   4  -2 164.852   6.797   2
   2  -4   2 170.376   9.871   1
   2  -4   2 144.377   8.934   1
  -3   4  -2 110.475   8.025   1
  -3   4  -2 121.574  14.028   2
  -3   4  -2 106.172   6.126   1
   3  -4   2 119.618   5.920   1
   3  -4   2 97.0756  9.3296   1
   3  -4   2 105.887   5.865   3
  -4   4  -2 7.73167 2.18971   2
  -4   4  -2 10.8970  1.7426   1
  -4   4  -2 9.32939 2.19329   1
  -4   4  -2 8.30734 2.64562   5
   4  -4   2 10.3554  1.5424   1
   4  -4   2 12.2283  2.2707   1
   4  -4   2 9.69678 2.22693   3
  -5   4  -2 14.2974  2.8303   2
  -5   4  -2 14.3936  2.0489   1
  -5   4  -2 13.7968  3.6651   5
  -5   4  -2 11.4770  2.2794   1
   5  -4   2 17.0985  1.8123   1
   5  -4   2 16.7814  2.8993   3
  -6   4  -2 1.15324 2.82881   5
  -6   4  -2 2.11498 1.91549   1
   6  -4   2 2.01494 1.14436   1
   6  -4   2 2.42472 2.06196   3
  -7   4  -2 -2.5043  3.4366   5
   7  -4   2 -0.2005  2.5540   3
   7  -4   2 1.51805 0.76689   1
   8   3  -2 102.484   8.027   1
  -8  -3   2 111.013   8.746   4
   7   3  -2 337.456  24.095   1
   7   3  -2 327.554  26.552   5
  -7  -3   2 322.201  22.686   1
  -7  -3   2 379.646  26.010   4
   6   3  -2 2.31521 1.34674   1
   6   3  -2 0.06139 1.36031   5
   6   3  -2 0.70904 1.39015   1
  -6  -3   2 0.64488 1.14633   1
  -6  -3   2 0.12998 1.86747   2
  -6  -3   2 -3.7241  1.9661   4
  -6  -3   2 4.88310 1.73241   1
  -6  -3   2 -3.9319  1.7497   3
   5   3  -2 54.7098  4.6548   1
   5   3  -2 42.3894  2.7381   1
   5   3  -2 50.7255  3.8769   5
   5   3  -2 39.6059  4.1519   4
  -5  -3   2 46.2622  3.2925   1
  -5  -3   2 42.3378  3.6664   1
  -5  -3   2 52.6686  4.4142   4
   4   3  -2 160.328   9.190   4
   4   3  -2 174.014   9.607   1
   4   3  -2 166.142   5.939   1
   4   3  -2 166.384   7.597   5
  -4  -3   2 170.633   8.867   1
  -4  -3   2 169.320  11.267   1
  -4  -3   2 156.375   7.819   4
   3   3  -2 0.38182 1.05015   1
   3   3  -2 0.34775 1.26053   4
   3   3  -2 0.19718 0.84837   5
   3   3  -2 -0.0985  0.8974   1
  -3  -3   2 -0.1501  1.3958   4
  -3  -3   2 0.40453 1.19660   1
  -3  -3   2 0.42246 1.01830   1
   2   3  -2 1141.87   35.98   4
   2   3  -2 1204.97   60.53   1
   2   3  -2 1111.97   47.48   1
  -2  -3   2 1161.41   49.47   1
  -2  -3   2 1189.61   57.15   1
  -2  -3   2 1154.28   50.32   4
   1   3  -2 98.5359  5.2943   1
   1   3  -2 85.5881  3.4126   1
   1   3  -2 85.2944  3.7941   4
  -1  -3   2 84.6663  3.8552   1
  -1  -3   2 82.9704  3.7107   4
  -1  -3   2 81.3633  4.5493   1
   0   3  -2 789.015  39.920   1
   0   3  -2 768.325  26.012   1
   0   3  -2 756.554  24.299   4
   0  -3   2 778.126  29.869   4
   0  -3   2 764.671  24.928   2
   0  -3   2 770.995  30.698   1
   0  -3   2 775.596  21.424   1
  -1   3  -2 130.798   4.575   1
  -1   3  -2 118.325   5.937   1
  -1   3  -2 117.864   4.699   4
  -1   3  -2 130.657   4.806   2
   1  -3   2 127.800   5.662   1
   1  -3   2 116.454   5.935   1
  -2   3  -2 706.103  30.743   2
  -2   3  -2 723.222  18.001   1
  -2   3  -2 708.212  20.161   1
   2  -3   2 735.583  33.269   1
   2  -3   2 687.229  22.388   1
  -3   3  -2 1244.45   43.45   2
  -3   3  -2 1216.84   45.55   1
  -3   3  -2 1167.77   33.22   1
   3  -3   2 1219.52   33.02   1
   3  -3   2 1167.22   36.89   1
   3  -3   2 1204.93   53.89   3
  -4   3  -2 7.69365 1.37379   1
  -4   3  -2 8.29171 2.27576   5
  -4   3  -2 11.9716  1.6150   1
  -4   3  -2 6.68560 1.62786   2
   4  -3   2 7.69361 1.32408   1
   4  -3   2 9.52042 1.49892   1
   4  -3   2 10.4478  1.7770   3
  -5   3  -2 586.794  35.366   1
  -5   3  -2 597.387  30.669   5
  -5   3  -2 611.301  45.187   1
  -5   3  -2 628.514  47.138   2
   5  -3   2 589.196  31.734   1
   5  -3   2 581.379  31.520   3
  -6   3  -2 16.2442  3.1561   5
  -6   3  -2 13.3356  1.7780   1
  -6   3  -2 12.8542  1.9022   1
   6  -3   2 13.7627  1.8744   1
   6  -3   2 11.3143  2.2982   3
   6  -3   2 10.5173  1.6108   1
  -7   3  -2 6.84269 3.53273   5
   7  -3   2 1.61087 1.85360   3
   8   2  -2 48.6678  6.0226   1
  -8  -2   2 59.9219  7.0437   4
   7   2  -2 55.0959  4.1613   1
   7   2  -2 49.9327  4.5278   5
  -7  -2   2 62.1584  6.5563   4
  -7  -2   2 49.6926  4.3279   1
   6   2  -2 -0.9770  1.0543   1
   6   2  -2 -0.9746  2.2608   5
   6   2  -2 -0.7333  0.6871   1
  -6  -2   2 -0.7404  1.5424   4
  -6  -2   2 0.44770 0.89456   1
  -6  -2   2 -0.2043  1.4813   1
  -6  -2   2 -0.6169  1.6567   3
   5   2  -2 4.44114 1.29298   1
   5   2  -2 5.97249 1.64834   4
   5   2  -2 3.73499 1.82311   5
   5   2  -2 1.73918 1.50241   1
  -5  -2   2 3.60878 2.06481   4
  -5  -2   2 1.70165 1.41428   1
  -5  -2   2 4.01141 1.42764   1
  -5  -2   2 0.57182 1.50666   3
   4   2  -2 101.450   6.128   4
   4   2  -2 106.773   5.965   5
   4   2  -2 108.675   5.157   1
   4   2  -2 110.716   5.311   1
  -4  -2   2 93.6610  5.7676   4
  -4  -2   2 99.8392  5.1108   1
  -4  -2   2 96.9297  5.5119   1
   3   2  -2 230.571  13.003   5
   3   2  -2 234.824  11.635   1
   3   2  -2 250.486  14.786   1
   3   2  -2 245.492  14.070   4
  -3  -2   2 234.760  14.014   4
  -3  -2   2 263.784  11.975   1
  -3  -2   2 256.316  10.250   1
   2   2  -2 1744.69   66.38   4
   2   2  -2 1686.94   72.92   1
   2   2  -2 1797.07   81.00   1
  -2  -2   2 1754.14   86.00   1
  -2  -2   2 1744.72   51.11   4
  -2  -2   2 1749.43   76.11   1
   1   2  -2 156.470   6.985   4
   1   2  -2 146.460   6.065   1
   1   2  -2 143.190   5.584   1
  -1  -2   2 144.260   6.492   4
  -1  -2   2 135.931   5.352   1
  -1  -2   2 139.192   6.685   1
   0   2  -2 3211.59  134.11   1
   0   2  -2 3080.04  107.05   4
   0   2  -2 3136.21   73.35   1
   0  -2   2 3102.27   77.21   1
   0  -2   2 2964.73  117.35   4
   0  -2   2 3203.19  155.11   1
  -1   2  -2 2.70155 0.87929   4
  -1   2  -2 1.87720 0.86455   1
  -1   2  -2 1.25645 0.62274   2
  -1   2  -2 3.03651 1.15407   1
   1  -2   2 1.85753 0.98507   2
   1  -2   2 2.96713 0.95482   1
   1  -2   2 1.89978 1.26119   1
  -2   2  -2 76.1218  4.3728   1
  -2   2  -2 75.3993  3.6895   2
  -2   2  -2 77.1698  3.5970   1
   2  -2   2 76.3360  3.4019   1
   2  -2   2 76.3931  4.7469   3
   2  -2   2 70.3505  3.3027   1
  -3   2  -2 209.437  11.888   2
  -3   2  -2 203.210   8.266   1
  -3   2  -2 208.624   6.313   1
   3  -2   2 202.379   7.161   1
   3  -2   2 196.150  13.004   3
   3  -2   2 203.165   7.107   1
  -4   2  -2 32.6052  1.8406   1
  -4   2  -2 25.8852  3.0483   2
  -4   2  -2 36.8356  2.6540   1
  -4   2  -2 28.0755  3.3690   5
   4  -2   2 33.4927  2.3993   1
   4  -2   2 30.0243  1.9810   1
   4  -2   2 29.4093  2.1346   3
  -5   2  -2 85.7551  4.3989   1
  -5   2  -2 98.0298 10.9296   2
  -5   2  -2 77.1653  6.7835   1
  -5   2  -2 93.4221  6.7241   5
   5  -2   2 88.4869  5.3839   3
   5  -2   2 78.5497  4.7279   1
  -6   2  -2 42.1352  6.7047   2
  -6   2  -2 43.9024  4.5464   5
   6  -2   2 47.6286  3.2995   3
   6  -2   2 47.9927  3.1334   1
  -7   2  -2 7.55341 3.01744   5
  -7   2  -2 -0.1739  2.3947   4
  -8   2  -2 46.6481  6.8524   4
  -8   2  -2 41.9453  7.0691   5
  -8  -1   2 -1.9953  3.7711   4
   7   1  -2 30.3495  2.3904   1
   7   1  -2 19.7559  2.4125   1
  -7  -1   2 29.2454  4.8289   5
  -7  -1   2 43.1167  6.0059   4
   6   1  -2 225.289  11.677   1
   6   1  -2 220.427  15.065   1
   6   1  -2 217.478  15.862   5
  -6  -1   2 238.322  13.316   1
  -6  -1   2 230.678  15.195   5
  -6  -1   2 216.554  13.315   4
  -6  -1   2 229.783  14.429   1
  -6  -1   2 222.834  21.133   3
   5   1  -2 20.8669  1.5875   1
   5   1  -2 21.6161  2.6761   5
   5   1  -2 22.5524  2.2335   1
  -5  -1   2 23.6111  2.5543   5
  -5  -1   2 24.0322  2.9579   3
  -5  -1   2 25.3291  2.2963   1
  -5  -1   2 23.1555  2.6388   4
  -5  -1   2 26.6896  2.4669   1
   4   1  -2 -0.8757  0.6105   1
   4   1  -2 0.74454 1.35552   5
   4   1  -2 0.13931 0.88736   1
  -4  -1   2 0.58399 0.88584   5
  -4  -1   2 -0.8403  1.0492   1
  -4  -1   2 -0.2099  0.9099   4
  -4  -1   2 0.92495 0.95315   1
  -4  -1   2 1.79519 1.25258   3
   3   1  -2 270.788  13.726   4
   3   1  -2 253.791  11.599   1
   3   1  -2 279.930  15.131   1
   3   1  -2 248.329  12.450   5
  -3  -1   2 262.737  11.266   4
  -3  -1   2 266.903  10.441   1
  -3  -1   2 253.316  12.599   1
   2   1  -2 1542.00   53.13   1
   2   1  -2 1529.24  101.39   5
   2   1  -2 1441.27   58.94   1
   2   1  -2 1577.94   85.31   4
  -2  -1   2 1539.11   81.77   1
  -2  -1   2 1496.76   68.03   1
  -2  -1   2 1497.40   74.77   4
   1   1  -2 1656.60   71.85   1
   1   1  -2 1645.04   72.81   4
   1   1  -2 1674.75   53.08   1
  -1  -1   2 1648.11   72.60   4
  -1  -1   2 1633.38   72.43   1
  -1  -1   2 1664.30   59.91   1
   0   1  -2 187.564   8.884   4
   0   1  -2 203.840   8.884   1
   0   1  -2 195.139   5.286   1
   0  -1   2 185.092   8.113   4
   0  -1   2 202.755   7.737   1
   0  -1   2 197.170   8.403   1
  -1   1  -2 59.2375  2.9433   2
  -1   1  -2 59.1231  2.6442   1
  -1   1  -2 57.4518  2.4650   1
  -1   1  -2 63.1042  3.3213   4
   1  -1   2 63.7389  3.2543   2
   1  -1   2 56.9049  2.3604   1
   1  -1   2 59.9294  3.2876   1
  -2   1  -2 1610.39   55.70   1
  -2   1  -2 1602.91   78.90   2
  -2   1  -2 1513.29   42.00   1
   2  -1   2 1551.74  109.08   3
   2  -1   2 1554.83   88.45   2
   2  -1   2 1593.38   65.88   1
   2  -1   2 1510.27   62.73   1
  -3   1  -2 432.811  16.049   1
  -3   1  -2 472.426  15.218   2
  -3   1  -2 449.808  24.629   3
  -3   1  -2 465.772  19.772   1
   3  -1   2 435.825  18.199   1
   3  -1   2 460.865  21.383   3
  -4   1  -2 202.800   7.816   1
  -4   1  -2 211.902   7.367   5
  -4   1  -2 228.264   7.104   1
  -4   1  -2 232.538  12.455   2
  -4   1  -2 209.627  13.955   3
   4  -1   2 211.284   7.846   3
   4  -1   2 216.084   6.548   1
  -5   1  -2 114.913   8.980   3
  -5   1  -2 101.440   9.592   2
  -5   1  -2 126.782   7.065   5
   5  -1   2 108.870   5.504   3
  -6   1  -2 77.1633  5.1618   3
  -6   1  -2 70.1780  5.2550   4
  -6   1  -2 57.1404  6.6700   2
  -6   1  -2 49.3573  5.3637   5
  -7   1  -2 34.8505  4.8324   5
  -7   1  -2 28.9707  3.2902   4
  -8   1  -2 1.33225 2.77599   4
  -8   1  -2 -1.9558  2.5084   5
  -8   0   2 12.1521  3.8077   5
  -8   0   2 11.2379  5.3223   4
   7   0  -2 12.4418  1.4947   1
   7   0  -2 10.9015  2.1400   1
  -7   0   2 15.8869  3.3658   5
  -7   0   2 9.08612 2.05160   1
  -7   0   2 11.8783  3.1225   4
   6   0  -2 76.4144  5.7789   1
   6   0  -2 95.7934  4.9616   1
   6   0  -2 94.1932  5.9479   5
  -6   0   2 97.6141  6.8665   4
  -6   0   2 95.8205  5.4365   1
  -6   0   2 79.6378  8.0821   3
  -6   0   2 72.5386  5.9453   5
   5   0  -2 151.294  10.855   1
   5   0  -2 149.579   6.212   1
   5   0  -2 150.597   9.890   5
  -5   0   2 148.694   8.160   5
  -5   0   2 145.274   7.997   4
  -5   0   2 152.522   9.612   1
  -5   0   2 143.086  10.756   3
   4   0  -2 43.0663  3.4679   5
   4   0  -2 46.5410  3.5408   1
   4   0  -2 46.4216  2.3305   1
  -4   0   2 48.8569  3.5275   4
  -4   0   2 47.4989  2.9085   5
  -4   0   2 47.6375  3.6140   3
  -4   0   2 54.4754  3.8719   1
  -4   0   2 45.5556  2.9384   1
   3   0  -2 367.352  16.794   1
   3   0  -2 350.749  26.387   1
   3   0  -2 394.256  14.233   5
  -3   0   2 360.969  15.518   4
  -3   0   2 357.323  16.422   1
  -3   0   2 389.289  21.308   3
  -3   0   2 397.448  17.201   5
  -3   0   2 364.479  23.971   1
   2   0  -2 19.6537  1.7275   1
   2   0  -2 22.5724  1.9729   5
   2   0  -2 19.4013  1.7592   1
  -2   0   2 17.9975  1.7765   1
  -2   0   2 15.6530  1.8224   4
  -2   0   2 20.3874  1.7772   1
  -2   0   2 16.2078  1.5177   3
  -2   0   2 17.2476  1.6747   5
   1   0  -2 709.310  28.548   5
   1   0  -2 750.550  36.612   1
   1   0  -2 705.432  36.853   1
   1   0  -2 701.333  38.333   4
  -1   0   2 732.944  45.798   1
  -1   0   2 711.661  26.168   1
  -1   0   2 697.434  25.251   4
   0   0  -2 85.3707  4.1033   1
   0   0  -2 84.3118  5.6600   1
   0   0   2 88.2819  4.9102   1
   0   0   2 84.2765  4.1016   1
   0   0   2 84.7773  4.0454   4
  -1   0  -2 102.400   5.536   1
  -1   0  -2 120.498   6.779   1
   1   0   2 121.874   6.139   3
   1   0   2 117.332   5.715   1
   1   0   2 124.300   5.874   1
   1   0   2 124.516   4.478   2
  -2   0  -2 804.854  77.112   3
  -2   0  -2 809.382 106.578   1
  -2   0  -2 983.871 208.768   1
  -3   0  -2 27.9372  1.9986   1
  -3   0  -2 28.0554  2.8229   2
  -3   0  -2 37.3760  2.2987   3
  -3   0  -2 34.0145  1.6723   1
   3   0   2 36.8377  1.6585   1
   3   0   2 27.3867  1.3538   1
   3   0   2 33.6884  3.0549   2
   3   0   2 32.7964  2.3098   3
  -4   0  -2 2000.08   76.98   3
  -4   0  -2 1840.54   52.29   2
  -4   0  -2 1934.17   55.55   5
  -5   0  -2 280.203  12.328   4
  -5   0  -2 304.783  15.428   3
  -5   0  -2 280.847   8.560   5
  -5   0  -2 306.965  17.953   2
  -6   0  -2 346.141  15.772   4
  -6   0  -2 329.270  21.398   5
  -6   0  -2 332.429  28.618   3
  -6   0  -2 336.217  20.439   2
  -7   0  -2 48.3996  5.6256   4
  -7   0  -2 53.2729  5.1665   5
  -8   0  -2 7.04475 3.50657   4
  -8   0  -2 8.35777 3.66184   5
   7  -1  -2 53.0100  4.3180   1
  -7   1   2 52.8634  6.6248   4
  -7   1   2 75.3681  6.6171   5
   6  -1  -2 102.475   7.934   1
   6  -1  -2 97.5909  4.6322   1
  -6   1   2 101.378   6.820   1
  -6   1   2 82.7752  8.2723   3
  -6   1   2 95.8063  7.4617   5
  -6   1   2 98.1115  9.9320   1
  -6   1   2 100.192   9.328   4
   5  -1  -2 199.991  10.611   5
   5  -1  -2 191.926  14.775   1
   5  -1  -2 200.771  11.936   1
  -5   1   2 171.584  16.791   3
  -5   1   2 176.550  13.542   1
  -5   1   2 173.567  10.284   5
  -5   1   2 183.414  13.500   1
  -5   1   2 173.676  12.555   4
   4  -1  -2 264.210  16.422   1
   4  -1  -2 243.592  11.874   1
   4  -1  -2 261.221  12.110   5
  -4   1   2 245.709  21.324   1
  -4   1   2 246.033  14.676   5
  -4   1   2 254.846   9.830   4
  -4   1   2 263.681  15.288   3
   3  -1  -2 235.280  14.747   1
   3  -1  -2 241.582  10.494   5
   3  -1  -2 244.001  20.469   1
  -3   1   2 233.458   8.707   5
  -3   1   2 249.868  11.082   4
  -3   1   2 239.319  11.999   3
  -3   1   2 243.806  18.869   1
   2  -1  -2 106.472   7.953   1
   2  -1  -2 105.470   6.951   5
   2  -1  -2 98.8313  5.8943   3
   2  -1  -2 113.696   8.049   1
  -2   1   2 106.017   4.372   1
  -2   1   2 112.112   5.547   5
  -2   1   2 101.591   5.035   3
  -2   1   2 112.281   5.568   1
   1  -1  -2 3005.46  175.77   1
   1  -1  -2 2995.21  164.23   3
   1  -1  -2 3063.69  195.61   1
   1  -1  -2 3095.87  162.92   5
  -1   1   2 2969.09  136.15   1
  -1   1   2 2903.99  109.61   3
  -1   1   2 3124.06  114.78   5
  -1   1   2 2998.44  237.61   1
   0  -1  -2 1697.04  101.51   3
   0  -1  -2 1846.48  107.35   1
   0  -1  -2 1859.99  109.85   1
   0   1   2 1827.91   75.66   1
   0   1   2 1819.63  120.23   1
  -1  -1  -2 1354.77   72.64   1
  -1  -1  -2 1448.59   88.84   1
   1   1   2 1381.51   92.44   1
   1   1   2 1398.05   71.85   1
  -2  -1  -2 930.010 199.466   2
  -2  -1  -2 1011.04  114.83   1
  -2  -1  -2 721.029  92.448   3
   2   1   2 663.238  87.325   1
  -3  -1  -2 247.761  12.433   3
  -3  -1  -2 259.741  13.942   1
  -3  -1  -2 216.204   9.670   1
  -3  -1  -2 223.319   8.369   4
  -3  -1  -2 251.725   9.796   2
   3   1   2 249.261  19.113   2
   3   1   2 214.333  12.136   1
   3   1   2 255.829  12.904   1
  -4  -1  -2 131.257   7.729   4
  -4  -1  -2 127.561   5.169   5
  -4  -1  -2 130.456   9.009   2
  -4  -1  -2 124.693   7.421   3
  -5  -1  -2 249.254  13.184   3
  -5  -1  -2 252.033  16.008   2
  -5  -1  -2 243.617  10.370   5
  -5  -1  -2 251.590   9.517   4
  -6  -1  -2 -0.6119  1.0892   4
  -6  -1  -2 2.12090 1.31084   5
  -6  -1  -2 0.00000 1.29674   3
  -6  -1  -2 0.08363 1.65605   2
  -7  -1  -2 423.861  23.470   5
  -7  -1  -2 463.972  35.319   4
  -8  -1  -2 35.1887  4.5676   5
  -8  -1  -2 30.3381  3.8786   4
   7  -2  -2 187.095  14.685   1
  -7   2   2 196.903  19.625   4
  -7   2   2 210.533  13.725   5
   6  -2  -2 8.79530 1.58699   1
   6  -2  -2 8.70925 1.48836   1
  -6   2   2 8.22513 3.10505   5
  -6   2   2 5.01461 1.69862   1
  -6   2   2 8.75740 2.95004   4
  -6   2   2 6.40843 1.84724   1
   5  -2  -2 30.7172  2.2310   1
   5  -2  -2 33.9274  3.5421   1
  -5   2   2 32.5740  3.0840   1
  -5   2   2 44.8601  4.5793   5
  -5   2   2 30.8864  4.0984   3
  -5   2   2 28.7484  3.1347   1
  -5   2   2 42.8838  3.7643   4
   4  -2  -2 123.992   7.793   1
   4  -2  -2 133.618   8.222   3
   4  -2  -2 128.556   6.738   1
   4  -2  -2 120.434   7.576   5
  -4   2   2 131.665   6.609   1
  -4   2   2 107.685   6.137   5
  -4   2   2 124.358   8.785   3
  -4   2   2 127.660   9.704   1
   3  -2  -2 32.6956  2.2878   1
   3  -2  -2 28.7475  3.0061   5
   3  -2  -2 27.1119  1.9863   3
   3  -2  -2 29.1364  1.8754   1
  -3   2   2 29.6758  2.5056   5
  -3   2   2 28.1403  2.8204   1
  -3   2   2 36.3877  2.5864   3
  -3   2   2 24.9790  2.6428   1
   2  -2  -2 180.271   9.105   1
   2  -2  -2 202.557   8.944   5
   2  -2  -2 190.857  11.480   1
   2  -2  -2 187.281   8.363   3
  -2   2   2 191.012   8.350   1
  -2   2   2 186.921   7.177   5
  -2   2   2 200.155   7.218   1
   1  -2  -2 12.0142  1.5635   5
   1  -2  -2 7.81330 1.17698   3
   1  -2  -2 9.74121 1.19715   1
   1  -2  -2 10.3681  1.4176   1
  -1   2   2 6.60843 1.33209   5
  -1   2   2 8.95913 1.36742   1
   0  -2  -2 104.914   6.065   5
   0  -2  -2 102.713   6.648   1
   0   2   2 102.520   4.431   5
   0   2   2 107.514   4.474   1
   0   2   2 104.964   5.394   1
  -1  -2  -2 320.194  14.350   5
  -1  -2  -2 353.602  17.196   4
  -1  -2  -2 350.721  15.630   1
   1   2   2 338.167  13.524   1
   1   2   2 347.761   9.033   1
   1   2   2 343.411  21.179   4
  -2  -2  -2 33.1542  1.7039   4
  -2  -2  -2 31.8308  1.9727   1
  -2  -2  -2 32.7618  2.0630   1
   2   2   2 33.4659  2.1941   1
   2   2   2 38.3153  2.2025   2
   2   2   2 34.4793  2.0500   1
   2   2   2 34.2177  1.6548   4
  -3  -2  -2 544.764  23.162   4
  -3  -2  -2 550.991  22.230   5
  -3  -2  -2 499.352  14.653   2
  -3  -2  -2 546.070  29.307   1
  -3  -2  -2 515.754  20.785   1
   3   2   2 546.800  22.257   2
   3   2   2 526.295  26.004   1
   3   2   2 553.667  39.768   4
   3   2   2 541.872  21.510   1
  -4  -2  -2 110.149   6.242   5
  -4  -2  -2 111.750   4.877   1
  -4  -2  -2 126.521   7.902   4
  -4  -2  -2 124.722   7.741   2
   4   2   2 118.441   4.161   1
   4   2   2 125.767   6.504   4
  -5  -2  -2 203.228   9.058   4
  -5  -2  -2 181.480  11.417   5
  -5  -2  -2 193.901  10.517   3
  -5  -2  -2 180.443  11.585   2
   5   2   2 208.507   9.325   1
  -6  -2  -2 288.661  19.740   2
  -6  -2  -2 277.677  17.001   3
  -6  -2  -2 307.147  15.165   4
  -6  -2  -2 289.795  11.327   5
  -7  -2  -2 4.51990 1.97383   4
  -7  -2  -2 4.20702 2.69028   2
  -8  -2  -2 56.0174  5.3674   5
  -8  -2  -2 51.0701  8.2413   4
   7  -3  -2 4.12895 1.37823   1
  -7   3   2 2.65479 2.84277   4
  -7   3   2 -0.1203  3.4243   5
   6  -3  -2 220.305  19.064   1
   6  -3  -2 207.883  17.585   1
  -6   3   2 223.792  17.329   4
  -6   3   2 189.839  14.573   1
  -6   3   2 223.166  17.162   5
   5  -3  -2 71.9051  6.2566   1
   5  -3  -2 66.0688  5.0318   3
   5  -3  -2 66.9450  5.4664   1
  -5   3   2 64.2020  4.8182   1
  -5   3   2 73.1353  5.5348   1
  -5   3   2 68.4070  5.7825   5
   4  -3  -2 4.28608 1.58259   3
   4  -3  -2 8.34920 1.60374   1
   4  -3  -2 4.27167 1.58208   1
  -4   3   2 6.86310 2.34761   5
  -4   3   2 5.64429 1.84011   1
  -4   3   2 6.60230 2.08219   1
   3  -3  -2 133.280   9.380   5
   3  -3  -2 127.422   8.795   1
   3  -3  -2 124.518   8.667   1
   3  -3  -2 126.027   5.744   3
  -3   3   2 120.044   7.084   1
  -3   3   2 141.509   6.440   1
  -3   3   2 127.610   7.034   5
   2  -3  -2 367.855  14.874   5
   2  -3  -2 342.748  15.618   1
   2  -3  -2 365.493  16.261   3
  -2   3   2 359.632   9.835   5
  -2   3   2 342.932  14.855   1
  -2   3   2 352.680  13.267   1
   1  -3  -2 152.407   6.073   5
   1  -3  -2 168.980   7.152   1
  -1   3   2 156.395   5.189   5
  -1   3   2 170.193   8.245   1
  -1   3   2 170.104  10.037   1
   0  -3  -2 66.2189  3.8728   1
   0  -3  -2 63.3783  2.9962   5
   0  -3  -2 65.2089  3.9018   1
   0   3   2 59.9929  3.4322   1
   0   3   2 60.0057  3.2915   5
   0   3   2 60.9436  3.2867   1
  -1  -3  -2 587.924  26.368   1
  -1  -3  -2 634.984  27.768   1
  -1  -3  -2 603.699  28.880   5
  -1  -3  -2 632.864  33.088   4
   1   3   2 610.147  29.187   1
   1   3   2 620.901  32.344   5
   1   3   2 645.167  23.847   1
   1   3   2 590.619  31.454   4
  -2  -3  -2 90.9615  4.2911   1
  -2  -3  -2 89.6816  4.4296   1
  -2  -3  -2 90.7597  5.4850   4
   2   3   2 86.1337  4.1917   1
   2   3   2 91.2168  4.0308   1
   2   3   2 100.320   4.792   4
   2   3   2 88.8446  3.6157   2
  -3  -3  -2 188.308   9.681   1
  -3  -3  -2 174.441   4.858   4
  -3  -3  -2 179.793   7.028   1
  -3  -3  -2 187.639   9.607   5
   3   3   2 186.615   5.873   2
   3   3   2 187.415   6.799   1
   3   3   2 188.751   8.450   1
   3   3   2 191.537   9.348   4
  -4  -3  -2 24.1120  2.5213   4
  -4  -3  -2 27.5723  1.8714   1
  -4  -3  -2 22.3781  1.6333   5
  -4  -3  -2 23.7966  2.6829   2
  -4  -3  -2 26.0570  1.7157   1
   4   3   2 25.7841  1.8726   1
   4   3   2 23.8328  1.9095   1
   4   3   2 27.0829  2.5058   4
  -5  -3  -2 330.724  27.534   2
  -5  -3  -2 337.709  16.832   1
  -5  -3  -2 340.755  15.196   1
  -5  -3  -2 309.051  14.748   4
  -5  -3  -2 317.732  21.135   5
   5   3   2 309.343  13.929   1
   5   3   2 302.457  15.882   4
  -6  -3  -2 44.1951  3.4162   4
  -6  -3  -2 28.0326  3.6347   3
  -6  -3  -2 35.2182  2.6776   1
  -6  -3  -2 39.7056  3.0043   5
  -6  -3  -2 35.4923  3.1032   2
   6   3   2 35.2024  2.3853   1
   6   3   2 37.9765  2.6018   1
  -7  -3  -2 6.18424 2.65186   4
  -7  -3  -2 5.08394 2.29065   2
  -7  -3  -2 5.41247 1.64306   5
  -8  -3  -2 0.41131 1.84135   4
  -8  -3  -2 2.73973 1.62045   5
   6  -4  -2 466.656  31.473   3
   6  -4  -2 493.098  40.574   1
  -6   4   2 476.411  36.595   5
   5  -4  -2 71.3604  6.6778   1
   5  -4  -2 68.4163  5.6468   1
   5  -4  -2 69.7069  5.9089   3
  -5   4   2 57.1900  6.5276   5
  -5   4   2 71.8794  7.2851   1
  -5   4   2 69.4027  6.0909   1
   4  -4  -2 634.059  74.456   1
   4  -4  -2 633.298  31.246   1
   4  -4  -2 665.009  39.567   3
  -4   4   2 640.578  44.543   5
  -4   4   2 663.014  38.782   1
  -4   4   2 662.947  44.564   1
   3  -4  -2 21.4042  2.2613   1
   3  -4  -2 20.9251  1.8965   3
   3  -4  -2 21.8140  2.3296   1
  -3   4   2 21.7121  3.4322   5
  -3   4   2 18.4206  2.2840   1
  -3   4   2 22.0023  3.0402   1
   2  -4  -2 724.496  28.408   3
   2  -4  -2 715.796  27.649   1
  -2   4   2 762.932  23.535   5
  -2   4   2 754.437  21.077   1
  -2   4   2 754.467  34.933   1
   1  -4  -2 259.088   8.507   1
  -1   4   2 250.863   9.186   1
  -1   4   2 255.819  12.835   1
  -1   4   2 272.008  11.037   5
   0  -4  -2 553.200  16.886   1
   0  -4  -2 502.696  21.040   1
   0   4   2 531.725  13.681   5
   0   4   2 527.929  17.110   1
   0   4   2 531.667  20.662   4
   0   4   2 562.508  14.483   1
  -1  -4  -2 2076.03   92.80   1
  -1  -4  -2 2127.24   62.80   1
   1   4   2 2089.75  100.96   4
   1   4   2 2100.64   92.31   5
   1   4   2 2095.63   71.36   1
   1   4   2 2138.84   42.53   1
  -2  -4  -2 109.662   6.144   1
  -2  -4  -2 116.256   5.426   1
  -2  -4  -2 132.763   5.490   4
   2   4   2 117.606   7.719   2
   2   4   2 110.970   4.943   1
   2   4   2 118.730   6.707   4
   2   4   2 121.554   5.150   1
  -3  -4  -2 111.829   5.821   4
  -3  -4  -2 102.180   5.081   1
  -3  -4  -2 113.743   6.002   1
   3   4   2 116.430   6.299   4
   3   4   2 112.905   4.482   1
   3   4   2 112.656   6.100   1
   3   4   2 113.657   4.973   2
  -4  -4  -2 0.48321 0.88716   1
  -4  -4  -2 -0.4027  0.9432   4
  -4  -4  -2 -0.4525  0.7771   2
  -4  -4  -2 0.14467 0.78253   1
   4   4   2 -0.3497  0.7299   1
   4   4   2 1.72866 1.30440   4
   4   4   2 1.30416 1.41255   1
  -5  -4  -2 4.40044 1.58453   2
  -5  -4  -2 4.37628 0.99507   1
  -5  -4  -2 3.59509 1.09921   4
  -5  -4  -2 3.86139 1.01856   1
   5   4   2 9.15502 1.91067   4
   5   4   2 4.90084 1.05944   1
   5   4   2 5.85243 1.37893   1
  -6  -4  -2 115.572   4.778   5
  -6  -4  -2 103.378   8.682   4
  -6  -4  -2 114.921   6.555   1
  -6  -4  -2 116.322  11.332   2
  -6  -4  -2 112.822   5.640   1
   6   4   2 121.643   7.342   1
   6   4   2 111.221   8.485   4
   6   4   2 114.389   6.421   1
  -7  -4  -2 164.949  11.274   4
  -7  -4  -2 186.023  14.641   5
  -7  -4  -2 186.111  13.111   2
  -7  -4  -2 157.850  17.041   1
   7   4   2 189.366  17.326   1
   7   4   2 163.974  12.633   1
  -8  -4  -2 23.6806  3.8009   4
   6  -5  -2 5.56086 2.78035   3
   6  -5  -2 5.31349 2.09503   1
  -6   5   2 6.39915 5.22679   5
   5  -5  -2 3.58950 1.87842   3
   5  -5  -2 8.13947 2.01176   1
  -5   5   2 4.85153 2.66903   5
  -5   5   2 2.37819 2.00436   1
   4  -5  -2 1.00924 1.11705   1
   4  -5  -2 4.30033 2.15948   1
   4  -5  -2 1.84976 1.27526   3
  -4   5   2 0.29047 1.58440   1
  -4   5   2 3.37229 2.68398   1
  -4   5   2 2.95409 2.79329   5
   3  -5  -2 3.65800 1.24497   3
   3  -5  -2 4.84837 1.42060   1
  -3   5   2 1.95529 1.39913   1
  -3   5   2 4.89201 1.72862   5
  -3   5   2 2.56370 1.83806   1
   2  -5  -2 231.371  13.319   3
   2  -5  -2 242.665  10.845   1
  -2   5   2 235.151  16.634   1
  -2   5   2 240.217  17.922   5
  -2   5   2 217.702  11.368   1
   1  -5  -2 169.301   7.354   1
   1  -5  -2 185.597   7.587   1
  -1   5   2 159.082   6.723   1
  -1   5   2 152.980   6.431   5
  -1   5   2 143.406   5.941   1
   0  -5  -2 163.920   7.967   1
   0  -5  -2 160.051   9.729   1
   0   5   2 161.255   7.438   1
   0   5   2 152.947   6.183   1
   0   5   2 160.948   6.589   4
   0   5   2 153.890   9.803   5
  -1  -5  -2 333.771  16.075   1
  -1  -5  -2 329.320  13.005   1
   1   5   2 341.504  11.094   1
   1   5   2 329.313  13.718   5
   1   5   2 337.697  13.595   4
   1   5   2 344.902  11.936   1
  -2  -5  -2 26.8538  2.9513   1
  -2  -5  -2 29.5390  2.0287   4
  -2  -5  -2 29.7792  2.3102   1
   2   5   2 30.5112  3.2644   1
   2   5   2 30.1376  2.4826   1
   2   5   2 31.0135  2.3265   4
   2   5   2 29.6838  1.4464   2
  -3  -5  -2 29.9078  2.5952   1
  -3  -5  -2 22.6701  2.4444   4
  -3  -5  -2 23.1386  2.2117   1
   3   5   2 37.7928  3.3962   1
   3   5   2 26.5382  2.0548   2
   3   5   2 32.0682  2.9519   4
   3   5   2 29.2898  2.6440   1
  -4  -5  -2 125.110   7.408   1
  -4  -5  -2 129.361   7.551   1
  -4  -5  -2 121.147   8.920   4
   4   5   2 131.425   7.393   4
   4   5   2 109.962   4.429   1
   4   5   2 125.136   7.123   1
  -5  -5  -2 397.712  32.805   4
  -5  -5  -2 453.414  27.344   1
  -5  -5  -2 447.500  19.330   1
   5   5   2 422.766  21.083   1
   5   5   2 427.919  27.494   1
   5   5   2 418.063  27.985   4
  -6  -5  -2 11.7374  2.3823   2
  -6  -5  -2 12.5372  1.9078   1
  -6  -5  -2 7.37182 2.35400   4
  -6  -5  -2 11.1456  1.8728   1
   6   5   2 10.4852  1.5936   1
   6   5   2 8.69692 2.87118   4
   6   5   2 12.8170  2.1745   1
  -7  -5  -2 169.434  11.400   1
  -7  -5  -2 146.713  12.853   2
  -7  -5  -2 164.037  14.526   4
   7   5   2 185.861  13.272   1
   7   5   2 182.245  15.191   1
   7   5   2 165.056  10.831   4
  -8  -5  -2 27.0436  4.3760   4
   8   5   2 15.0024  2.1866   1
   5  -6  -2 34.9544  5.3231   1
   5  -6  -2 24.3373  4.1393   3
  -5   6   2 30.4387  6.3164   5
   4  -6  -2 5.85063 2.00562   3
   4  -6  -2 3.15154 1.62812   1
   4  -6  -2 0.62426 2.50441   1
  -4   6   2 2.33157 3.62589   5
  -4   6   2 2.59586 2.08703   1
   3  -6  -2 48.7561  4.4997   1
   3  -6  -2 50.5520  3.9731   3
  -3   6   2 33.6613  4.0759   1
  -3   6   2 52.1727  5.4375   1
  -3   6   2 43.7940  3.9809   5
   2  -6  -2 38.6768  3.8208   1
   2  -6  -2 34.7182  2.6868   3
  -2   6   2 25.9253  3.6076   1
  -2   6   2 28.6926  3.8995   5
  -2   6   2 26.4421  3.3151   1
   1  -6  -2 -2.4813  2.0174   1
   1  -6  -2 -1.4211  1.6139   1
  -1   6   2 0.13989 2.22076   1
  -1   6   2 5.89915 2.76664   1
  -1   6   2 0.67160 1.71421   5
  -1   6   2 2.20269 1.89509   4
   0  -6  -2 90.1211  5.5927   1
   0  -6  -2 79.8898  5.7832   1
   0   6   2 76.6650  4.5501   5
   0   6   2 79.7520  5.1366   1
   0   6   2 70.8599  6.1890   1
   0   6   2 81.0227  5.6195   4
  -1  -6  -2 62.8200  4.6346   1
  -1  -6  -2 60.4543  3.8476   1
   1   6   2 58.4491  3.8049   5
   1   6   2 54.0009  4.4178   1
   1   6   2 58.4778  3.5905   4
   1   6   2 53.1501  3.5073   1
  -2  -6  -2 14.5825  2.6469   1
  -2  -6  -2 16.9444  2.1684   4
  -2  -6  -2 19.9213  2.6921   1
   2   6   2 16.6830  2.9584   1
   2   6   2 16.8781  1.3409   2
   2   6   2 22.1711  2.5833   4
   2   6   2 18.0432  1.5325   5
   2   6   2 20.8561  2.9917   1
  -3  -6  -2 78.3829  5.5945   1
  -3  -6  -2 63.5600  5.5159   1
  -3  -6  -2 87.2457  4.4529   4
   3   6   2 78.5092  5.7873   1
   3   6   2 83.6923  4.3121   4
   3   6   2 81.0413  5.0484   1
  -4  -6  -2 72.5482  4.4043   4
  -4  -6  -2 77.9842  4.8494   1
  -4  -6  -2 67.7777  4.8927   1
   4   6   2 69.6998  5.8087   1
   4   6   2 70.5557  5.8074   4
   4   6   2 62.7164  4.9139   1
  -5  -6  -2 68.7063  4.0629   1
  -5  -6  -2 77.2797  5.8860   1
  -5  -6  -2 57.1037  5.5200   4
   5   6   2 64.4288  3.9690   1
   5   6   2 66.0216  5.2329   4
   5   6   2 60.8529  4.6300   1
  -6  -6  -2 11.4213  2.7600   1
  -6  -6  -2 7.31295 2.28701   1
  -6  -6  -2 9.62328 2.22091   4
   6   6   2 10.0792  2.2294   1
   6   6   2 10.2556  2.1492   1
   6   6   2 10.7162  2.6597   4
  -7  -6  -2 12.9614  2.9585   4
   7   6   2 17.8405  2.0555   1
  -8  -6  -2 25.8839  5.3525   4
   8   6   2 38.5105  3.3945   1
   4  -7  -2 7.66523 1.94637   3
   4  -7  -2 6.22652 2.16195   1
  -4   7   2 7.61231 3.48848   5
  -4   7   2 4.71738 2.99715   1
   3  -7  -2 14.9619  3.1454   1
   3  -7  -2 11.1345  2.1556   3
  -3   7   2 14.8602  2.9757   5
  -3   7   2 20.2262  4.6715   1
   2  -7  -2 256.792  21.419   1
   2  -7  -2 236.684  17.771   3
  -2   7   2 240.684  19.189   1
  -2   7   2 249.831  16.257   5
   1  -7  -2 104.497   9.450   1
   1  -7  -2 97.5572  7.6203   1
  -1   7   2 107.250   8.101   1
  -1   7   2 101.161   7.608   1
  -1   7   2 88.8305  7.4733   5
  -1   7   2 116.376  10.372   4
   0  -7  -2 540.391  31.727   1
   0  -7  -2 506.644  42.505   1
   0   7   2 528.657  26.923   1
   0   7   2 521.825  34.228   4
   0   7   2 547.174  30.594   5
   0   7   2 534.454  31.824   1
  -1  -7  -2 167.485   8.825   1
  -1  -7  -2 180.420  14.506   1
   1   7   2 172.063   9.095   5
   1   7   2 179.623   9.622   1
   1   7   2 181.250  10.102   4
   1   7   2 177.130  11.449   1
  -2  -7  -2 142.145   7.724   1
  -2  -7  -2 118.192   9.520   1
   2   7   2 154.607   8.243   4
   2   7   2 127.297  10.523   5
   2   7   2 149.466   8.207   1
   2   7   2 141.704  10.328   1
  -3  -7  -2 120.986   7.592   1
  -3  -7  -2 121.034   9.966   1
  -3  -7  -2 112.597   8.425   4
   3   7   2 126.796   7.010   1
   3   7   2 127.242   6.162   4
   3   7   2 124.793   7.765   1
  -4  -7  -2 16.8757  3.3125   1
  -4  -7  -2 25.9850  3.1725   1
  -4  -7  -2 18.2258  2.8778   4
   4   7   2 20.3710  3.0723   1
   4   7   2 27.7450  2.7060   4
   4   7   2 31.7016  4.9003   1
  -5  -7  -2 973.195  66.380   1
  -5  -7  -2 877.396  55.387   1
  -5  -7  -2 966.936  39.396   4
   5   7   2 1002.61   51.23   1
   5   7   2 919.742  65.008   1
   5   7   2 925.864  33.835   4
  -6  -7  -2 -2.0296  2.4747   1
  -6  -7  -2 4.20868 2.72513   4
   6   7   2 3.39281 2.64004   1
   6   7   2 -0.2661  2.9439   1
  -7  -7  -2 27.0957  3.7486   4
   7   7   2 16.4356  2.7243   1
   3  -8  -2 -1.3467  1.6237   3
  -3   8   2 3.29173 2.94377   1
  -3   8   2 1.92331 3.96054   5
   2  -8  -2 0.10819 1.29662   3
   2  -8  -2 0.63144 3.43970   1
  -2   8   2 3.22517 1.83612   2
  -2   8   2 0.32121 3.08370   5
  -2   8   2 -0.0544  3.6418   1
   1  -8  -2 23.0422  4.3033   1
   1  -8  -2 19.9545  3.3576   1
  -1   8   2 17.8547  2.9703   2
  -1   8   2 23.9096  3.9554   5
  -1   8   2 21.1465  4.2073   1
   0  -8  -2 38.3482  4.9088   1
   0  -8  -2 43.4273  4.9598   1
   0   8   2 52.6862  4.8849   1
   0   8   2 45.7507  4.3620   5
   0   8   2 43.0812  4.5479   4
   0   8   2 43.9657  3.7775   2
  -1  -8  -2 0.17977 2.15529   1
  -1  -8  -2 1.61760 2.15011   1
   1   8   2 2.11792 1.72781   4
   1   8   2 0.16882 0.92229   5
   1   8   2 -0.0299  0.6565   2
   1   8   2 -1.6767  3.8909   1
   1   8   2 3.73581 3.26721   1
  -2  -8  -2 1.78134 2.00390   1
  -2  -8  -2 0.04577 1.84728   1
   2   8   2 -1.9016  2.1865   1
   2   8   2 4.25987 2.81879   1
   2   8   2 0.81501 0.55429   5
   2   8   2 1.23998 1.74998   4
  -3  -8  -2 131.717  12.328   1
  -3  -8  -2 123.907  10.034   4
   3   8   2 142.639  13.418   1
   3   8   2 135.561   8.816   1
   3   8   2 126.167   9.071   4
  -4  -8  -2 129.209   8.633   4
  -4  -8  -2 131.534  11.017   1
   4   8   2 112.251   7.996   1
   4   8   2 114.198   8.498   4
   4   8   2 111.053   9.027   1
  -5  -8  -2 19.5981  3.3708   4
  -5  -8  -2 13.4205  3.1167   1
   5   8   2 15.8012  3.4875   1
   5   8   2 18.4906  5.1616   1
  -6  -8  -2 75.2415  7.1845   4
  -6  -8  -2 83.2813  8.1340   1
   6   8   2 74.9337  7.5346   1
  -7  -8  -2 8.35079 4.67091   4
   7   8   2 10.0747  3.5090   1
   2  -9  -2 29.8922  3.9215   3
  -2   9   2 33.5847  5.2330   1
  -2   9   2 23.5760  3.7145   5
  -1   9   2 4.44448 2.54079   5
  -1   9   2 8.56270 4.83867   1
   0  -9  -2 20.3853  4.5685   1
   0   9   2 26.5760  5.3604   1
   0   9   2 26.6963  5.0842   5
  -1  -9  -2 4.21641 2.23087   1
   1   9   2 6.79975 2.87994   1
   1   9   2 4.02225 1.71148   5
  -2  -9  -2 30.0696  3.8701   1
   2   9   2 30.9732  2.8505   5
   2   9   2 26.6762  4.2128   1
  -3  -9  -2 301.963  21.229   1
   3   9   2 301.244  25.095   1
  -4  -9  -2 39.1558  5.5479   1
  -4  -9  -2 48.6570  6.5125   4
   4   9   2 37.1260  4.6865   1
   4   9   2 28.3702  6.1360   1
  -5  -9  -2 14.8910  3.7804   4
  -5  -9  -2 17.3255  3.7652   1
   5   9   2 12.5171  3.4130   1
  -6  -9  -2 53.0147  6.1760   4
   6   9   2 43.9952  5.0890   1
   0 -10  -2 1.73835 4.19554   1
   0  10   2 -1.7768  1.9545   5
   0  10   2 -5.3254  4.5897   1
  -1 -10  -2 -3.1319  2.6370   1
   1  10   2 -2.7017  3.5159   1
  -2 -10  -2 0.85744 2.62245   1
   2  10   2 0.15712 3.31423   1
  -3 -10  -2 20.8813  4.6686   1
   3  10   2 13.0672  4.2273   1
  -4 -10  -2 51.1151  7.2081   1
  -4 -10  -2 48.1337  5.5511   4
   4  10   2 46.5222  6.1443   1
   3   9  -3 270.404  24.245   1
  -3  -9   3 282.087  40.622   4
  -3  -9   3 280.628  23.208   1
   2   9  -3 -0.5967  4.4272   1
  -2  -9   3 -3.1517  2.4951   4
  -2  -9   3 4.74344 4.51105   1
   1   9  -3 86.8922  8.9128   1
  -1  -9   3 89.8179  8.6446   1
   0   9  -3 1.40722 2.69631   1
   0  -9   3 2.79582 3.42025   1
  -1   9  -3 51.1734  7.4993   1
   1  -9   3 31.9575  6.3604   1
   5   8  -3 44.7483  5.5142   1
  -5  -8   3 62.0454  8.2776   1
  -5  -8   3 44.8742  7.7586   4
   4   8  -3 76.1822  6.9899   1
  -4  -8   3 95.4116  8.1613   1
  -4  -8   3 78.0493  9.5412   4
   3   8  -3 23.9441  4.4878   1
  -3  -8   3 32.2180  5.2609   4
  -3  -8   3 30.4919  5.9311   1
   2   8  -3 9.25770 2.81949   1
  -2  -8   3 9.16698 3.07317   1
  -2  -8   3 6.78773 3.40656   4
   1   8  -3 52.2284  4.9850   1
  -1  -8   3 51.9744  5.7075   1
   0   8  -3 148.198  12.398   1
   0  -8   3 157.350  12.904   1
  -1   8  -3 8.64391 4.17917   1
   1  -8   3 5.31557 3.87303   1
  -2   8  -3 16.3560  4.0385   1
   2  -8   3 6.54257 3.13946   1
  -3   8  -3 18.0424  4.2008   1
  -3   8  -3 12.8789  3.8571   5
   3  -8   3 12.9851  2.5567   3
   3  -8   3 11.2694  4.1694   1
   6   7  -3 22.3045  3.2504   1
  -6  -7   3 17.7341  4.2255   4
   5   7  -3 60.7501  7.0938   1
   5   7  -3 45.3422  6.5753   1
  -5  -7   3 47.0512  6.8574   1
  -5  -7   3 52.7301  8.8797   4
   4   7  -3 13.0775  4.2726   1
   4   7  -3 10.6833  2.1135   5
  -4  -7   3 8.79928 3.15003   1
  -4  -7   3 17.1253  2.9784   4
   3   7  -3 8.23528 3.57464   1
   3   7  -3 12.3328  2.7597   1
  -3  -7   3 9.77782 2.88018   4
  -3  -7   3 13.8888  3.3891   1
   2   7  -3 11.0210  3.5214   1
   2   7  -3 6.67356 2.36670   1
  -2  -7   3 9.50374 2.38841   4
  -2  -7   3 3.24985 2.71720   1
   1   7  -3 62.8330  5.7344   1
   1   7  -3 61.8731  4.3511   1
  -1  -7   3 72.1593  5.7677   1
  -1  -7   3 55.3380  5.6758   1
  -1  -7   3 78.4398  6.1442   4
   0   7  -3 6.34086 2.31929   1
   0  -7   3 6.94974 2.84438   1
   0  -7   3 6.95425 2.22539   1
  -1   7  -3 32.2142  4.6311   1
   1  -7   3 35.8242  4.4341   1
   1  -7   3 36.1228  4.7505   1
  -2   7  -3 0.62815 2.38309   1
   2  -7   3 4.62001 2.19391   1
   2  -7   3 -0.1172  2.3694   1
  -3   7  -3 124.692  15.147   2
  -3   7  -3 133.751  13.984   5
  -3   7  -3 115.132  10.913   1
   3  -7   3 117.139  11.761   3
   3  -7   3 125.922  11.084   1
   3  -7   3 132.663  10.795   1
  -4   7  -3 38.6352  7.1415   5
   4  -7   3 37.9669  4.5530   3
   4  -7   3 37.0109  5.2825   1
   6   6  -3 2.15614 2.65217   1
  -6  -6   3 3.78947 2.78072   4
   5   6  -3 2.61041 2.09007   5
   5   6  -3 7.47097 2.23772   1
   5   6  -3 4.37117 3.77342   1
  -5  -6   3 3.09327 2.36647   1
  -5  -6   3 5.33620 3.02143   4
   4   6  -3 424.328  21.786   1
   4   6  -3 456.433  27.537   1
   4   6  -3 432.237  27.135   5
  -4  -6   3 415.074  29.739   2
  -4  -6   3 461.727  24.314   4
  -4  -6   3 465.975  23.543   1
   3   6  -3 57.0373  4.5791   1
   3   6  -3 54.8907  5.5498   1
   3   6  -3 48.7551  5.3675   4
  -3  -6   3 52.6166  6.0064   1
  -3  -6   3 50.9362  5.4107   1
   2   6  -3 299.711  16.109   4
   2   6  -3 278.784  20.540   1
   2   6  -3 295.211  27.715   1
  -2  -6   3 286.636  14.321   4
  -2  -6   3 320.313  27.719   1
  -2  -6   3 282.632  14.702   1
   1   6  -3 12.8286  2.3111   1
   1   6  -3 8.48891 2.27972   4
   1   6  -3 13.3099  2.9242   1
  -1  -6   3 16.2566  2.9535   1
  -1  -6   3 11.3087  2.6928   1
  -1  -6   3 11.0614  2.0722   4
   0   6  -3 5.01267 2.47301   1
   0   6  -3 3.61477 2.04470   1
   0   6  -3 5.50790 2.16263   4
   0  -6   3 4.90501 1.97086   1
   0  -6   3 8.67598 3.19086   1
  -1   6  -3 1274.46   72.51   1
  -1   6  -3 1252.88   40.42   1
  -1   6  -3 1257.36   51.27   4
   1  -6   3 1185.79   47.72   1
   1  -6   3 1236.72   58.96   1
  -2   6  -3 37.2075  3.9543   1
  -2   6  -3 34.2492  3.9084   4
  -2   6  -3 38.5849  3.7847   1
   2  -6   3 40.0713  4.3103   1
   2  -6   3 41.2016  4.2860   1
  -3   6  -3 327.906  23.296   1
  -3   6  -3 352.007  30.071   2
   3  -6   3 357.892  19.075   1
   3  -6   3 359.558  21.284   1
   3  -6   3 338.954  28.970   3
  -4   6  -3 3.39207 2.80181   5
  -4   6  -3 9.98075 2.87818   2
  -4   6  -3 10.1256  2.4076   1
   4  -6   3 6.68210 2.33433   1
   4  -6   3 6.43911 2.25030   1
   4  -6   3 7.28052 2.02826   3
  -5   6  -3 15.9079  5.1147   5
   5  -6   3 25.5504  4.2048   3
   5  -6   3 28.9319  4.2054   1
   7   5  -3 3.98306 2.09147   1
  -7  -5   3 4.06894 2.93931   4
   6   5  -3 118.651  12.356   5
   6   5  -3 125.976   7.916   1
  -6  -5   3 139.920  10.615   4
  -6  -5   3 120.636  13.351   1
  -6  -5   3 106.001   7.848   2
   5   5  -3 28.5594  2.9082   1
   5   5  -3 24.3751  3.8740   1
   5   5  -3 22.4227  3.6143   5
  -5  -5   3 22.2918  2.9927   1
  -5  -5   3 18.5134  2.6061   2
  -5  -5   3 23.5836  4.0941   4
   4   5  -3 8.43654 2.22484   5
   4   5  -3 5.43880 2.59356   4
   4   5  -3 4.92675 1.90341   1
  -4  -5   3 9.45440 2.03953   1
  -4  -5   3 6.78709 2.78157   1
  -4  -5   3 5.72479 1.31416   2
  -4  -5   3 7.97142 1.91533   4
   3   5  -3 75.4501  5.0100   1
   3   5  -3 77.8050  7.0062   4
   3   5  -3 77.6095  5.3147   1
  -3  -5   3 86.2407  5.7805   4
  -3  -5   3 78.1980  5.3386   1
  -3  -5   3 77.3386  5.6236   1
   2   5  -3 5.90898 2.46133   1
   2   5  -3 8.55865 2.10601   1
   2   5  -3 7.86934 1.62076   4
  -2  -5   3 9.41402 2.15493   1
  -2  -5   3 6.52881 1.84173   4
   1   5  -3 95.1559  5.5612   1
   1   5  -3 96.1779  6.0866   1
   1   5  -3 92.0752  5.2996   4
  -1  -5   3 105.013   6.626   4
  -1  -5   3 100.314   6.200   1
  -1  -5   3 108.555   6.053   1
   0   5  -3 55.8333  3.6172   1
   0   5  -3 59.3120  4.5826   1
   0   5  -3 60.1139  4.2031   4
   0  -5   3 59.8991  3.9267   1
   0  -5   3 52.5189  4.7343   4
   0  -5   3 58.3770  4.4165   1
  -1   5  -3 975.762  23.492   1
  -1   5  -3 899.867  44.989   1
  -1   5  -3 980.732  32.807   4
   1  -5   3 916.031  38.809   1
   1  -5   3 896.154  26.038   1
  -2   5  -3 12.6635  1.9407   2
  -2   5  -3 10.8431  2.2211   4
  -2   5  -3 11.4589  2.7763   1
  -2   5  -3 9.74060 2.11748   1
   2  -5   3 13.8697  2.2106   1
   2  -5   3 16.8976  2.3963   1
  -3   5  -3 31.6327  3.6136   1
  -3   5  -3 21.6251  2.6108   2
  -3   5  -3 22.0884  2.7930   4
  -3   5  -3 21.6593  2.1452   1
   3  -5   3 31.7407  3.5676   1
   3  -5   3 25.8459  2.5455   3
   3  -5   3 23.3864  3.3227   1
  -4   5  -3 2.56828 2.22294   5
  -4   5  -3 -3.6296  1.8533   4
  -4   5  -3 -0.5116  1.8661   1
  -4   5  -3 0.88464 1.84766   2
  -4   5  -3 -0.9841  1.2390   1
   4  -5   3 1.14277 1.52994   3
   4  -5   3 -0.3475  1.6421   1
   4  -5   3 -1.3109  1.3496   1
  -5   5  -3 9.86122 4.77368   2
  -5   5  -3 22.7343  4.4743   5
  -5   5  -3 16.7445  3.2228   1
   5  -5   3 25.5480  3.0611   1
   5  -5   3 22.6656  3.8486   1
   5  -5   3 20.8003  3.1460   3
  -6   5  -3 37.7586  7.2598   5
   6  -5   3 27.2560  3.9615   3
   7   4  -3 37.4613  3.8086   1
  -7  -4   3 52.5308  6.2079   4
   6   4  -3 -1.2352  2.1564   5
   6   4  -3 2.27206 1.46085   1
   6   4  -3 0.31313 2.17264   1
  -6  -4   3 0.25880 1.95879   2
  -6  -4   3 3.51856 2.18104   4
  -6  -4   3 0.61834 1.58665   1
   5   4  -3 145.809  14.169   4
   5   4  -3 149.316   8.546   1
   5   4  -3 164.647  14.230   1
   5   4  -3 176.499  12.741   5
  -5  -4   3 160.440  11.739   1
  -5  -4   3 145.784  12.571   4
  -5  -4   3 156.979  13.181   1
   4   4  -3 8.68425 1.96509   4
   4   4  -3 3.62803 1.78022   1
   4   4  -3 6.83866 1.69449   1
   4   4  -3 12.6732  2.1121   5
  -4  -4   3 7.72343 2.17217   4
  -4  -4   3 3.35162 1.77820   1
  -4  -4   3 6.62050 1.75530   1
   3   4  -3 13.1850  2.3286   1
   3   4  -3 12.2873  1.9007   1
   3   4  -3 13.9186  2.3619   4
  -3  -4   3 12.8567  2.2436   4
  -3  -4   3 18.1616  2.5478   1
   2   4  -3 877.073  38.757   1
   2   4  -3 878.383  27.004   1
   2   4  -3 832.914  27.870   4
  -2  -4   3 866.419  22.210   1
  -2  -4   3 865.692  48.707   4
  -2  -4   3 901.774  44.526   1
   1   4  -3 42.2267  2.7102   4
   1   4  -3 45.9011  4.5394   1
   1   4  -3 39.6254  3.6036   1
  -1  -4   3 43.3546  3.4872   1
  -1  -4   3 41.3490  3.2982   4
  -1  -4   3 40.7236  1.8877   2
   0   4  -3 0.33235 1.35400   1
   0   4  -3 0.98370 1.24121   1
   0   4  -3 1.63970 1.02213   4
   0  -4   3 0.98222 1.43717   4
   0  -4   3 2.81665 0.77300   2
   0  -4   3 2.04717 1.40345   1
   0  -4   3 2.08239 1.17671   1
  -1   4  -3 8.55362 1.37119   4
  -1   4  -3 10.3414  1.6812   1
  -1   4  -3 9.92468 1.94353   1
   1  -4   3 6.08980 1.20142   1
   1  -4   3 13.9200  2.2582   1
   1  -4   3 8.16780 1.18859   2
  -2   4  -3 630.044  28.482   2
  -2   4  -3 648.504  27.224   1
  -2   4  -3 660.918  25.524   4
  -2   4  -3 648.216  26.837   1
   2  -4   3 618.128  19.683   1
   2  -4   3 647.908  27.001   1
  -3   4  -3 9.15935 1.90655   1
  -3   4  -3 12.5340  1.9177   1
  -3   4  -3 6.19093 1.76235   2
  -3   4  -3 8.36345 1.52824   4
   3  -4   3 7.44887 2.01976   1
   3  -4   3 7.70284 1.55007   1
   3  -4   3 8.83965 1.61980   3
  -4   4  -3 32.4829  3.4914   1
  -4   4  -3 24.0289  3.4242   2
  -4   4  -3 25.9340  2.7744   1
   4  -4   3 32.1376  2.9177   1
   4  -4   3 29.6941  3.0203   1
   4  -4   3 29.3647  3.3514   3
  -5   4  -3 4.79605 2.06289   1
  -5   4  -3 11.4363  4.1178   2
  -5   4  -3 6.54876 2.37693   5
  -5   4  -3 10.4397  2.2155   1
   5  -4   3 9.67671 2.16002   1
   5  -4   3 10.8420  1.6183   1
   5  -4   3 11.3923  1.9809   3
  -6   4  -3 21.0808  2.6069   1
  -6   4  -3 34.3740  4.8523   5
   6  -4   3 31.5092  3.8994   3
  -7   4  -3 44.4207  8.0332   5
   7  -4   3 24.2158  3.3612   1
   7  -4   3 31.4877  4.6911   3
   7   3  -3 146.855   9.654   5
   7   3  -3 185.387  12.886   1
  -7  -3   3 179.723  19.461   4
   6   3  -3 116.761  10.960   1
   6   3  -3 113.200   7.996   1
   6   3  -3 119.063   8.534   5
  -6  -3   3 112.734   8.604   1
  -6  -3   3 109.179   7.249   1
  -6  -3   3 115.336   7.844   4
   5   3  -3 828.582  60.413   1
   5   3  -3 838.292  29.956   1
   5   3  -3 875.301  38.341   5
   5   3  -3 864.147  58.558   4
  -5  -3   3 802.540  77.573   1
  -5  -3   3 790.532  33.977   4
  -5  -3   3 811.994  41.869   1
   4   3  -3 310.216  16.399   5
   4   3  -3 306.999  18.335   1
   4   3  -3 297.127  19.377   4
   4   3  -3 301.265  11.635   1
  -4  -3   3 281.777  15.197   1
  -4  -3   3 301.944  19.204   4
  -4  -3   3 310.432  20.057   1
   3   3  -3 345.593  23.952   4
   3   3  -3 311.943  13.257   1
   3   3  -3 355.337  18.015   1
   3   3  -3 367.873  12.687   5
  -3  -3   3 355.996  18.509   1
  -3  -3   3 336.451  12.885   1
  -3  -3   3 342.214  14.322   4
   2   3  -3 0.84083 1.47781   1
   2   3  -3 1.41401 1.39823   1
   2   3  -3 -0.2867  1.3747   4
  -2  -3   3 1.33542 1.58018   1
  -2  -3   3 0.14461 1.42592   4
  -2  -3   3 -0.2985  1.0509   1
   1   3  -3 3.17511 1.13568   4
   1   3  -3 2.20393 1.11773   1
   1   3  -3 1.56639 1.24734   1
  -1  -3   3 2.35746 1.17810   1
  -1  -3   3 0.74619 1.20488   1
  -1  -3   3 2.84973 1.46762   4
   0   3  -3 279.329  19.336   4
   0   3  -3 284.695  19.742   1
   0   3  -3 275.288   7.370   1
   0  -3   3 284.695  11.717   1
   0  -3   3 280.371  18.515   1
   0  -3   3 264.764   6.066   2
   0  -3   3 267.446  12.696   4
  -1   3  -3 54.3728  2.9710   4
  -1   3  -3 54.3410  3.3993   1
  -1   3  -3 45.0224  3.3454   1
   1  -3   3 53.9408  2.7401   1
   1  -3   3 45.4076  2.7574   1
   1  -3   3 51.9282  2.8874   2
  -2   3  -3 52.9328  3.7800   1
  -2   3  -3 50.4914  2.9039   1
  -2   3  -3 55.9290  3.3157   4
  -2   3  -3 56.6406  3.7905   2
   2  -3   3 52.7170  3.4185   2
   2  -3   3 49.2254  3.5567   1
   2  -3   3 55.6419  2.7953   1
  -3   3  -3 5.64065 1.58192   2
  -3   3  -3 4.73163 1.63813   1
  -3   3  -3 5.36202 1.44301   1
   3  -3   3 7.65096 1.30966   1
   3  -3   3 6.22632 1.64696   1
   3  -3   3 4.11472 1.55228   3
  -4   3  -3 47.1744  3.2071   1
  -4   3  -3 56.0967  3.6184   1
  -4   3  -3 51.5944  3.7228   2
   4  -3   3 61.8316  3.6749   1
   4  -3   3 50.8258  3.4265   3
   4  -3   3 59.5539  3.0807   1
  -5   3  -3 11.6883  2.6951   5
  -5   3  -3 6.49259 3.49260   2
  -5   3  -3 8.43227 1.64352   1
  -5   3  -3 5.44133 1.40969   1
   5  -3   3 8.71099 2.02176   3
   5  -3   3 6.95273 1.40138   1
   5  -3   3 7.90975 1.43134   1
  -6   3  -3 27.1964  4.4886   5
  -6   3  -3 26.8283  2.7406   1
  -6   3  -3 31.1974  2.4506   1
   6  -3   3 27.8769  3.4450   3
   6  -3   3 32.6125  2.7919   1
  -7   3  -3 5.36535 3.10913   5
   7  -3   3 6.09204 2.66807   3
   7   2  -3 425.599  32.885   1
  -7  -2   3 441.494  36.303   4
  -7  -2   3 385.707  23.414   1
   6   2  -3 16.9604  2.3139   1
   6   2  -3 15.5711  2.3093   1
   6   2  -3 15.8379  3.2087   5
  -6  -2   3 17.0621  2.3956   1
  -6  -2   3 19.3655  2.4351   1
  -6  -2   3 15.0646  3.5845   4
   5   2  -3 473.325  21.401   5
   5   2  -3 462.568  36.125   4
   5   2  -3 473.422  16.140   1
   5   2  -3 484.528  31.572   1
  -5  -2   3 484.742  20.443   1
  -5  -2   3 446.923  25.611   1
  -5  -2   3 489.315  19.477   4
  -5  -2   3 501.079  21.393   3
   4   2  -3 7.22030 1.31665   5
   4   2  -3 8.14364 2.98052   1
   4   2  -3 6.01627 1.41439   1
   4   2  -3 4.75662 1.45954   4
  -4  -2   3 6.88740 1.35881   1
  -4  -2   3 5.95884 1.64947   1
  -4  -2   3 9.19874 2.29837   4
   3   2  -3 155.428   7.012   1
   3   2  -3 158.488  10.215   5
   3   2  -3 168.065   9.046   4
   3   2  -3 170.534   7.626   1
  -3  -2   3 168.399   8.236   1
  -3  -2   3 160.728   7.833   4
  -3  -2   3 161.482   5.716   1
   2   2  -3 150.177   7.736   1
   2   2  -3 156.922   7.667   1
   2   2  -3 168.859   9.050   4
  -2  -2   3 147.263   5.294   1
  -2  -2   3 158.482   9.845   4
  -2  -2   3 159.556   7.195   1
   1   2  -3 401.418  12.859   4
   1   2  -3 423.296  14.514   1
   1   2  -3 430.053  11.316   1
  -1  -2   3 401.447  12.963   1
  -1  -2   3 403.281  13.160   1
  -1  -2   3 394.422  18.346   4
   0   2  -3 9999.99  481.69   1
   0  -2   3 9541.99  251.45   1
  -1   2  -3 97.6330  5.1439   1
  -1   2  -3 87.0721  4.0274   1
  -1   2  -3 101.379   4.718   4
   1  -2   3 89.0027  3.4886   1
   1  -2   3 96.6690  3.7461   2
   1  -2   3 99.0130  5.4680   1
  -2   2  -3 6.52288 1.32125   1
  -2   2  -3 3.37745 1.19656   2
  -2   2  -3 3.68869 1.15494   1
  -2   2  -3 5.12795 1.34004   4
   2  -2   3 3.71897 1.17007   2
   2  -2   3 4.38025 1.26676   1
   2  -2   3 3.64821 1.03434   1
  -3   2  -3 6.72902 1.50546   2
  -3   2  -3 6.42498 1.20231   1
  -3   2  -3 5.67483 1.15781   1
   3  -2   3 4.15541 1.17692   2
   3  -2   3 6.90703 1.41444   1
   3  -2   3 5.21215 1.18242   1
   3  -2   3 9.26252 1.28039   3
  -4   2  -3 365.772  18.119   2
  -4   2  -3 378.679  15.161   1
  -4   2  -3 378.575  18.894   1
   4  -2   3 364.411  14.975   3
   4  -2   3 378.342  10.062   1
   4  -2   3 352.686  11.814   1
  -5   2  -3 36.2663  4.4685   5
  -5   2  -3 39.0761  4.9322   2
  -5   2  -3 39.1751  2.2129   1
  -5   2  -3 40.6293  2.2628   1
   5  -2   3 47.1301  3.1412   3
  -6   2  -3 -3.5174  2.3294   2
  -6   2  -3 5.60683 2.30847   5
  -6   2  -3 2.05642 0.33187   1
  -6   2  -3 2.45227 0.42615   1
   6  -2   3 2.59396 1.36123   3
   6  -2   3 2.17221 0.30422   1
  -7   2  -3 191.865  13.477   5
   7  -2   3 182.122  15.828   3
  -8   2  -3 3.54386 3.53519   5
  -8   2  -3 6.14498 3.79308   4
   7   1  -3 14.9178  2.5384   1
  -7  -1   3 17.4942  4.2796   4
   6   1  -3 37.2768  3.2428   1
   6   1  -3 42.1205  5.5719   1
   6   1  -3 45.1264  5.1704   5
  -6  -1   3 35.2708  4.1235   3
  -6  -1   3 46.9115  4.8937   1
  -6  -1   3 37.9183  4.1362   4
  -6  -1   3 39.9579  3.7943   1
   5   1  -3 73.1395  5.3908   1
   5   1  -3 79.7518  5.1290   5
   5   1  -3 75.9084  4.7174   1
  -5  -1   3 78.2944  6.1465   1
  -5  -1   3 73.5180  5.7447   4
  -5  -1   3 73.1410  4.9703   1
  -5  -1   3 81.1811  5.4097   3
   4   1  -3 286.363  12.637   1
   4   1  -3 284.116   9.251   5
   4   1  -3 263.142  10.789   1
  -4  -1   3 290.023   9.423   4
  -4  -1   3 274.371  12.897   3
  -4  -1   3 282.714  12.316   1
  -4  -1   3 289.618  14.082   1
   3   1  -3 507.000  24.111   1
   3   1  -3 492.325  26.791   1
   3   1  -3 474.602  26.846   5
   3   1  -3 501.633  28.099   4
  -3  -1   3 498.321  30.223   1
  -3  -1   3 514.332  19.156   1
  -3  -1   3 467.400  18.020   4
   2   1  -3 523.777  20.162   5
   2   1  -3 516.583  23.129   1
   2   1  -3 481.317  24.688   1
   2   1  -3 535.831  25.876   4
  -2  -1   3 497.358  26.447   1
  -2  -1   3 520.799  21.250   4
  -2  -1   3 517.299  21.878   1
   1   1  -3 510.242  21.753   4
   1   1  -3 560.916  16.416   1
   1   1  -3 509.173  26.840   1
  -1  -1   3 538.867  18.908   1
  -1  -1   3 514.465  16.781   4
  -1  -1   3 547.462  27.681   1
   0   1  -3 459.710  18.026   4
   0   1  -3 477.901  17.439   1
   0   1  -3 454.190  20.059   1
   0  -1   3 470.320  15.848   1
   0  -1   3 447.958  17.790   4
   0  -1   3 478.441  20.487   1
  -1   1  -3 1110.02   39.66   1
  -1   1  -3 1103.11   37.42   1
  -1   1  -3 1051.76   38.36   4
   1  -1   3 1027.68   36.68   1
   1  -1   3 1053.40   30.11   2
   1  -1   3 1111.38   35.84   1
  -2   1  -3 55.9869  3.6381   2
  -2   1  -3 57.0023  2.7958   1
  -2   1  -3 60.0215  2.7645   1
   2  -1   3 49.1105  2.6185   1
   2  -1   3 64.0672  4.2665   2
   2  -1   3 68.1974  3.3811   1
   2  -1   3 60.3265  3.2078   3
  -3   1  -3 351.885  15.433   1
  -3   1  -3 355.515  10.463   1
  -3   1  -3 368.002  15.969   2
   3  -1   3 366.016  12.938   3
   3  -1   3 348.594  10.844   2
   3  -1   3 325.208   9.720   1
   3  -1   3 358.837  17.365   1
  -4   1  -3 405.261  17.833   1
  -4   1  -3 361.183  22.298   1
  -4   1  -3 393.907  16.706   2
   4  -1   3 393.484  12.515   3
   4  -1   3 340.160  13.475   1
  -5   1  -3 61.0583  5.1247   2
  -5   1  -3 72.9301  4.6955   1
  -5   1  -3 45.5984  3.4573   1
  -5   1  -3 53.3730  3.1233   3
  -5   1  -3 68.6422  4.5207   5
   5  -1   3 56.3594  3.9920   3
   5  -1   3 68.5711  2.6300   1
  -6   1  -3 8.27917 1.92979   3
  -6   1  -3 8.89704 2.98145   5
  -6   1  -3 9.85910 2.81704   2
   6  -1   3 14.1924  1.7829   3
  -7   1  -3 50.1616  5.5814   4
  -7   1  -3 65.3896  6.9261   5
  -8   1  -3 -2.9350  1.9732   4
  -8   1  -3 -2.3757  2.4615   5
   7   0  -3 32.0962  3.8684   1
  -7   0   3 31.8986  4.8517   4
   6   0  -3 25.1396  2.5623   1
   6   0  -3 31.2654  3.2870   1
   6   0  -3 26.5525  4.0834   5
  -6   0   3 19.8625  3.1841   3
  -6   0   3 22.1073  2.5709   1
  -6   0   3 25.6427  3.2088   4
  -6   0   3 26.5617  3.9658   5
   5   0  -3 168.885  12.242   1
   5   0  -3 160.517  10.117   5
   5   0  -3 161.215   6.637   1
  -5   0   3 160.824   6.897   1
  -5   0   3 166.082  11.308   1
  -5   0   3 162.958  11.849   3
  -5   0   3 159.091  10.263   5
  -5   0   3 157.414   9.692   4
   4   0  -3 38.0412  3.2640   5
   4   0  -3 40.0169  2.4766   1
   4   0  -3 41.6424  3.3951   1
  -4   0   3 38.3583  2.8604   4
  -4   0   3 37.1750  2.8671   1
  -4   0   3 32.5562  2.8396   5
  -4   0   3 33.1928  3.0594   3
  -4   0   3 35.7348  3.1314   1
   3   0  -3 45.8019  2.9970   1
   3   0  -3 42.5678  2.3396   1
   3   0  -3 52.5043  4.8756   5
  -3   0   3 53.0489  3.3427   3
  -3   0   3 44.9644  3.9889   1
  -3   0   3 48.0716  3.0780   1
  -3   0   3 47.8105  3.8321   4
   2   0  -3 306.686  14.815   1
   2   0  -3 296.232  17.217   4
   2   0  -3 315.471  15.850   1
   2   0  -3 313.892  14.369   5
  -2   0   3 318.870  19.244   3
  -2   0   3 317.267  11.974   4
  -2   0   3 299.092   9.962   1
  -2   0   3 305.220  20.011   1
   1   0  -3 1107.88   65.06   1
   1   0  -3 1154.35   70.26   1
   1   0  -3 1183.27   47.99   4
  -1   0   3 1166.69   51.96   4
  -1   0   3 1143.59   59.03   1
  -1   0   3 1168.67   63.68   1
   0   0  -3 42.5717  2.3857   4
   0   0  -3 45.1970  3.4890   1
   0   0  -3 43.4891  2.9103   1
   0   0   3 44.7416  2.7500   1
   0   0   3 44.7777  2.6692   1
   0   0   3 41.0487  2.0530   4
  -1   0  -3 1.29389 0.90619   1
  -1   0  -3 0.31848 0.46497   4
  -1   0  -3 1.30773 0.75042   1
   1   0   3 1.12992 1.14880   1
   1   0   3 3.01017 0.83900   1
   1   0   3 1.64653 0.41482   3
  -2   0  -3 1337.67   72.43   3
  -2   0  -3 1306.96   94.78   1
  -2   0  -3 1298.94   48.63   1
   2   0   3 1330.00   63.09   3
   2   0   3 1381.62   78.63   2
   2   0   3 1294.01   38.57   1
   2   0   3 1328.68   51.63   1
  -3   0  -3 119.291   7.236   2
  -3   0  -3 112.719   8.910   1
  -3   0  -3 112.746   5.576   1
  -3   0  -3 123.467   7.640   3
   3   0   3 116.423   5.709   2
   3   0   3 120.094   5.374   3
   3   0   3 113.307   7.016   1
  -4   0  -3 106.610   6.017   3
  -4   0  -3 113.611   5.418   1
  -4   0  -3 86.4048  4.2215   1
   4   0   3 81.2023  3.7533   1
   4   0   3 92.6798  3.1183   3
   4   0   3 97.0469  5.0568   2
  -5   0  -3 -0.0631  0.8991   3
  -5   0  -3 0.30098 1.27354   2
  -5   0  -3 -0.2776  1.6414   5
  -5   0  -3 1.24139 1.10468   4
  -6   0  -3 2.76077 1.66392   5
  -6   0  -3 3.67298 1.42489   4
  -6   0  -3 3.18285 2.11242   3
  -6   0  -3 3.97447 2.84303   2
  -7   0  -3 91.2688  6.7695   5
  -7   0  -3 91.9081  7.8875   4
  -8   0  -3 26.4044  4.4242   5
  -8   0  -3 31.7664  4.0305   4
   7  -1  -3 1.01831 1.23823   1
  -7   1   3 3.11135 3.14371   5
  -7   1   3 2.48549 2.59311   4
   6  -1  -3 20.4502  2.1671   1
   6  -1  -3 16.8695  2.3678   1
  -6   1   3 13.9237  2.6794   1
  -6   1   3 15.1655 14.7621   4
  -6   1   3 17.1045  2.5388   1
  -6   1   3 23.0366  4.1242   5
   5  -1  -3 227.445  15.682   1
   5  -1  -3 231.330  12.991   5
   5  -1  -3 233.184  16.037   1
  -5   1   3 196.380  16.122   5
  -5   1   3 231.843  13.841   4
  -5   1   3 256.612  12.619   1
  -5   1   3 228.509  19.494   3
   4  -1  -3 19.4640  2.2893   1
   4  -1  -3 23.9416  2.4127   1
   4  -1  -3 16.1517  2.7538   5
  -4   1   3 16.7528  2.2741   5
  -4   1   3 15.7884  2.1690   1
  -4   1   3 16.7753  2.2064   3
  -4   1   3 14.1897  2.3846   4
   3  -1  -3 1035.26   64.12   1
   3  -1  -3 1053.37   58.97   1
   3  -1  -3 1028.90   55.88   5
  -3   1   3 1013.12   32.07   4
  -3   1   3 1114.57   87.65   1
  -3   1   3 1048.20   57.38   1
  -3   1   3 1095.16   36.35   5
  -3   1   3 1078.58   71.75   3
   2  -1  -3 14.2767  1.4338   1
   2  -1  -3 8.39021 1.27654   5
   2  -1  -3 13.0815  1.6696   1
  -2   1   3 12.2506  1.3997   1
  -2   1   3 8.52005 1.12080   3
  -2   1   3 13.0824  1.7066   4
  -2   1   3 8.37288 1.63469   5
  -2   1   3 11.3729  1.7878   1
   1  -1  -3 290.469  18.105   5
   1  -1  -3 290.710  19.966   1
   1  -1  -3 298.320  20.700   1
  -1   1   3 286.767  15.311   4
  -1   1   3 296.360  16.803   1
  -1   1   3 287.985  11.787   1
  -1   1   3 296.636  15.369   3
   0  -1  -3 630.689  43.678   1
   0  -1  -3 677.749  49.090   1
   0  -1  -3 701.723  31.778   3
   0   1   3 654.754  39.953   4
   0   1   3 710.707  29.192   1
   0   1   3 660.146  37.594   1
  -1  -1  -3 7.16131 0.96559   1
  -1  -1  -3 8.43470 1.01320   1
  -1  -1  -3 6.57645 0.46738   3
   1   1   3 6.51910 0.90877   1
   1   1   3 7.24607 1.08666   1
  -2  -1  -3 4033.30  142.08   3
  -2  -1  -3 3817.00  236.63   1
  -2  -1  -3 3897.70  205.85   1
   2   1   3 3776.96  136.81   2
   2   1   3 3634.17  164.25   1
   2   1   3 3962.57  195.44   1
  -3  -1  -3 996.006  44.506   1
  -3  -1  -3 988.697  42.824   3
  -3  -1  -3 957.105  31.681   1
  -3  -1  -3 941.915  59.590   4
  -3  -1  -3 951.806  32.320   2
   3   1   3 917.347  70.903   1
   3   1   3 943.063  23.000   2
  -4  -1  -3 3226.11  121.63   2
  -4  -1  -3 3140.15  212.38   4
  -4  -1  -3 3159.20  140.64   3
   4   1   3 3065.09   94.67   2
  -5  -1  -3 162.765  12.187   2
  -5  -1  -3 166.899   8.764   5
  -5  -1  -3 164.984   9.509   3
  -5  -1  -3 167.972   8.100   4
  -6  -1  -3 2.13996 1.71976   2
  -6  -1  -3 5.11310 1.60665   4
  -6  -1  -3 9.64706 1.87526   3
  -6  -1  -3 5.12263 1.78419   5
  -7  -1  -3 79.9161  7.5147   4
  -7  -1  -3 76.9921  5.6220   5
  -8  -1  -3 107.494   9.603   5
  -8  -1  -3 109.991  10.079   4
   7  -2  -3 140.264  11.681   1
  -7   2   3 144.441  10.167   5
  -7   2   3 139.394  18.410   4
   6  -2  -3 8.79772 1.43248   1
   6  -2  -3 9.20565 1.75115   1
  -6   2   3 16.2296  3.5214   4
  -6   2   3 10.8594  3.1378   5
  -6   2   3 8.55214 2.11429   1
  -6   2   3 9.08473 2.39198   1
   5  -2  -3 84.6983  5.9000   1
   5  -2  -3 81.7260  5.5421   1
   5  -2  -3 72.6736  6.6112   5
  -5   2   3 81.3045  5.8719   1
  -5   2   3 88.5888  6.9577   1
  -5   2   3 80.1300  5.8650   3
  -5   2   3 79.4824  6.4508   5
  -5   2   3 73.7866  5.6360   4
   4  -2  -3 142.023   7.766   3
   4  -2  -3 175.942   9.305   1
   4  -2  -3 160.750   9.508   5
   4  -2  -3 165.449   8.915   1
  -4   2   3 160.730   9.420   5
  -4   2   3 154.136  20.161   1
  -4   2   3 156.847   7.719   4
  -4   2   3 143.751  12.944   3
   3  -2  -3 313.955  16.310   3
   3  -2  -3 304.715  24.840   1
   3  -2  -3 344.424  15.877   1
   3  -2  -3 307.288  12.692   5
  -3   2   3 322.012  23.725   1
  -3   2   3 343.927  19.099   3
  -3   2   3 318.048  17.417   5
   2  -2  -3 11.5119  1.4784   1
   2  -2  -3 13.2292  1.6345   1
   2  -2  -3 11.2746  1.1029   3
   2  -2  -3 9.47521 1.41025   5
  -2   2   3 10.7607  1.7203   5
  -2   2   3 13.6407  1.1774   3
  -2   2   3 11.7965  1.8236   1
   1  -2  -3 47.1931  3.2454   1
   1  -2  -3 49.9501  2.7883   1
   1  -2  -3 49.3916  2.5825   3
   1  -2  -3 48.0544  3.3376   5
  -1   2   3 49.9210  3.8329   1
  -1   2   3 47.9674  2.6171   5
   0  -2  -3 224.648  11.435   5
   0  -2  -3 238.316  10.949   1
   0  -2  -3 231.004  14.704   1
   0   2   3 217.514   7.216   1
  -1  -2  -3 188.986   8.947   1
  -1  -2  -3 206.775  10.083   1
   1   2   3 199.294   7.550   1
   1   2   3 192.082  10.406   4
  -2  -2  -3 1789.23  103.81   1
  -2  -2  -3 1668.13   72.87   4
  -2  -2  -3 1756.59   82.50   1
   2   2   3 1784.08   65.58   1
   2   2   3 1777.83   90.19   1
   2   2   3 1800.14   73.52   4
  -3  -2  -3 177.314   9.484   1
  -3  -2  -3 184.079   9.692   1
  -3  -2  -3 180.394   7.281   4
   3   2   3 182.136   7.707   4
   3   2   3 183.444   6.979   2
   3   2   3 166.182   9.654   1
   3   2   3 181.958  10.441   1
  -4  -2  -3 59.9413  2.4587   5
  -4  -2  -3 58.2077  3.9174   4
  -4  -2  -3 57.3025  3.5343   3
  -4  -2  -3 56.0262  2.7672   1
  -4  -2  -3 62.5035  4.0735   1
  -4  -2  -3 56.6709  4.1554   2
   4   2   3 57.2638  3.9538   2
   4   2   3 57.4549  3.4376   1
  -5  -2  -3 0.54459 0.90178   4
  -5  -2  -3 1.07504 1.06839   3
  -5  -2  -3 0.72951 1.31255   5
  -5  -2  -3 -0.1137  1.6542   2
  -6  -2  -3 93.4395  8.3945   2
  -6  -2  -3 79.8663  5.3934   4
  -6  -2  -3 88.3054  6.7682   3
  -6  -2  -3 100.554   5.383   5
  -7  -2  -3 10.8498  2.2756   4
  -7  -2  -3 5.52010 2.72498   2
  -7  -2  -3 5.90538 1.99666   3
  -7  -2  -3 9.42993 2.78714   5
  -8  -2  -3 4.65058 2.56837   5
  -8  -2  -3 3.16293 2.02378   4
  -9  -2  -3 2.78875 2.58049   4
  -9  -2  -3 1.83018 2.52940   5
   7  -3  -3 23.8315  2.9991   1
  -7   3   3 32.5980  4.9216   5
  -7   3   3 34.6307  4.2510   4
   6  -3  -3 3.63364 1.39190   1
  -6   3   3 0.25505 2.81139   5
  -6   3   3 0.24081 2.11493   1
  -6   3   3 -1.3292  2.3208   4
   5  -3  -3 19.5865  2.4175   3
   5  -3  -3 16.4469  2.2546   1
   5  -3  -3 19.8764  2.2126   1
  -5   3   3 18.9740  3.5625   5
  -5   3   3 17.3530  3.0650   1
  -5   3   3 29.9421  4.0856   4
  -5   3   3 12.2949  2.8318   1
   4  -3  -3 78.4842  5.3071   1
   4  -3  -3 83.2758  6.9742   5
   4  -3  -3 94.2931  7.6217   3
   4  -3  -3 96.8951  7.1367   1
  -4   3   3 76.9555  6.1271   1
  -4   3   3 86.0474  8.4910   1
  -4   3   3 85.6407  7.3591   5
   3  -3  -3 603.919  24.913   5
   3  -3  -3 603.061  28.201   1
   3  -3  -3 587.253  44.637   1
   3  -3  -3 587.946  26.716   3
  -3   3   3 602.779  29.542   5
  -3   3   3 590.241  24.632   1
  -3   3   3 609.821  48.419   1
   2  -3  -3 26.8053  1.8961   3
   2  -3  -3 33.9308  3.5048   1
   2  -3  -3 29.8331  2.7351   1
   2  -3  -3 27.3262  2.5343   5
  -2   3   3 27.1408  2.4026   5
  -2   3   3 30.3499  2.3880   1
  -2   3   3 30.9297  2.7232   1
   1  -3  -3 198.812  15.500   1
   1  -3  -3 199.832  10.211   1
   1  -3  -3 214.369  10.743   5
   1  -3  -3 201.509  10.384   3
  -1   3   3 214.600   6.596   5
  -1   3   3 202.848   7.269   1
  -1   3   3 219.147  11.438   1
   0  -3  -3 49.4666  3.3759   5
   0  -3  -3 57.0429  3.4819   1
   0   3   3 53.3359  2.4938   5
   0   3   3 50.6680  3.2404   1
   0   3   3 51.2338  2.7909   1
  -1  -3  -3 810.842  35.022   1
  -1  -3  -3 808.607  38.196   5
   1   3   3 802.072  29.314   4
   1   3   3 841.760  22.338   1
   1   3   3 851.680  21.836   1
  -2  -3  -3 21.2866  1.7264   4
  -2  -3  -3 18.2267  1.9669   1
   2   3   3 17.3394  1.3154   4
   2   3   3 20.9438  1.9255   1
   2   3   3 20.5643  1.4613   1
  -3  -3  -3 11.6927  1.4558   1
  -3  -3  -3 12.1561  1.3556   4
   3   3   3 12.3023  1.7650   2
   3   3   3 13.0070  1.6234   1
   3   3   3 9.71023 1.05469   4
   3   3   3 11.0646  1.3982   1
  -4  -3  -3 52.9763  3.0899   1
  -4  -3  -3 53.3108  2.2601   5
  -4  -3  -3 55.1536  3.6644   2
  -4  -3  -3 61.8138  2.9913   4
   4   3   3 58.0974  4.2068   1
   4   3   3 50.9230  2.5754   1
   4   3   3 53.9798  3.8005   4
   4   3   3 51.7605  3.3626   2
  -5  -3  -3 58.4538  3.6619   4
  -5  -3  -3 61.8466  3.3667   5
  -5  -3  -3 55.2102  2.4219   1
  -5  -3  -3 70.7262  5.4693   2
   5   3   3 63.6125  6.5852   1
   5   3   3 76.1877  6.8757   4
  -6  -3  -3 11.7943  2.0811   4
  -6  -3  -3 8.37605 1.94511   3
  -6  -3  -3 7.70261 1.02075   1
  -6  -3  -3 10.6511  2.6861   2
  -6  -3  -3 6.39510 1.64067   5
  -6  -3  -3 7.12018 0.67512   1
   6   3   3 6.83029 0.77894   1
   6   3   3 8.82423 0.80997   1
  -7  -3  -3 51.5089  5.4536   5
  -7  -3  -3 61.0708  5.4499   4
  -7  -3  -3 52.7556  4.2386   3
  -7  -3  -3 41.6841  4.2916   2
  -8  -3  -3 9.27077 3.29082   4
  -8  -3  -3 9.40933 2.77934   5
  -9  -3  -3 2.55239 2.18065   5
  -9  -3  -3 1.53759 2.91583   4
   6  -4  -3 -1.0841  1.2993   1
  -6   4   3 1.76426 2.56895   4
  -6   4   3 0.58350 3.61351   5
   5  -4  -3 213.241  16.983   1
   5  -4  -3 218.999  14.501   1
   5  -4  -3 221.493  13.878   3
  -5   4   3 192.670  15.257   1
  -5   4   3 232.705  36.030   5
  -5   4   3 197.296  18.972   1
   4  -4  -3 1250.57   72.11   1
   4  -4  -3 1173.76   93.02   3
   4  -4  -3 1200.83   94.38   1
  -4   4   3 1258.93   78.90   1
  -4   4   3 1235.08   62.43   1
  -4   4   3 1261.63   78.30   5
   3  -4  -3 0.10054 1.40636   5
   3  -4  -3 1.33322 1.11313   1
   3  -4  -3 0.90251 1.02994   3
   3  -4  -3 0.95451 1.69773   1
  -3   4   3 -0.3646  1.2342   1
  -3   4   3 -0.2587  1.8584   1
  -3   4   3 -1.0987  1.3193   5
   2  -4  -3 39.5339  3.0987   3
   2  -4  -3 42.7230  3.4891   1
   2  -4  -3 39.0723  2.7890   5
   2  -4  -3 48.3873  4.1846   1
  -2   4   3 48.2338  3.7759   1
  -2   4   3 43.5277  3.7076   5
  -2   4   3 35.1745  3.3475   1
   1  -4  -3 43.6330  3.0179   1
   1  -4  -3 47.3573  2.8160   5
  -1   4   3 43.8759  3.2983   1
  -1   4   3 42.4956  2.8755   5
  -1   4   3 45.1377  3.6920   1
   0  -4  -3 48.9511  3.8318   1
   0  -4  -3 41.2289  2.5217   5
   0   4   3 43.4499  2.8130   5
   0   4   3 49.7982  3.5159   1
   0   4   3 44.7446  2.8443   1
  -1  -4  -3 233.784  12.310   1
  -1  -4  -3 226.468  10.063   5
   1   4   3 234.342   6.812   1
   1   4   3 222.675   7.744   1
   1   4   3 247.199   9.099   4
  -2  -4  -3 75.3413  3.6877   1
  -2  -4  -3 67.3321  2.4070   4
  -2  -4  -3 68.6756  4.3786   1
   2   4   3 75.3128  5.1590   1
   2   4   3 70.3916  3.4599   1
   2   4   3 75.7056  3.8779   4
  -3  -4  -3 543.762  41.661   4
  -3  -4  -3 524.428  16.953   1
  -3  -4  -3 543.516  20.047   1
   3   4   3 525.828  16.668   1
   3   4   3 518.774  21.976   2
   3   4   3 530.756  27.055   4
   3   4   3 533.827  18.663   1
  -4  -4  -3 923.592  57.315   5
  -4  -4  -3 884.147  37.168   1
  -4  -4  -3 836.266  42.508   4
  -4  -4  -3 929.031  54.113   1
   4   4   3 853.284  29.590   2
   4   4   3 912.334  35.994   1
   4   4   3 864.679  49.782   1
   4   4   3 904.476  56.503   4
  -5  -4  -3 95.7201  7.1782   4
  -5  -4  -3 90.6749  4.9582   1
  -5  -4  -3 79.5587  6.2309   2
  -5  -4  -3 88.0252  4.5488   5
   5   4   3 84.3251  6.7087   1
   5   4   3 87.1720  4.9299   1
   5   4   3 89.7893 10.3280   4
  -6  -4  -3 219.380   9.575   1
  -6  -4  -3 232.549  21.499   2
  -6  -4  -3 223.123  17.098   5
  -6  -4  -3 221.236  26.755   4
   6   4   3 229.570  13.117   1
   6   4   3 222.536  14.186   4
   6   4   3 178.213  14.790   1
  -7  -4  -3 19.7604  3.6373   1
  -7  -4  -3 24.6673  3.7305   2
  -7  -4  -3 24.1763  2.9734   4
  -7  -4  -3 19.1553  2.2172   5
  -7  -4  -3 18.6085  1.7094   1
   7   4   3 22.3918  3.7164   1
   7   4   3 27.8861  2.7648   1
  -8  -4  -3 366.148  23.699   4
  -8  -4  -3 346.571  26.555   5
   6  -5  -3 26.1790  3.4399   3
   6  -5  -3 18.2732  3.7760   1
  -6   5   3 24.3923  4.5719   4
  -6   5   3 22.1067  5.4968   5
   5  -5  -3 137.514  14.019   3
   5  -5  -3 143.482  14.072   1
  -5   5   3 149.346  14.302   5
   4  -5  -3 26.8964  3.5786   3
   4  -5  -3 25.0856  3.1553   1
   4  -5  -3 30.8829  3.3139   1
  -4   5   3 22.5359  3.8415   1
  -4   5   3 25.6390  4.6451   5
  -4   5   3 15.8172  3.3980   1
   3  -5  -3 5.15293 1.53180   1
   3  -5  -3 3.69137 2.16814   1
   3  -5  -3 1.89957 1.13037   3
  -3   5   3 5.87538 2.37050   1
  -3   5   3 5.62527 1.56125   1
  -3   5   3 4.09557 1.92296   5
   2  -5  -3 7.50697 1.40487   3
   2  -5  -3 8.60300 2.02202   1
  -2   5   3 4.04521 1.73431   5
  -2   5   3 7.56319 2.18086   1
  -2   5   3 5.79156 2.32116   1
   1  -5  -3 162.746   7.106   1
  -1   5   3 174.218  10.687   5
  -1   5   3 173.897  11.428   1
  -1   5   3 170.042   9.119   1
   0  -5  -3 -0.0393  0.9684   1
   0   5   3 1.71002 1.39946   1
   0   5   3 1.21129 1.18498   4
   0   5   3 -0.9014  0.9420   1
   0   5   3 0.70363 0.94471   5
  -1  -5  -3 142.434   6.910   1
  -1  -5  -3 147.389   7.641   1
   1   5   3 152.530   5.480   1
   1   5   3 145.010   7.267   5
   1   5   3 162.879   5.881   4
   1   5   3 140.668   6.560   1
  -2  -5  -3 0.44954 0.76287   4
  -2  -5  -3 -0.1642  0.9704   1
  -2  -5  -3 3.36393 1.31849   1
   2   5   3 -1.1548  0.9169   1
   2   5   3 -0.2786  1.1735   1
   2   5   3 1.22397 0.88023   4
  -3  -5  -3 4.57436 1.31079   4
  -3  -5  -3 3.71302 1.37133   1
  -3  -5  -3 5.53720 1.54647   1
   3   5   3 6.22653 1.86587   1
   3   5   3 2.49671 1.39837   1
   3   5   3 6.27600 1.13334   2
   3   5   3 3.24336 0.94833   4
  -4  -5  -3 9.38474 2.00469   1
  -4  -5  -3 8.15355 1.78158   1
  -4  -5  -3 8.35353 1.91624   4
   4   5   3 7.62442 1.78488   1
   4   5   3 11.1623  1.6562   2
   4   5   3 12.3664  6.1997   4
   4   5   3 8.98501 2.05473   1
  -5  -5  -3 67.9826  5.3481   1
  -5  -5  -3 65.3639  3.9204   1
  -5  -5  -3 71.0943  6.5246   4
   5   5   3 73.3367  4.3590   1
   5   5   3 72.7114  5.4289   1
   5   5   3 75.4362  5.4086   4
  -6  -5  -3 36.3472  3.4366   1
  -6  -5  -3 37.8840  5.9446   4
   6   5   3 37.1290  2.9524   1
   6   5   3 37.3944  2.9958   1
   6   5   3 33.0638  3.5122   4
  -7  -5  -3 186.589  10.891   1
  -7  -5  -3 189.783  17.287   2
  -7  -5  -3 213.874  15.284   4
   7   5   3 206.817  14.755   1
   7   5   3 202.455  15.835   1
   7   5   3 190.359  15.391   4
  -8  -5  -3 119.514   8.814   4
   8   5   3 98.0156 19.0143   1
   5  -6  -3 62.2663  9.5892   1
   5  -6  -3 54.2598  7.2240   3
  -5   6   3 58.7151  7.7186   5
   4  -6  -3 278.956  23.627   1
   4  -6  -3 272.911  18.951   3
   4  -6  -3 273.149  23.483   1
  -4   6   3 309.421  18.610   5
  -4   6   3 299.607  26.220   1
   3  -6  -3 195.185  14.187   1
   3  -6  -3 189.076  14.299   1
   3  -6  -3 194.062  15.722   3
  -3   6   3 204.994  18.074   1
  -3   6   3 218.200  12.109   5
   2  -6  -3 6.23618 1.51342   3
   2  -6  -3 5.89334 1.91793   1
  -2   6   3 6.88267 1.76211   5
  -2   6   3 9.37302 2.76078   1
  -2   6   3 6.04499 1.97536   1
   1  -6  -3 44.9559  3.8271   1
  -1   6   3 44.5236  4.9558   1
  -1   6   3 43.6110  4.0616   4
  -1   6   3 38.5667  3.8871   1
  -1   6   3 40.0183  4.3096   5
   0  -6  -3 5.96752 1.94096   1
   0   6   3 6.17304 1.73633   4
   0   6   3 5.04015 1.79356   1
   0   6   3 4.01711 2.56376   1
   0   6   3 5.99780 1.14837   5
  -1  -6  -3 92.0915  5.8464   1
  -1  -6  -3 102.404   5.460   1
   1   6   3 101.633   5.281   4
   1   6   3 90.3292  5.8253   1
   1   6   3 99.5026  8.1967   5
   1   6   3 91.1281  6.7681   1
  -2  -6  -3 111.046   8.141   1
  -2  -6  -3 110.710   7.803   1
   2   6   3 116.395   5.295   4
   2   6   3 102.554   6.764   1
   2   6   3 102.465   6.876   1
  -3  -6  -3 41.0671  3.5040   1
  -3  -6  -3 31.2258  3.0347   1
  -3  -6  -3 35.7602  3.2190   4
   3   6   3 35.2149  2.1406   2
   3   6   3 33.8426  3.7721   1
   3   6   3 27.5008  3.4732   1
   3   6   3 35.4018  6.2662   4
  -4  -6  -3 106.762   5.101   4
  -4  -6  -3 113.632   7.994   1
  -4  -6  -3 108.617   7.569   1
   4   6   3 121.397   8.243   4
   4   6   3 104.477   5.996   1
   4   6   3 98.9142  7.1227   2
   4   6   3 112.223   6.991   1
  -5  -6  -3 14.5669  2.2125   1
  -5  -6  -3 9.81998 1.90985   1
  -5  -6  -3 16.6522  2.2511   4
   5   6   3 12.7230  2.2395   4
   5   6   3 14.4168  2.7616   1
   5   6   3 9.50028 2.10707   1
  -6  -6  -3 142.820  11.170   4
  -6  -6  -3 131.168  10.484   1
  -6  -6  -3 141.121  12.914   1
   6   6   3 149.173   8.337   1
   6   6   3 140.439  11.940   4
   6   6   3 133.552   8.884   1
  -7  -6  -3 5.76509 2.28606   1
  -7  -6  -3 10.2349  2.4617   4
   7   6   3 1.65400 3.17992   4
   7   6   3 6.26448 1.77689   1
  -8  -6  -3 6.20199 3.26827   4
   8   6   3 3.81075 1.47943   1
   4  -7  -3 2.71673 2.21557   1
   4  -7  -3 1.05417 1.57343   3
  -4   7   3 1.90311 2.46761   1
  -4   7   3 3.79113 2.57369   5
   3  -7  -3 140.919  15.013   3
   3  -7  -3 127.335  12.992   1
  -3   7   3 130.663  11.302   1
  -3   7   3 117.306  11.849   5
   2  -7  -3 0.18797 1.70988   3
   2  -7  -3 1.63527 1.75298   1
  -2   7   3 -1.9778  2.0993   1
  -2   7   3 0.53469 1.78027   5
   1  -7  -3 5.48726 1.96310   1
  -1   7   3 4.62921 2.04043   1
  -1   7   3 5.09134 1.82036   5
  -1   7   3 4.05039 2.09940   1
  -1   7   3 6.71327 2.06619   4
   0  -7  -3 325.346  16.689   1
   0   7   3 337.887  18.053   1
   0   7   3 362.657  19.309   1
   0   7   3 336.078  19.486   5
   0   7   3 347.517  22.197   4
  -1  -7  -3 0.21799 1.41888   1
  -1  -7  -3 1.71727 2.07061   1
   1   7   3 3.09189 2.80643   1
   1   7   3 0.30243 1.11019   5
   1   7   3 3.46404 1.71326   4
   1   7   3 2.96247 1.88686   1
  -2  -7  -3 31.8361  3.6743   1
  -2  -7  -3 38.5675  4.3365   1
   2   7   3 38.4815  4.6591   1
   2   7   3 35.4841  4.0446   1
   2   7   3 38.5866  3.7253   4
  -3  -7  -3 50.1137  4.2590   1
  -3  -7  -3 50.0405  4.3565   4
  -3  -7  -3 44.6687  4.7267   1
   3   7   3 51.2570  4.0030   2
   3   7   3 53.5948  4.9680   1
   3   7   3 46.8098  4.4397   1
   3   7   3 63.1046  4.4514   4
  -4  -7  -3 34.9692  3.7136   1
  -4  -7  -3 47.0429  5.2195   1
  -4  -7  -3 38.9606  3.2710   4
   4   7   3 43.3655  4.4118   1
   4   7   3 38.5417  4.6108   4
   4   7   3 44.8816  4.5443   1
  -5  -7  -3 323.567  19.262   1
  -5  -7  -3 353.336  16.021   4
  -5  -7  -3 333.839  25.149   1
   5   7   3 329.380  22.404   1
   5   7   3 319.168  19.581   1
   5   7   3 363.925  13.757   4
  -6  -7  -3 0.37497 1.41787   1
  -6  -7  -3 4.55617 1.89778   4
   6   7   3 2.87163 2.75870   1
   6   7   3 3.24119 2.85578   4
   6   7   3 5.76324 1.76711   1
  -7  -7  -3 393.039  21.670   4
   7   7   3 339.233  23.034   1
   8   7   3 20.2983  3.0206   1
   3  -8  -3 116.074  10.614   3
  -3   8   3 104.190  11.398   1
  -3   8   3 101.099  16.248   5
   2  -8  -3 89.2872 11.6508   1
   2  -8  -3 104.385  12.025   3
  -2   8   3 106.370  10.735   5
  -2   8   3 108.283  11.306   1
   1  -8  -3 133.270  11.424   1
  -1   8   3 145.438  11.781   1
  -1   8   3 132.597  11.841   5
   0  -8  -3 113.141  10.811   1
   0  -8  -3 108.359  10.838   1
   0   8   3 106.212   8.576   4
   0   8   3 101.069  10.848   5
   0   8   3 105.753  10.986   1
  -1  -8  -3 0.49590 2.03122   1
  -1  -8  -3 0.59187 1.77797   1
   1   8   3 -0.8544  1.5394   4
   1   8   3 -1.5618  1.2677   5
   1   8   3 -0.5593  2.6806   1
   1   8   3 0.24329 1.79361   1
  -2  -8  -3 -2.1262  2.1680   1
  -2  -8  -3 0.80794 1.83779   1
   2   8   3 0.07028 0.65008   2
   2   8   3 1.05437 2.01257   1
   2   8   3 0.57399 0.62680   5
   2   8   3 2.59817 2.62747   1
   2   8   3 0.74751 1.69321   4
  -3  -8  -3 51.5088  6.3043   1
  -3  -8  -3 57.5559  4.4443   4
   3   8   3 44.8505  5.6626   1
   3   8   3 56.0763  5.3776   1
   3   8   3 56.2859  5.0683   4
  -4  -8  -3 12.0304  3.3071   1
  -4  -8  -3 13.5051  3.0648   4
   4   8   3 16.7061  3.2076   1
   4   8   3 13.4565  3.2262   4
   4   8   3 9.35051 4.23258   1
  -5  -8  -3 405.449  32.930   1
  -5  -8  -3 421.758  27.384   4
   5   8   3 394.839  20.984   1
   5   8   3 390.703  21.731   4
   5   8   3 399.426  30.614   1
  -6  -8  -3 170.097  13.105   1
  -6  -8  -3 185.008  12.612   4
   6   8   3 181.698  13.984   1
  -7  -8  -3 125.079   9.993   4
   7   8   3 140.701  10.830   1
   2  -9  -3 0.70757 2.67294   3
  -2   9   3 1.82596 4.27112   1
  -2   9   3 0.61952 3.93468   5
  -1   9   3 27.5181  4.8392   1
  -1   9   3 23.6830  3.9956   5
   0   9   3 104.227  10.689   5
   0   9   3 95.9429 10.7469   1
  -1  -9  -3 27.4658  4.3680   1
   1   9   3 22.0625  2.7897   5
   1   9   3 28.1689  5.3312   1
  -2  -9  -3 14.2272  4.1581   1
   2   9   3 17.6519  4.3158   1
  -3  -9  -3 0.37054 2.58489   1
   3   9   3 0.29187 2.61115   1
  -4  -9  -3 1.97253 2.57558   1
  -4  -9  -3 0.46511 1.81720   4
   4   9   3 -2.9690  3.3501   1
   4   9   3 0.72686 2.65861   1
  -5  -9  -3 -4.3237  3.2331   1
  -5  -9  -3 3.00506 2.70845   4
   5   9   3 -1.6164  3.4428   1
   5   9   3 -5.2716  6.7014   1
  -6  -9  -3 2.99122 2.16641   4
   6   9   3 3.13992 2.56808   1
   0  10   3 -1.4754  4.0059   1
   0  10   3 -3.7579  2.6536   5
  -1 -10  -3 44.1293  4.8616   1
   1  10   3 33.7284  6.3379   1
  -2 -10  -3 52.1204  6.5773   1
   2  10   3 59.2490  8.6017   1
  -3 -10  -3 29.3603  6.0376   1
   3  10   3 30.2440  5.7993   1
  -4 -10  -3 1.49585 3.41139   1
   4  10   3 0.09364 2.91749   1
   1   9  -4 571.174  46.256   1
  -1  -9   4 657.132  56.944   1
   0   9  -4 8.31701 4.61490   1
   0  -9   4 -2.1236  3.0051   1
   4   8  -4 4.40779 3.04152   1
  -4  -8   4 0.55600 3.24425   1
  -4  -8   4 5.38868 3.71863   4
   3   8  -4 151.963  15.654   1
  -3  -8   4 162.681  19.174   4
  -3  -8   4 155.408  16.361   1
   2   8  -4 29.0062  4.8600   1
  -2  -8   4 42.8085  5.8665   4
  -2  -8   4 38.3914  4.9091   1
   1   8  -4 29.0496  5.5884   1
  -1  -8   4 39.2728  5.5574   1
   0   8  -4 87.0753  7.7036   1
   0  -8   4 83.2912  9.3460   1
  -1   8  -4 50.3085  6.1242   1
   1  -8   4 74.3151  8.3300   1
  -2   8  -4 22.1115  4.2712   1
   2  -8   4 18.1443  4.1827   1
   5   7  -4 5.39366 2.35189   1
  -5  -7   4 2.90722 3.03411   4
  -5  -7   4 7.68071 3.18256   1
   4   7  -4 -0.4972  4.1560   1
   4   7  -4 6.43029 3.36224   1
  -4  -7   4 0.35090 3.38232   1
  -4  -7   4 1.45852 3.13494   4
   3   7  -4 14.0789  4.1927   1
  -3  -7   4 12.4491  3.6381   4
  -3  -7   4 12.6928  3.8751   1
   2   7  -4 73.5234  6.1633   1
  -2  -7   4 64.9388  6.4245   1
  -2  -7   4 57.9398  6.5447   4
   1   7  -4 48.4391  5.1376   1
  -1  -7   4 61.0965  5.8369   4
  -1  -7   4 54.2890  4.9005   1
   0   7  -4 74.9315  6.0159   1
   0  -7   4 57.2770  7.2775   1
   0  -7   4 72.5717  6.9498   1
  -1   7  -4 114.520   8.936   1
   1  -7   4 109.105   8.993   1
   1  -7   4 115.474  10.164   1
  -2   7  -4 -0.1147  1.9558   1
   2  -7   4 2.35308 2.57586   1
   2  -7   4 -0.5335  2.3500   1
  -3   7  -4 191.791  13.573   1
   3  -7   4 176.338  18.957   1
   3  -7   4 166.956  14.384   1
  -4   7  -4 59.0212  7.9477   5
   4  -7   4 40.8820  6.4321   1
   4  -7   4 42.7241  5.4028   3
   6   6  -4 -0.5944  2.2685   1
  -6  -6   4 -2.0512  3.9082   4
   5   6  -4 1.43060 3.27094   1
   5   6  -4 3.12024 1.70002   5
   5   6  -4 3.63803 3.23989   1
  -5  -6   4 8.23334 3.61233   1
  -5  -6   4 4.01699 2.69725   4
   4   6  -4 80.6310  5.7259   5
   4   6  -4 68.9365  7.7524   1
   4   6  -4 75.2016  6.0214   1
  -4  -6   4 81.7945  8.3116   1
  -4  -6   4 79.0471  7.1871   4
   3   6  -4 -0.7130  3.5562   1
   3   6  -4 -0.7147  1.7046   1
  -3  -6   4 -2.8107  1.9021   1
  -3  -6   4 0.23390 0.49926   2
  -3  -6   4 -0.3981  1.4829   4
   2   6  -4 -0.4806  2.1138   1
   2   6  -4 2.34909 1.84871   1
   2   6  -4 0.06863 1.69377   4
  -2  -6   4 -2.2385  2.0601   1
  -2  -6   4 -1.5296  2.1739   4
  -2  -6   4 -0.5944  2.2273   1
   1   6  -4 51.0355  6.2632   4
   1   6  -4 37.3274  5.5220   1
   1   6  -4 38.6356  5.1120   1
  -1  -6   4 57.2407  4.9649   4
  -1  -6   4 42.9774  4.9763   1
  -1  -6   4 40.4465  5.6007   1
   0   6  -4 2.89749 2.70479   1
   0   6  -4 8.16390 2.49599   1
   0   6  -4 14.2545  2.6849   4
   0  -6   4 9.85204 3.41454   1
   0  -6   4 7.96555 1.98643   4
   0  -6   4 11.6974  3.3360   1
  -1   6  -4 153.812  16.868   4
  -1   6  -4 151.839   9.946   1
  -1   6  -4 142.251   8.676   1
   1  -6   4 162.008   8.698   1
   1  -6   4 129.142   8.071   1
  -2   6  -4 78.2613  6.5523   1
  -2   6  -4 79.7675  5.5388   4
   2  -6   4 98.9237  7.6484   1
   2  -6   4 87.8250  6.1884   1
  -3   6  -4 776.740  45.431   1
   3  -6   4 772.663  52.935   1
   3  -6   4 808.545  42.236   1
   3  -6   4 787.356  52.360   3
  -4   6  -4 10.7828  3.2263   1
  -4   6  -4 7.41370 3.97187   2
  -5   6  -4 6.40465 3.51205   5
   5  -6   4 -1.7280  2.4849   3
   5  -6   4 0.35553 1.75182   1
   6   5  -4 17.5859  5.2231   5
   6   5  -4 29.3248  3.8725   1
  -6  -5   4 28.7312  4.2709   4
   5   5  -4 167.027  13.715   1
   5   5  -4 172.670  13.985   5
   5   5  -4 167.027  13.313   1
  -5  -5   4 163.827  12.883   1
  -5  -5   4 166.000  12.416   4
   4   5  -4 16.7224  2.7382   1
   4   5  -4 21.8278  3.6169   1
   4   5  -4 17.2383  2.7956   5
  -4  -5   4 18.6327  3.5886   4
  -4  -5   4 11.9138  2.6300   1
   3   5  -4 18.3118  3.1238   1
   3   5  -4 19.5734  3.5475   1
  -3  -5   4 11.0139  1.7930   1
  -3  -5   4 16.0396  3.2119   1
  -3  -5   4 15.1272  3.4236   4
   2   5  -4 -0.8939  1.3703   4
   2   5  -4 -0.0606  1.9190   1
   2   5  -4 -0.4376  2.5934   1
  -2  -5   4 4.63830 2.71822   1
  -2  -5   4 1.60653 1.71124   1
  -2  -5   4 0.41380 1.43107   4
   1   5  -4 9.21606 1.93093   1
   1   5  -4 8.33852 1.93227   4
   1   5  -4 3.50801 2.59552   1
  -1  -5   4 9.87428 2.77498   1
  -1  -5   4 10.6495  1.8407   4
  -1  -5   4 3.43768 2.59014   1
  -1  -5   4 8.23194 1.06627   2
   0   5  -4 8.22331 2.05501   1
   0   5  -4 9.41576 2.24389   1
   0   5  -4 9.30801 2.40184   4
   0  -5   4 9.09711 2.12914   1
   0  -5   4 13.6499  2.2248   4
   0  -5   4 5.12926 1.89756   1
   0  -5   4 6.51524 1.09105   2
  -1   5  -4 182.082  13.537   4
  -1   5  -4 198.095  12.870   1
  -1   5  -4 186.229  12.280   1
   1  -5   4 197.315   9.436   1
   1  -5   4 184.531  14.274   1
  -2   5  -4 327.409  15.911   1
  -2   5  -4 344.790  13.829   4
  -2   5  -4 327.774  11.879   1
   2  -5   4 331.254  18.211   1
   2  -5   4 334.141  12.006   1
  -3   5  -4 274.763  16.383   1
  -3   5  -4 276.818  14.237   4
  -3   5  -4 236.829  15.465   1
   3  -5   4 262.300  16.150   1
   3  -5   4 251.952  15.332   1
  -4   5  -4 15.7117  3.2693   1
  -4   5  -4 10.7177  3.8287   4
  -4   5  -4 16.7271  3.3289   2
  -4   5  -4 15.9688  2.7488   1
   4  -5   4 18.0870  2.9448   1
   4  -5   4 19.8970  2.5938   3
   4  -5   4 15.1529  3.2600   1
  -5   5  -4 82.1337  7.3455   5
   5  -5   4 81.5025  6.2329   3
   5  -5   4 101.333  10.065   1
  -6   5  -4 85.3461 10.3257   5
   6  -5   4 69.2259  7.1487   3
   7   4  -4 7.79589 2.90336   1
  -7  -4   4 13.3330  3.5346   4
   6   4  -4 76.3295  5.5097   1
   6   4  -4 69.1853  7.0012   5
  -6  -4   4 84.1853  6.6855   4
  -6  -4   4 82.2596  9.9252   1
   5   4  -4 14.6913  2.6356   5
   5   4  -4 21.4841  3.6896   1
   5   4  -4 22.4579  2.8861   1
  -5  -4   4 15.3773  3.3010   1
  -5  -4   4 18.9311  2.9277   4
   4   4  -4 0.12055 1.06562   5
   4   4  -4 -1.6607  1.3323   4
   4   4  -4 2.96069 2.53489   1
   4   4  -4 1.18935 1.87688   1
  -4  -4   4 2.65056 2.32871   1
  -4  -4   4 0.94020 1.55807   4
  -4  -4   4 -1.0811  2.0491   1
   3   4  -4 47.3817  3.1348   1
   3   4  -4 46.7932  5.0377   4
   3   4  -4 50.5975  4.7458   1
  -3  -4   4 44.4963  4.1964   1
  -3  -4   4 50.0981  4.3593   4
  -3  -4   4 44.9186  4.5942   1
   2   4  -4 12.9676  2.3877   1
   2   4  -4 9.51080 1.66197   4
  -2  -4   4 17.6828  2.4424   4
  -2  -4   4 16.9345  2.4917   1
  -2  -4   4 12.3001  2.6288   1
   1   4  -4 0.05922 1.25611   1
   1   4  -4 0.29559 1.05854   1
   1   4  -4 -0.9996  1.1249   4
  -1  -4   4 -0.0523  1.3463   1
  -1  -4   4 -1.5337  1.6986   4
  -1  -4   4 0.63149 1.23952   1
   0   4  -4 182.146   8.134   4
   0   4  -4 165.304  11.773   1
   0   4  -4 167.301   9.081   1
   0  -4   4 184.761   8.648   4
   0  -4   4 156.546   6.804   1
   0  -4   4 168.476  12.018   1
   0  -4   4 169.324  10.283   2
  -1   4  -4 186.573  15.145   4
  -1   4  -4 180.550  10.410   1
  -1   4  -4 172.241   8.753   1
   1  -4   4 157.366  10.500   1
   1  -4   4 199.484  10.275   1
   1  -4   4 175.458  10.291   2
  -2   4  -4 256.013  12.265   1
  -2   4  -4 249.719  13.141   1
  -2   4  -4 250.020  15.967   4
   2  -4   4 268.768  16.463   1
   2  -4   4 270.620  16.073   2
   2  -4   4 261.540  12.220   1
  -3   4  -4 26.2138  3.3158   2
  -3   4  -4 20.0500  2.6119   4
  -3   4  -4 18.6436  2.8454   1
  -3   4  -4 19.6969  2.0548   1
   3  -4   4 24.6683  2.8981   1
   3  -4   4 20.2676  2.7856   3
   3  -4   4 24.0107  2.6694   1
  -4   4  -4 138.013  10.373   4
  -4   4  -4 148.625   8.198   1
  -4   4  -4 132.599  11.556   1
  -4   4  -4 141.761  10.056   2
   4  -4   4 132.577  10.725   1
   4  -4   4 133.347   7.181   1
   4  -4   4 142.373   8.846   3
  -5   4  -4 65.4492  7.6270   1
  -5   4  -4 65.7454  5.7621   5
  -5   4  -4 62.8180  6.5355   1
  -5   4  -4 64.4967  6.4590   2
   5  -4   4 67.5034  5.3703   1
   5  -4   4 64.5519  6.0640   3
   5  -4   4 61.7869  5.1547   1
  -6   4  -4 -0.3870  1.9529   1
  -6   4  -4 3.20832 3.23513   5
   6  -4   4 2.46877 1.87091   3
  -7   4  -4 9.14281 5.15149   5
   7  -4   4 1.60272 1.44004   1
   7  -4   4 2.33687 2.52853   3
   7   3  -4 16.5555  2.4913   1
  -7  -3   4 11.3566  4.3428   4
   6   3  -4 59.4351  6.5400   1
   6   3  -4 65.5450  6.1152   1
   6   3  -4 53.6409  6.1678   5
  -6  -3   4 79.8251  7.6226   4
  -6  -3   4 57.8033  8.3210   1
   5   3  -4 112.217   9.975   5
   5   3  -4 105.601  10.192   1
   5   3  -4 119.837   7.065   1
   5   3  -4 97.0081  7.3069   4
  -5  -3   4 100.998   8.127   4
  -5  -3   4 94.4074  6.7258   1
  -5  -3   4 97.9244  8.8946   1
   4   3  -4 178.739  13.720   5
   4   3  -4 188.372  14.236   1
   4   3  -4 168.709   6.395   1
   4   3  -4 177.882  14.857   4
  -4  -3   4 172.288  10.773   4
  -4  -3   4 148.640  15.019   1
  -4  -3   4 187.882  10.447   1
   3   3  -4 163.028   8.918   1
   3   3  -4 140.668   6.771   1
   3   3  -4 146.812   8.256   4
   3   3  -4 147.777  11.104   5
  -3  -3   4 143.760   6.557   1
  -3  -3   4 143.994  10.667   1
  -3  -3   4 132.458   7.153   4
   2   3  -4 11.2764  2.0371   1
   2   3  -4 11.2532  1.7923   1
   2   3  -4 10.1598  1.3337   4
  -2  -3   4 7.93402 2.31455   1
  -2  -3   4 15.7681  1.9151   4
  -2  -3   4 9.52452 1.97276   1
   1   3  -4 0.91232 1.64027   1
   1   3  -4 3.93657 1.86927   1
   1   3  -4 0.19582 1.32131   4
  -1  -3   4 0.85711 1.12907   1
  -1  -3   4 0.56913 0.82065   4
  -1  -3   4 -1.2880  1.4247   1
   0   3  -4 118.517   5.178   1
   0   3  -4 130.327   7.780   1
   0   3  -4 123.320   5.012   4
   0  -3   4 114.158   4.645   1
   0  -3   4 120.137   6.334   4
   0  -3   4 128.745   6.564   1
  -1   3  -4 87.6242  6.2940   4
  -1   3  -4 86.8410  4.6089   1
  -1   3  -4 97.5014  5.3329   1
   1  -3   4 85.6613  4.2564   1
   1  -3   4 74.4794  4.8665   2
   1  -3   4 88.9903  6.0508   1
  -2   3  -4 131.898   5.990   1
  -2   3  -4 117.472   5.718   1
  -2   3  -4 134.921   5.719   4
   2  -3   4 132.334   7.548   1
   2  -3   4 126.731   7.393   2
   2  -3   4 117.971   6.025   1
  -3   3  -4 14.5598  1.8289   1
  -3   3  -4 11.8054  2.1647   2
  -3   3  -4 14.7720  2.3170   4
   3  -3   4 10.1416  1.7719   2
   3  -3   4 9.89552 1.23057   3
   3  -3   4 14.1943  1.9956   1
   3  -3   4 6.65354 1.61947   1
  -4   3  -4 33.2966  3.7630   2
  -4   3  -4 47.9523  3.5180   1
  -4   3  -4 41.2686  2.9799   1
   4  -3   4 40.5659  2.5277   1
   4  -3   4 35.1955  3.2519   3
   4  -3   4 40.6083  3.2255   1
  -5   3  -4 182.105  16.707   2
  -5   3  -4 187.844   8.269   1
  -5   3  -4 174.608  12.969   1
   5  -3   4 163.661  11.242   3
   5  -3   4 174.053  13.079   1
   5  -3   4 195.197  13.070   1
  -6   3  -4 80.1114  5.1224   1
  -6   3  -4 88.2348  7.8861   5
   6  -3   4 84.5965  6.4640   3
  -7   3  -4 91.0433 10.5071   5
   7  -3   4 92.0974  8.4921   3
   7   2  -4 6.53364 2.10673   1
  -7  -2   4 5.31819 3.14713   4
   6   2  -4 125.121   9.514   5
   6   2  -4 124.813   9.225   1
   6   2  -4 112.886  11.936   1
  -6  -2   4 124.459  12.558   1
  -6  -2   4 108.520   9.806   4
  -6  -2   4 119.790   7.652   1
   5   2  -4 437.617  35.801   4
   5   2  -4 478.367  28.505   1
   5   2  -4 455.132  16.625   1
   5   2  -4 442.187  29.871   5
  -5  -2   4 452.681  23.674   4
  -5  -2   4 464.170  20.709   3
  -5  -2   4 448.204  19.852   1
  -5  -2   4 443.812  25.956   1
   4   2  -4 9.17416 1.87634   5
   4   2  -4 11.4271  1.8210   1
   4   2  -4 7.67446 2.30502   1
   4   2  -4 12.6646  2.2847   4
  -4  -2   4 8.91213 1.61422   1
  -4  -2   4 8.20930 1.87162   4
  -4  -2   4 8.25736 1.98678   1
   3   2  -4 782.956  39.829   4
   3   2  -4 753.691  32.058   5
   3   2  -4 710.322  24.999   1
   3   2  -4 811.026  39.366   1
  -3  -2   4 806.745  30.629   1
  -3  -2   4 752.798  23.706   4
  -3  -2   4 731.368  29.904   1
   2   2  -4 8.91475 1.61379   4
   2   2  -4 6.83753 1.45040   1
   2   2  -4 5.15434 2.04359   1
  -2  -2   4 3.22785 1.44655   4
  -2  -2   4 7.79123 2.03792   1
  -2  -2   4 7.61566 1.93354   1
   1   2  -4 8.97441 1.59480   1
   1   2  -4 9.24533 2.10831   1
   1   2  -4 8.21209 1.62838   4
  -1  -2   4 11.6345  1.9743   1
  -1  -2   4 11.5782  1.8364   4
  -1  -2   4 9.98893 1.82744   1
   0   2  -4 657.733  21.736   1
   0   2  -4 673.650  25.281   4
   0   2  -4 686.413  20.347   1
   0  -2   4 673.696  20.070   1
   0  -2   4 657.855  15.148   1
   0  -2   4 669.117  29.241   4
  -1   2  -4 347.345   8.484   1
  -1   2  -4 370.127  14.257   4
  -1   2  -4 339.797  10.559   1
   1  -2   4 332.720  16.967   4
   1  -2   4 356.791   7.946   2
   1  -2   4 335.058   9.184   1
   1  -2   4 335.107   9.078   1
  -2   2  -4 307.178   9.781   4
  -2   2  -4 274.279  12.038   1
  -2   2  -4 301.719  11.142   1
   2  -2   4 299.819  15.453   2
   2  -2   4 284.816  10.546   1
   2  -2   4 285.607   8.989   1
  -3   2  -4 27.7534  2.3078   1
  -3   2  -4 28.4753  2.3635   1
  -3   2  -4 28.2815  2.4403   2
   3  -2   4 29.3446  2.4450   1
   3  -2   4 27.2177  2.6018   3
   3  -2   4 30.1260  2.7998   2
   3  -2   4 32.0433  2.4945   1
  -4   2  -4 784.044  38.507   1
  -4   2  -4 830.379  40.836   2
  -4   2  -4 797.328  28.084   1
   4  -2   4 806.969  27.502   1
   4  -2   4 757.349  19.253   3
   4  -2   4 736.523  28.413   1
   4  -2   4 744.982  30.409   2
  -5   2  -4 29.3316  3.7033   2
  -5   2  -4 29.8123  2.4427   1
  -5   2  -4 28.7989  2.6139   1
   5  -2   4 34.8997  2.9153   3
   5  -2   4 26.5553  4.3899   1
   5  -2   4 32.3959  2.2917   1
  -6   2  -4 189.780  12.511   5
  -6   2  -4 186.563  12.097   1
  -6   2  -4 198.849  16.159   1
  -6   2  -4 179.947  13.351   2
   6  -2   4 203.377  13.683   1
   6  -2   4 189.792  11.968   3
  -7   2  -4 32.0712  4.5462   5
   7  -2   4 30.8457  3.6090   3
  -8   2  -4 -0.4988  2.1718   4
  -8   2  -4 -5.4177  3.2394   5
   7   1  -4 4.58097 1.59741   1
  -7  -1   4 0.31798 2.58573   4
   6   1  -4 4.23564 1.59634   1
   6   1  -4 0.93770 1.18062   1
  -6  -1   4 -1.0187  1.2367   1
  -6  -1   4 -0.4967  1.7969   4
  -6  -1   4 1.41346 1.34853   1
   5   1  -4 0.24494 0.92442   1
   5   1  -4 -0.3453  1.5669   5
   5   1  -4 2.39348 1.30182   1
  -5  -1   4 1.89139 1.69995   3
  -5  -1   4 0.24812 1.07111   1
  -5  -1   4 0.81218 1.33210   1
  -5  -1   4 0.25807 1.59474   4
   4   1  -4 144.557   6.790   1
   4   1  -4 141.961  11.974   5
   4   1  -4 154.344   7.513   1
  -4  -1   4 146.866   8.708   1
  -4  -1   4 153.349   7.417   1
  -4  -1   4 148.103   6.747   3
  -4  -1   4 147.339   8.056   4
   3   1  -4 311.390  20.482   4
   3   1  -4 286.192  11.546   1
   3   1  -4 291.648  16.489   5
   3   1  -4 282.667   9.606   1
  -3  -1   4 279.549  12.410   1
  -3  -1   4 293.252  11.005   1
  -3  -1   4 299.690  19.561   4
   2   1  -4 416.409  18.802   1
   2   1  -4 414.631  17.660   5
   2   1  -4 452.254  17.804   4
   2   1  -4 412.848  20.649   1
  -2  -1   4 420.683  18.744   1
  -2  -1   4 418.846  16.348   1
  -2  -1   4 401.928  14.324   4
   1   1  -4 763.362  33.782   4
   1   1  -4 769.469  50.658   1
   1   1  -4 745.322  28.618   1
  -1  -1   4 740.956  25.338   1
  -1  -1   4 761.180  22.996   4
  -1  -1   4 759.084  34.064   1
   0   1  -4 0.21836 0.88929   1
   0   1  -4 0.78846 0.87038   1
   0   1  -4 0.26746 0.87101   4
   0  -1   4 -0.8454  1.0041   1
   0  -1   4 -0.4762  0.9674   1
   0  -1   4 0.41464 0.51177   4
  -1   1  -4 103.455   5.346   1
  -1   1  -4 113.095   5.163   4
  -1   1  -4 113.388   5.804   1
   1  -1   4 102.865   5.412   1
   1  -1   4 106.091   5.824   1
   1  -1   4 99.8104  5.7160   4
  -2   1  -4 567.811  16.676   4
  -2   1  -4 592.286  30.442   1
  -2   1  -4 593.481  22.665   1
   2  -1   4 576.862  19.830   1
   2  -1   4 566.492  17.213   2
   2  -1   4 581.055  29.935   3
   2  -1   4 601.010  35.230   1
  -3   1  -4 57.0036  3.2259   1
  -3   1  -4 68.2089  5.8660   2
  -3   1  -4 56.4795  3.2191   1
   3  -1   4 58.0703  2.5655   3
   3  -1   4 50.7069  2.4281   1
   3  -1   4 67.8226  3.6588   2
   3  -1   4 57.0413  3.6246   1
  -4   1  -4 105.331   6.047   2
  -4   1  -4 96.9974  5.7063   1
  -4   1  -4 94.7820  5.5236   1
   4  -1   4 88.5811  6.4238   1
   4  -1   4 82.5817  3.6052   1
   4  -1   4 92.8888  4.4901   3
   4  -1   4 90.2353  4.8203   2
  -5   1  -4 72.9562  3.2657   1
  -5   1  -4 66.7322  5.5009   1
  -5   1  -4 73.3418  5.7342   2
   5  -1   4 65.4058  3.0726   1
   5  -1   4 69.6691  4.4414   1
   5  -1   4 68.6672  3.5850   3
  -6   1  -4 11.2055  3.1713   5
  -6   1  -4 13.6059  3.2375   2
   6  -1   4 14.6433  2.4566   3
  -7   1  -4 261.334  18.566   5
  -7   1  -4 276.885  20.551   4
  -8   1  -4 176.832  17.317   5
  -8   1  -4 170.826  21.604   4
  -7   0   4 4.91939 2.85586   4
   6   0  -4 13.5235  2.2337   1
   6   0  -4 14.8933  2.4489   1
  -6   0   4 9.73083 3.19831   4
  -6   0   4 9.70096 2.52132   1
   5   0  -4 200.667  10.765   5
   5   0  -4 191.936   9.484   1
   5   0  -4 223.627  12.961   1
  -5   0   4 196.281  11.018   1
  -5   0   4 212.746  13.206   1
  -5   0   4 195.447  14.105   4
  -5   0   4 217.558  18.308   3
   4   0  -4 183.302   9.604   1
   4   0  -4 180.873  13.462   5
   4   0  -4 202.947  11.299   1
  -4   0   4 190.996  10.058   1
  -4   0   4 209.358   8.887   4
  -4   0   4 210.102  16.779   3
  -4   0   4 195.730   9.217   1
   3   0  -4 -1.8529  1.2093   1
   3   0  -4 -0.6462  0.9927   1
  -3   0   4 0.00000 1.05228   1
  -3   0   4 -1.1562  1.0424   3
  -3   0   4 -0.9018  1.3719   1
  -3   0   4 -0.4378  1.0524   4
   2   0  -4 5.45048 1.05833   4
   2   0  -4 4.60896 1.15549   1
   2   0  -4 6.71555 1.37697   5
   2   0  -4 6.48254 1.07757   1
  -2   0   4 5.62256 1.35499   4
  -2   0   4 3.50678 1.17051   1
  -2   0   4 5.85604 1.03299   3
  -2   0   4 5.52643 1.10129   1
   1   0  -4 4.21916 1.12544   4
   1   0  -4 3.54085 1.02915   1
   1   0  -4 2.53125 1.13799   1
  -1   0   4 2.92274 0.94289   1
  -1   0   4 2.39738 1.10312   1
  -1   0   4 5.22183 1.23822   4
   0   0  -4 135.187   7.107   1
   0   0  -4 133.087   8.833   4
   0   0  -4 138.316   8.385   1
   0   0   4 139.569   5.850   4
   0   0   4 138.646   6.233   1
   0   0   4 153.692  10.504   1
  -1   0  -4 499.816  35.223   1
  -1   0  -4 456.002  20.513   1
  -1   0  -4 446.132  24.404   4
   1   0   4 444.140  18.916   1
   1   0   4 451.951  21.613   4
   1   0   4 470.414  20.051   1
  -2   0  -4 87.0087  4.2371   1
  -2   0  -4 92.3626  6.2197   1
  -2   0  -4 89.9920  3.8832   4
   2   0   4 89.4786  5.0613   1
   2   0   4 105.117   4.678   2
   2   0   4 97.2630  4.4698   1
   2   0   4 92.8709  2.9826   3
  -3   0  -4 12.2543  1.4593   1
  -3   0  -4 11.5999  1.4202   3
  -3   0  -4 9.84511 0.91292   1
   3   0   4 9.80132 1.05097   1
   3   0   4 12.2835  1.7959   2
   3   0   4 11.4112  0.9934   1
   3   0   4 10.1425  1.1485   3
  -4   0  -4 16.9053  1.8464   3
  -4   0  -4 16.2380  2.1416   2
  -4   0  -4 18.1439  1.2076   1
  -4   0  -4 17.4493  1.4748   1
   4   0   4 18.7050  2.7076   2
   4   0   4 15.2605  1.1654   1
   4   0   4 16.4387  1.6500   3
  -5   0  -4 7.01559 1.54566   3
  -5   0  -4 3.95530 1.98838   2
  -6   0  -4 394.531  27.458   2
  -6   0  -4 371.935  30.644   3
  -6   0  -4 399.488  14.435   5
  -6   0  -4 406.456  21.568   4
  -7   0  -4 -0.5775  1.2156   4
  -7   0  -4 1.16370 1.82517   5
  -8   0  -4 44.3306  5.0947   5
  -8   0  -4 29.9470  5.0361   4
   7  -1  -4 8.78777 2.10908   1
  -7   1   4 9.75431 3.62479   4
   6  -1  -4 8.14248 1.75109   1
   6  -1  -4 7.21287 2.01117   1
  -6   1   4 6.78658 2.20558   4
  -6   1   4 1.66180 2.12274   1
   5  -1  -4 -1.3202  1.0170   1
   5  -1  -4 3.14744 2.40794   5
   5  -1  -4 -0.2008  1.4417   1
  -5   1   4 0.14127 1.61885   5
  -5   1   4 2.32483 2.30975   3
  -5   1   4 -2.0558  2.2790   4
  -5   1   4 -0.5374  1.7257   1
   4  -1  -4 79.1354  5.2404   5
   4  -1  -4 75.5138  6.4597   1
   4  -1  -4 84.6416  5.5797   1
  -4   1   4 71.6289  7.3313   1
  -4   1   4 80.7724  5.2269   4
  -4   1   4 88.3556  4.9563   5
  -4   1   4 83.4525  7.1594   3
  -4   1   4 86.3928  6.1559   1
   3  -1  -4 39.9130  3.3414   5
   3  -1  -4 40.2146  2.9482   1
   3  -1  -4 34.6392  3.2341   1
  -3   1   4 41.5589  3.9671   4
  -3   1   4 32.4586  4.0589   1
  -3   1   4 39.7986  4.1899   1
  -3   1   4 40.0794  3.0311   3
   2  -1  -4 275.036  10.638   5
   2  -1  -4 250.274  14.947   1
   2  -1  -4 260.440  10.807   1
  -2   1   4 259.294  19.799   1
  -2   1   4 238.484  10.559   1
  -2   1   4 261.992  14.420   3
  -2   1   4 269.506   9.871   4
   1  -1  -4 5084.17  154.49   5
   1  -1  -4 4875.41  254.10   1
   1  -1  -4 5117.95  256.55   1
  -1   1   4 5206.21  186.20   1
  -1   1   4 5021.30  377.87   1
  -1   1   4 5142.14  215.38   4
   0  -1  -4 19.4995  1.6085   1
   0  -1  -4 15.1035  1.6031   1
   0   1   4 17.6314  1.1417   4
   0   1   4 14.5735  1.7251   1
   0   1   4 15.9287  0.9824   3
   0   1   4 13.1346  1.5245   1
  -1  -1  -4 1556.18   90.61   1
  -1  -1  -4 1602.66  107.21   1
   1   1   4 1575.79   61.10   1
   1   1   4 1566.13  128.46   1
  -2  -1  -4 70.1330  4.5399   1
  -2  -1  -4 64.8018  3.3593   3
  -2  -1  -4 68.4209  3.8913   4
  -2  -1  -4 68.3134  3.7384   1
   2   1   4 68.1070  5.0747   1
   2   1   4 66.7769  3.2183   1
  -3  -1  -4 548.550  26.991   3
  -3  -1  -4 514.878  34.374   1
  -3  -1  -4 542.102  39.477   1
  -3  -1  -4 514.357  31.701   4
   3   1   4 545.211  30.718   2
   3   1   4 497.272  22.570   1
   3   1   4 524.550  21.760   1
  -4  -1  -4 4206.36  178.85   3
  -4  -1  -4 4259.11  214.52   4
  -4  -1  -4 4226.90  187.35   2
   4   1   4 4270.48  162.29   2
   4   1   4 4089.74  192.44   1
  -5  -1  -4 487.503  25.135   2
  -5  -1  -4 481.654  19.574   4
  -5  -1  -4 472.753  20.468   3
   5   1   4 472.293  17.123   2
  -6  -1  -4 405.459  22.751   2
  -6  -1  -4 384.185  23.062   3
  -6  -1  -4 395.676  19.947   4
  -6  -1  -4 410.579  16.360   5
  -7  -1  -4 11.7911  2.2346   5
  -7  -1  -4 14.6218  2.7883   3
  -7  -1  -4 17.8938  2.6423   4
  -8  -1  -4 -2.0298  2.3158   4
  -8  -1  -4 -0.0645  1.9917   5
   7  -2  -4 27.5194  3.1222   1
  -7   2   4 31.7312  6.1654   5
  -7   2   4 35.4752  5.7640   4
   6  -2  -4 -0.4709  1.0435   1
  -6   2   4 3.75509 2.33186   4
  -6   2   4 0.54240 2.41746   5
   5  -2  -4 5.76522 1.41215   1
   5  -2  -4 5.90772 1.66323   1
  -5   2   4 4.07087 2.00236   1
  -5   2   4 3.36292 1.89563   4
  -5   2   4 12.9650  3.1212   5
  -5   2   4 4.99433 2.58900   3
   4  -2  -4 1.56989 1.61516   5
   4  -2  -4 5.11395 1.54302   1
   4  -2  -4 4.11434 1.20253   1
  -4   2   4 -0.1285  1.5321   1
  -4   2   4 3.14247 1.14388   3
  -4   2   4 3.71381 2.33592   4
  -4   2   4 0.41611 1.55826   5
   3  -2  -4 273.959  17.091   1
   3  -2  -4 279.293  14.763   5
   3  -2  -4 261.498  18.458   1
  -3   2   4 273.863   9.569   4
  -3   2   4 293.983  17.098   5
  -3   2   4 274.065  17.943   3
  -3   2   4 276.602  17.775   1
   2  -2  -4 92.6196  7.1099   1
   2  -2  -4 91.9595  6.2732   3
   2  -2  -4 101.794   7.021   5
   2  -2  -4 96.2491  6.3440   1
  -2   2   4 93.5358  5.3509   4
  -2   2   4 99.8208  5.3159   1
  -2   2   4 91.1380  5.0947   3
  -2   2   4 90.8358  4.6361   5
   1  -2  -4 26.0799  2.8749   1
   1  -2  -4 27.3076  1.8453   3
   1  -2  -4 33.9010  2.3861   5
   1  -2  -4 29.8153  2.7878   1
  -1   2   4 24.6804  2.1477   1
  -1   2   4 29.6572  2.6971   1
   0  -2  -4 90.8232  5.4634   1
   0  -2  -4 87.3437  4.2165   3
   0  -2  -4 78.7466  5.5372   1
   0  -2  -4 85.3185  3.9035   5
   0   2   4 83.0143  6.2194   1
   0   2   4 83.8072  6.0743   1
  -1  -2  -4 28.9587  2.1361   1
  -1  -2  -4 27.1483  2.3931   1
   1   2   4 35.3486  2.9417   1
   1   2   4 32.6905  2.3695   4
   1   2   4 36.7338  2.5644   1
  -2  -2  -4 893.333  56.149   4
  -2  -2  -4 919.239  38.634   1
  -2  -2  -4 930.798  51.999   1
   2   2   4 952.170  50.622   4
   2   2   4 944.539  73.933   1
  -3  -2  -4 690.950  23.580   1
  -3  -2  -4 665.308  28.870   4
  -3  -2  -4 674.466  23.402   3
  -3  -2  -4 721.841  51.562   1
   3   2   4 684.026  25.050   2
   3   2   4 662.440  41.776   1
  -4  -2  -4 188.914   7.229   1
  -4  -2  -4 193.431  10.355   3
  -4  -2  -4 183.536   9.905   4
  -4  -2  -4 192.269   8.459   1
   4   2   4 198.595  10.726   1
   4   2   4 186.613  13.736   2
   4   2   4 177.493   8.397   1
  -5  -2  -4 117.924   5.608   5
  -5  -2  -4 120.088   6.493   4
  -5  -2  -4 133.132  10.665   2
  -5  -2  -4 122.462   6.740   3
  -5  -2  -4 108.223   4.933   1
  -5  -2  -4 125.243   5.980   1
   5   2   4 130.865   6.682   1
   5   2   4 118.494   6.944   2
   5   2   4 114.514   7.601   1
  -6  -2  -4 262.227  19.674   3
  -6  -2  -4 250.413  19.167   2
  -6  -2  -4 259.969  14.569   4
  -6  -2  -4 278.531   9.948   5
  -7  -2  -4 29.7838  3.6530   4
  -7  -2  -4 21.3678  2.8214   5
  -7  -2  -4 16.5853  3.2993   2
  -7  -2  -4 19.9826  2.9418   3
  -8  -2  -4 10.3366  2.5050   5
  -8  -2  -4 5.56008 2.93671   4
  -9  -2  -4 70.8262  8.3700   4
  -9  -2  -4 64.7696  7.2419   5
   6  -3  -4 24.0244  2.8542   1
  -6   3   4 22.5054  4.0711   4
  -6   3   4 25.2467  4.5835   5
   5  -3  -4 42.1669  5.6392   1
   5  -3  -4 42.2604  4.4205   1
  -5   3   4 34.0479  4.9768   1
  -5   3   4 39.1148  4.4844   4
  -5   3   4 47.5478  4.7127   1
  -5   3   4 42.8770  5.0060   5
   4  -3  -4 29.7123  2.6830   1
   4  -3  -4 29.8580  2.9092   1
   4  -3  -4 27.6063  3.0506   5
   4  -3  -4 32.9118  3.0952   3
  -4   3   4 30.5678  3.7855   4
  -4   3   4 22.7363  3.3780   1
  -4   3   4 27.1784  3.2360   1
  -4   3   4 32.1317  4.0285   5
   3  -3  -4 113.167   8.922   1
   3  -3  -4 106.057   6.816   5
   3  -3  -4 107.982   7.474   1
   3  -3  -4 111.505   7.853   3
  -3   3   4 118.241   8.922   5
  -3   3   4 121.713   8.446   1
  -3   3   4 122.557   6.764   1
   2  -3  -4 56.4554  3.4628   3
   2  -3  -4 49.1219  3.0568   5
   2  -3  -4 48.9589  3.6897   1
   2  -3  -4 52.5491  5.4762   1
  -2   3   4 60.1409  3.9959   5
  -2   3   4 47.6221  4.8810   1
   1  -3  -4 1.40096 0.92365   1
   1  -3  -4 0.54145 0.76838   5
   1  -3  -4 0.65065 0.62057   3
  -1   3   4 -1.9845  1.4562   1
  -1   3   4 -0.7797  0.8301   5
   0  -3  -4 934.276  43.923   1
   0  -3  -4 935.016  35.696   5
   0  -3  -4 942.380  53.168   1
   0   3   4 916.931  29.926   1
  -1  -3  -4 1560.69   65.12   5
  -1  -3  -4 1583.38   70.22   1
  -1  -3  -4 1475.19   90.22   1
   1   3   4 1560.51   57.19   1
   1   3   4 1535.44   45.81   1
   1   3   4 1572.13   68.97   4
  -2  -3  -4 59.5222  5.4904   4
  -2  -3  -4 61.7172  3.8333   1
  -2  -3  -4 64.6028  4.0802   1
   2   3   4 60.5942  2.8875   1
   2   3   4 59.5936  3.3297   1
   2   3   4 62.2915  2.9775   4
  -3  -3  -4 6.36293 0.97478   1
  -3  -3  -4 3.95373 0.72423   4
  -3  -3  -4 4.25890 1.00981   1
   3   3   4 6.09457 1.09660   1
   3   3   4 4.18014 0.80153   4
   3   3   4 5.77849 1.18400   1
   3   3   4 3.69057 1.13014   2
  -4  -3  -4 162.395  10.756   1
  -4  -3  -4 161.322   7.550   4
  -4  -3  -4 163.979   9.044   1
   4   3   4 164.763   9.493   1
   4   3   4 166.733   9.264   4
   4   3   4 174.963   8.843   2
   4   3   4 169.756   8.919   1
  -5  -3  -4 520.766  25.548   1
  -5  -3  -4 526.640  17.914   5
  -5  -3  -4 511.755  21.989   4
  -5  -3  -4 498.885  31.620   3
  -5  -3  -4 526.102  20.443   1
   5   3   4 502.810  24.316   1
   5   3   4 522.938  21.362   2
  -6  -3  -4 204.437  13.369   4
  -6  -3  -4 222.043  10.380   5
  -6  -3  -4 217.056  11.139   3
  -6  -3  -4 213.751  12.133   2
  -6  -3  -4 224.622  10.983   1
  -6  -3  -4 192.697  11.757   1
   6   3   4 189.160  14.526   1
   6   3   4 231.158  15.286   1
  -7  -3  -4 1.80172 2.21540   3
  -7  -3  -4 8.09260 2.57808   4
  -7  -3  -4 5.92257 1.72295   5
  -7  -3  -4 3.11045 2.82047   2
  -8  -3  -4 5.71630 2.86339   4
  -8  -3  -4 6.11872 1.97588   5
  -9  -3  -4 1.88631 1.95678   5
  -9  -3  -4 -1.6947  2.1632   4
   6  -4  -4 3.03796 1.32132   1
  -6   4   4 -0.1221  2.5723   4
  -6   4   4 -5.6798  3.0031   5
   5  -4  -4 41.1356  4.6685   1
   5  -4  -4 44.3074  4.7010   3
   5  -4  -4 45.1869  4.8107   1
  -5   4   4 44.0042  5.6406   5
  -5   4   4 44.6750  5.4881   4
  -5   4   4 43.3738  4.9026   1
   4  -4  -4 238.677  16.393   1
   4  -4  -4 203.106  13.638   5
   4  -4  -4 204.067  10.604   3
   4  -4  -4 227.923  17.737   1
  -4   4   4 212.220  17.651   1
  -4   4   4 216.667  14.222   1
  -4   4   4 222.906  15.938   5
   3  -4  -4 0.16249 1.11758   1
   3  -4  -4 2.89494 2.05427   5
   3  -4  -4 -0.4564  0.9852   1
   3  -4  -4 -0.7415  0.7305   3
  -3   4   4 2.05710 1.70854   5
  -3   4   4 -1.2834  1.1117   1
  -3   4   4 -0.5546  1.5123   1
   2  -4  -4 1368.99   53.89   5
   2  -4  -4 1350.60   73.52   3
   2  -4  -4 1350.04   86.78   1
   2  -4  -4 1388.77   60.62   1
  -2   4   4 1374.77   96.25   1
  -2   4   4 1366.84   72.94   5
  -2   4   4 1388.67   73.83   1
   1  -4  -4 58.5645  3.5315   1
   1  -4  -4 47.9713  4.8075   1
   1  -4  -4 59.9488  3.2626   3
   1  -4  -4 60.1889  4.5887   5
  -1   4   4 48.0179  3.8796   1
  -1   4   4 50.2633  3.4433   5
  -1   4   4 45.4460  4.2287   1
   0  -4  -4 70.7878  4.3173   1
   0  -4  -4 65.1320  4.0135   5
   0   4   4 69.9490  4.5800   5
   0   4   4 62.3445  5.1328   1
   0   4   4 71.5562  3.8597   1
  -1  -4  -4 54.9569  3.0766   5
  -1  -4  -4 55.8431  4.2827   1
   1   4   4 56.0755  3.6235   1
   1   4   4 50.5675  3.5735   1
   1   4   4 55.8793  2.7456   4
  -2  -4  -4 0.39393 0.46797   5
  -2  -4  -4 0.68903 1.12909   1
   2   4   4 -0.2036  1.2905   1
   2   4   4 0.88342 0.71929   4
   2   4   4 2.51924 1.55626   1
  -3  -4  -4 318.343  14.494   1
  -3  -4  -4 321.831  19.898   4
   3   4   4 324.425  19.307   1
   3   4   4 316.157  14.101   4
   3   4   4 318.258  12.804   1
   3   4   4 316.118  10.583   2
  -4  -4  -4 1105.87   46.68   1
  -4  -4  -4 1071.70   54.81   4
  -4  -4  -4 1083.00   34.29   5
   4   4   4 1108.42   48.09   4
   4   4   4 1067.91   47.18   1
   4   4   4 1071.77   44.17   1
   4   4   4 1078.17   37.59   2
  -5  -4  -4 7.50574 1.38734   4
  -5  -4  -4 9.20648 1.34211   1
  -5  -4  -4 11.2854  1.0903   5
   5   4   4 12.1767  2.2198   2
   5   4   4 10.7448  1.7652   1
   5   4   4 11.1676  1.5274   1
   5   4   4 9.81793 1.78986   4
  -6  -4  -4 66.3668  3.9361   1
  -6  -4  -4 70.5276  5.5964   1
  -6  -4  -4 75.9611  7.1771   4
  -6  -4  -4 73.5456  5.1750   5
  -6  -4  -4 67.8885  5.5611   3
   6   4   4 75.1927  4.9310   1
  -7  -4  -4 20.4829  2.9070   3
  -7  -4  -4 20.5378  2.5790   1
  -7  -4  -4 21.4320  3.1660   5
  -7  -4  -4 25.4542  3.4152   4
  -7  -4  -4 26.2125  2.9445   1
  -7  -4  -4 24.8717  4.2818   2
   7   4   4 25.6767  3.0687   1
   7   4   4 21.3503  2.4211   1
  -8  -4  -4 4.96739 2.08514   4
  -8  -4  -4 3.30911 1.91821   5
   5  -5  -4 47.7232  4.5543   1
   5  -5  -4 37.5716  4.2674   3
  -5   5   4 42.4062  6.2423   5
   4  -5  -4 410.911  34.160   1
   4  -5  -4 375.025  30.729   1
   4  -5  -4 383.158  26.510   3
  -4   5   4 405.681  24.807   5
  -4   5   4 394.721  26.543   1
   3  -5  -4 46.6382  3.9502   3
   3  -5  -4 41.8228  3.9709   1
   3  -5  -4 50.1264  6.1145   1
  -3   5   4 40.4236  4.3138   5
  -3   5   4 41.3841  4.0037   1
  -3   5   4 44.4873  5.3487   1
   2  -5  -4 290.828  13.718   1
   2  -5  -4 288.801  15.850   5
   2  -5  -4 283.977  26.873   1
   2  -5  -4 269.873  18.105   3
  -2   5   4 275.486  12.330   1
  -2   5   4 263.165  21.217   1
  -2   5   4 268.629  18.256   5
   1  -5  -4 13.0351  1.4071   3
   1  -5  -4 15.1733  2.3786   1
   1  -5  -4 12.4672  2.0824   5
   1  -5  -4 11.1418  1.9124   1
  -1   5   4 13.8608  2.2930   1
  -1   5   4 13.0350  2.1470   5
  -1   5   4 8.80914 2.16997   1
   0  -5  -4 1.59486 0.80675   5
   0  -5  -4 3.20607 1.85810   1
   0   5   4 1.77192 2.12508   1
   0   5   4 1.39806 0.83614   5
   0   5   4 3.31067 1.13365   4
   0   5   4 3.15847 1.45424   1
  -1  -5  -4 806.120  27.542   5
  -1  -5  -4 828.662  41.470   1
   1   5   4 815.348  27.242   1
   1   5   4 843.142  29.171   1
   1   5   4 840.853  18.051   4
  -2  -5  -4 455.411  13.413   5
  -2  -5  -4 485.177  14.450   1
   2   5   4 515.210  17.114   1
   2   5   4 492.949  19.799   4
   2   5   4 453.113  18.303   1
  -3  -5  -4 1168.51   40.35   1
  -3  -5  -4 1169.29   53.10   4
   3   5   4 1165.98   70.55   1
   3   5   4 1200.65   30.43   1
   3   5   4 1233.20   52.09   4
   3   5   4 1100.69   52.51   2
  -4  -5  -4 2.07855 1.00392   4
  -4  -5  -4 0.97185 1.37095   1
   4   5   4 0.96470 1.46252   1
   4   5   4 1.81578 1.69392   1
   4   5   4 4.01600 1.16472   4
   4   5   4 3.46426 1.26716   2
  -5  -5  -4 4.40354 1.62877   4
  -5  -5  -4 2.12709 0.97146   1
   5   5   4 4.96771 1.64606   2
   5   5   4 1.82349 1.19500   4
   5   5   4 4.67801 1.37333   1
   5   5   4 2.87970 1.34375   1
  -6  -5  -4 26.0264  2.4866   5
  -6  -5  -4 27.6724  2.1926   1
  -6  -5  -4 26.2438  3.3953   4
   6   5   4 28.8523  2.2898   1
   6   5   4 36.1852  3.0424   1
   6   5   4 34.5459  3.8168   4
  -7  -5  -4 72.0633  7.7916   5
  -7  -5  -4 62.5875  6.6449   1
  -7  -5  -4 58.3003  4.5111   1
  -7  -5  -4 58.0718  6.8039   4
   7   5   4 66.4168  5.6453   1
  -8  -5  -4 3.86862 2.17712   4
   5  -6  -4 1.01212 1.82351   3
   5  -6  -4 2.16591 2.33473   1
  -5   6   4 6.31419 4.02514   5
   4  -6  -4 20.1613  2.7615   3
   4  -6  -4 31.1752  3.7009   1
   4  -6  -4 23.0465  4.1570   1
  -4   6   4 25.3849  5.2476   5
  -4   6   4 21.6740  3.6906   1
   3  -6  -4 1.47530 2.34446   1
   3  -6  -4 0.98745 1.19595   3
   3  -6  -4 2.91825 2.00233   1
  -3   6   4 2.65999 2.35213   5
  -3   6   4 3.94308 3.06262   1
   2  -6  -4 108.642   9.290   1
   2  -6  -4 123.064   9.819   1
   2  -6  -4 114.829   8.547   3
  -2   6   4 119.816   9.754   1
  -2   6   4 100.899   7.988   5
  -2   6   4 104.965   9.084   1
   1  -6  -4 -0.0196  1.0319   1
  -1   6   4 0.78309 1.36869   5
  -1   6   4 2.93795 1.51314   1
  -1   6   4 0.40917 1.70781   1
   0  -6  -4 127.470   7.418   1
   0   6   4 140.519   9.258   4
   0   6   4 123.814  10.562   1
   0   6   4 130.051   8.233   1
   0   6   4 126.756   9.196   5
  -1  -6  -4 20.3829  2.6128   1
   1   6   4 28.4791  3.0713   1
   1   6   4 17.6982  5.7817   4
   1   6   4 20.7381  2.6035   1
   1   6   4 21.0752  1.8174   5
  -2  -6  -4 0.33081 1.11966   1
   2   6   4 -0.1750  1.7823   1
   2   6   4 0.79754 1.85050   1
   2   6   4 -0.2917  1.0724   4
  -3  -6  -4 192.469   9.175   1
  -3  -6  -4 213.530  12.373   4
   3   6   4 178.185   7.639   2
   3   6   4 179.723   8.424   1
   3   6   4 190.451   9.694   1
   3   6   4 203.170   7.142   4
  -4  -6  -4 82.7889  6.8567   4
  -4  -6  -4 82.1939  5.8699   1
   4   6   4 83.0896  6.3974   1
   4   6   4 73.8546  5.0767   2
   4   6   4 84.3767  6.9884   4
   4   6   4 86.7246  6.4767   1
  -5  -6  -4 38.9995  3.2602   1
  -5  -6  -4 30.8739  3.3576   4
   5   6   4 37.1607  3.5481   1
   5   6   4 33.7645  4.7314   1
   5   6   4 30.2716  2.8898   2
   5   6   4 36.9710  3.5416   4
  -6  -6  -4 335.278  24.774   4
  -6  -6  -4 310.530  15.139   1
   6   6   4 355.384  22.354   1
   6   6   4 340.847  25.842   4
   6   6   4 309.736  21.144   1
  -7  -6  -4 1.55964 1.71901   1
  -7  -6  -4 -1.4188  2.1876   4
   7   6   4 2.82431 1.60866   1
   7   6   4 0.95105 2.67554   4
  -8  -6  -4 3.90860 2.35082   4
   8   6   4 0.98135 0.99208   1
   4  -7  -4 12.9345  3.3592   1
   4  -7  -4 19.5325  3.6854   3
  -4   7   4 12.0872  4.0392   5
   3  -7  -4 0.42865 1.30387   3
   3  -7  -4 -2.1496  2.5033   1
   3  -7  -4 3.19757 3.24383   1
  -3   7   4 1.29195 2.55236   1
  -3   7   4 1.73128 2.60057   5
   2  -7  -4 21.5700  2.8875   3
   2  -7  -4 23.8610  4.3394   1
  -2   7   4 14.1949  4.0149   1
  -2   7   4 17.0913  3.7487   5
   1  -7  -4 132.903  12.088   1
  -1   7   4 132.306  11.124   4
  -1   7   4 129.116   9.649   1
  -1   7   4 142.283  10.309   5
   0  -7  -4 19.7849  3.8661   1
   0   7   4 27.5207  3.0895   5
   0   7   4 29.9879  3.5905   4
   0   7   4 27.8538  3.5655   1
   0   7   4 28.1709  4.0115   1
  -1  -7  -4 3.83145 1.78584   1
   1   7   4 2.16337 1.61021   4
   1   7   4 2.49452 2.59550   1
   1   7   4 2.74436 1.86794   1
   1   7   4 0.59112 0.80820   5
  -2  -7  -4 199.859  13.317   1
   2   7   4 206.172   9.772   4
   2   7   4 191.523  12.054   1
   2   7   4 195.186  11.328   1
  -3  -7  -4 523.329  32.999   1
  -3  -7  -4 519.090  28.754   1
  -3  -7  -4 524.819  40.668   4
   3   7   4 546.294  21.446   1
   3   7   4 525.980  28.778   1
   3   7   4 505.564  23.072   4
   3   7   4 546.603  44.584   2
  -4  -7  -4 31.2540  3.4311   1
  -4  -7  -4 28.8211  3.0355   1
  -4  -7  -4 29.8487  3.4342   4
   4   7   4 24.3314  4.2930   1
   4   7   4 28.1591  3.0427   1
   4   7   4 33.1640  3.9677   4
   4   7   4 29.2170  2.5998   2
  -5  -7  -4 -2.1252  1.6946   1
  -5  -7  -4 2.73485 2.11710   4
   5   7   4 0.00000 2.36014   4
   5   7   4 -1.4026  2.1545   1
   5   7   4 4.81292 2.44913   1
  -6  -7  -4 33.9373  3.4729   4
   6   7   4 27.6403  4.2719   4
   6   7   4 36.0938  4.4384   1
   6   7   4 33.9547  3.4673   1
  -7  -7  -4 120.745  10.876   4
   7   7   4 112.545   8.999   1
  -8  -7  -4 0.30935 2.48887   4
   8   7   4 3.50006 1.38966   1
   3  -8  -4 5.31056 2.58399   1
   3  -8  -4 2.04364 2.08916   3
  -3   8   4 10.3795  3.7048   5
  -3   8   4 7.20365 3.87981   1
   2  -8  -4 80.9263 11.2535   3
   2  -8  -4 89.9767 10.3446   1
  -2   8   4 87.4779  8.3269   1
  -2   8   4 78.3825  7.0627   5
   1  -8  -4 16.5758  2.6118   1
  -1   8   4 11.8423  3.3821   1
  -1   8   4 18.2746  2.7952   5
   0  -8  -4 85.1230  7.5839   1
   0   8   4 79.1405  7.1295   1
   0   8   4 87.5317  7.1262   5
   0   8   4 99.0254  8.9203   4
  -1  -8  -4 14.4763  3.0993   1
   1   8   4 15.4436  3.2484   1
   1   8   4 19.0504  2.6841   5
   1   8   4 13.5567  3.2307   1
   1   8   4 21.0132  2.9062   4
   2   8   4 103.122   8.608   4
   2   8   4 123.160   7.031   1
   2   8   4 105.574   8.894   1
  -3  -8  -4 2.28202 2.22855   1
   3   8   4 0.70576 2.62938   1
   3   8   4 2.09782 1.09344   2
   3   8   4 -0.0211  2.0651   1
   3   8   4 0.47551 2.48502   4
  -4  -8  -4 10.0740  3.1883   1
  -4  -8  -4 9.86039 2.22973   4
   4   8   4 11.8557  2.7159   4
   4   8   4 8.52254 1.98895   1
   4   8   4 15.1858  5.0882   1
   4   8   4 11.6437  1.9730   2
  -5  -8  -4 533.929  36.413   1
  -5  -8  -4 496.522  33.370   4
   5   8   4 532.768  29.298   1
   5   8   4 494.054  31.228   1
   5   8   4 492.819  28.763   4
  -6  -8  -4 37.9207  5.1012   4
   6   8   4 32.4061  4.4802   4
  -7  -8  -4 199.097  12.022   4
   7   8   4 177.580  16.212   1
   2  -9  -4 0.45123 1.98114   3
  -2   9   4 -2.6759  3.8141   5
  -2   9   4 -1.1727  3.3520   1
  -1   9   4 12.7539  4.0156   1
  -1   9   4 7.89272 2.90952   5
   0   9   4 5.80720 2.45498   5
   0   9   4 10.8329  3.9911   1
   1   9   4 49.9227  6.1681   5
   1   9   4 40.4587  6.3717   1
   2   9   4 4.97810 2.53631   1
  -3  -9  -4 -1.3517  2.4146   1
   3   9   4 -1.9317  2.6794   4
   3   9   4 3.06824 0.78189   2
   3   9   4 1.25623 2.40675   1
  -4  -9  -4 -0.5048  2.0037   4
  -4  -9  -4 1.39369 2.37040   1
   4   9   4 -0.7292  3.4350   1
   4   9   4 -2.4840  2.5974   1
  -5  -9  -4 282.869  22.636   1
  -5  -9  -4 297.783  32.458   4
   5   9   4 238.613  22.982   1
   5   9   4 305.356  16.768   1
  -6  -9  -4 -0.5771  2.0257   4
   6   9   4 -1.0558  2.3288   1
   0  10   4 2.78534 2.00919   5
   0  10   4 3.00205 3.54755   1
   1  10   4 10.5660  4.2131   1
   2  10   4 31.0515  6.2616   1
   3  10   4 7.80357 3.61534   1
   4  10   4 36.6313  6.5716   1
   3   8  -5 46.9599  6.8190   1
  -3  -8   5 68.3911  7.3798   4
  -3  -8   5 54.9126  5.8865   1
   2   8  -5 87.1804  9.6583   1
  -2  -8   5 84.9074  8.9854   1
  -2  -8   5 70.9729 12.1910   4
   1   8  -5 321.249  32.711   1
  -1  -8   5 280.959  29.722   1
   0   8  -5 171.563  12.847   1
   0  -8   5 193.967  13.768   1
  -1   8  -5 44.1216  6.6086   1
   1  -8   5 61.1191  6.8357   1
  -2   8  -5 0.08221 2.84198   1
   2  -8   5 12.9221  3.9558   1
   4   7  -5 6.18224 4.33397   1
  -4  -7   5 5.82305 3.33247   4
  -4  -7   5 3.55978 4.72055   1
   3   7  -5 2.72751 2.36651   1
  -3  -7   5 2.08512 2.82381   1
  -3  -7   5 0.83634 2.65861   4
   2   7  -5 6.48041 3.05685   1
  -2  -7   5 3.24236 2.90075   1
  -2  -7   5 0.18488 2.88608   4
   1   7  -5 12.0168  3.8867   1
  -1  -7   5 11.2752  4.2349   1
  -1  -7   5 10.8650  2.5209   4
   0   7  -5 33.2508  5.1541   1
   0  -7   5 44.7864  6.3241   1
  -1   7  -5 137.910  11.082   1
   1  -7   5 104.628  11.859   1
   1  -7   5 113.590   9.145   1
  -2   7  -5 7.55428 3.11181   1
   2  -7   5 11.6667  3.0743   1
   2  -7   5 5.77192 3.09455   1
  -3   7  -5 4.98193 4.17665   1
   3  -7   5 5.38413 3.82015   1
   3  -7   5 3.30096 2.28725   3
   4  -7   5 -1.7519  2.3654   1
   4  -7   5 1.43811 2.05157   3
   5   6  -5 -0.1959  2.4870   1
  -5  -6   5 2.03639 3.41054   1
  -5  -6   5 3.95998 4.82675   4
   4   6  -5 36.6572  4.5549   5
   4   6  -5 37.1041  5.3713   1
   4   6  -5 36.5936  6.0156   1
  -4  -6   5 21.5848  4.6413   4
  -4  -6   5 30.4931  5.5290   1
   3   6  -5 17.2788  3.3001   1
   3   6  -5 24.0124  4.1056   1
  -3  -6   5 18.7075  4.6878   1
  -3  -6   5 21.7983  3.7379   4
   2   6  -5 553.929  35.093   1
   2   6  -5 532.969  40.204   1
  -2  -6   5 530.674  27.505   4
  -2  -6   5 494.826  37.039   1
  -2  -6   5 548.065  31.902   2
   1   6  -5 34.3055  3.9676   1
  -1  -6   5 32.6269  3.5500   4
  -1  -6   5 29.1291  4.9683   1
  -1  -6   5 29.4394  4.2442   1
  -1  -6   5 22.3590  3.2210   2
   0   6  -5 54.8630  6.1160   4
   0   6  -5 60.4348  6.4578   1
   0  -6   5 57.1840  6.1989   4
   0  -6   5 59.1891  6.0893   1
   0  -6   5 72.2122  6.4676   1
  -1   6  -5 7.13317 2.35172   1
  -1   6  -5 6.18119 2.37333   4
   1  -6   5 6.62322 2.89883   1
   1  -6   5 6.70518 3.30901   1
  -2   6  -5 107.567   9.863   1
   2  -6   5 109.681   7.095   1
   2  -6   5 111.484   7.885   1
  -3   6  -5 48.8360  5.3012   1
   3  -6   5 42.2341  5.0892   1
   3  -6   5 52.2113  5.3369   1
  -4   6  -5 -0.9567  2.0253   1
   4  -6   5 -0.3016  1.6594   3
   4  -6   5 -1.8833  2.0402   1
  -5   6  -5 36.8237  6.5768   5
   5  -6   5 49.2600  5.1635   3
   5  -6   5 45.9275  6.2007   1
   6   5  -5 123.052  10.680   1
  -6  -5   5 102.279  11.339   4
   5   5  -5 8.90853 2.20232   5
   5   5  -5 11.4969  3.3180   1
   5   5  -5 7.67956 3.97252   1
  -5  -5   5 8.10964 4.00277   1
  -5  -5   5 10.7828  3.1745   4
   4   5  -5 136.838  14.536   1
   4   5  -5 130.839  12.250   5
   4   5  -5 152.576  10.143   1
  -4  -5   5 146.576  11.293   4
  -4  -5   5 134.387  10.279   1
   3   5  -5 1.99618 1.88134   1
   3   5  -5 1.76223 2.67846   4
   3   5  -5 -0.9974  2.3839   1
  -3  -5   5 2.65874 2.27956   1
  -3  -5   5 1.88078 2.06410   4
   2   5  -5 72.2690  8.7821   1
   2   5  -5 75.5734  4.6302   1
   2   5  -5 91.4096  7.5301   4
  -2  -5   5 74.8341  7.4240   1
  -2  -5   5 75.9704  6.4287   4
  -2  -5   5 78.9636  6.6984   1
   1   5  -5 99.9870  9.2544   4
   1   5  -5 115.348   8.233   1
   1   5  -5 122.464   8.744   1
  -1  -5   5 122.418   7.667   4
  -1  -5   5 124.885   9.744   1
  -1  -5   5 121.099   8.960   2
  -1  -5   5 130.977   9.538   1
   0   5  -5 7.16817 2.47102   1
   0   5  -5 0.97382 1.43859   4
   0   5  -5 4.21344 2.51108   1
   0  -5   5 6.56396 2.02584   1
   0  -5   5 1.22398 1.82146   4
   0  -5   5 0.67516 2.79861   1
   0  -5   5 2.80793 1.07148   2
  -1   5  -5 56.0625  6.1105   4
  -1   5  -5 46.2628  4.7003   1
  -1   5  -5 50.7630  5.8282   1
   1  -5   5 56.1473  4.7141   2
   1  -5   5 53.6006  4.5067   1
  -2   5  -5 16.6754  3.5710   1
  -2   5  -5 15.8926  2.3254   4
  -2   5  -5 15.3285  2.4797   1
   2  -5   5 20.7685  2.8106   1
   2  -5   5 20.8030  3.1666   1
  -3   5  -5 810.064  39.389   1
  -3   5  -5 714.975  65.801   4
  -3   5  -5 776.464  50.369   1
   3  -5   5 809.782  29.804   1
   3  -5   5 787.314  60.274   3
   3  -5   5 833.804  43.135   1
  -4   5  -5 72.6506  7.4666   1
   4  -5   5 72.4402  6.0795   3
   4  -5   5 63.8573  5.1978   1
   4  -5   5 71.4368  7.3664   1
   5  -5   5 576.488  38.311   1
   5  -5   5 604.925  54.571   3
  -6   5  -5 -6.0714  4.8316   5
   6  -5   5 0.56651 1.31984   1
   6  -5   5 -2.3977  2.5514   3
   6   4  -5 4.56535 2.21336   1
  -6  -4   5 2.51801 2.39030   4
   5   4  -5 1.35564 2.02063   1
   5   4  -5 -2.4097  1.3978   1
   5   4  -5 0.54486 1.73427   5
  -5  -4   5 4.18777 2.21672   4
  -5  -4   5 -0.5879  2.1055   1
   4   4  -5 64.6128  4.9502   1
   4   4  -5 60.8720  6.6815   1
   4   4  -5 62.8648  5.8627   5
   4   4  -5 52.6901  8.4928   4
  -4  -4   5 53.5591  4.5180   1
  -4  -4   5 64.4024  6.9633   4
   3   4  -5 12.2415  2.6374   4
   3   4  -5 11.1114  2.9904   1
   3   4  -5 9.20916 2.47085   1
  -3  -4   5 9.07858 2.12989   4
  -3  -4   5 7.99045 2.73938   1
  -3  -4   5 10.3544  2.3435   1
   2   4  -5 44.7230  3.9566   1
   2   4  -5 40.5805  4.7211   1
   2   4  -5 41.9691  4.4995   4
  -2  -4   5 54.1254  4.0827   1
  -2  -4   5 47.4559  4.1562   4
  -2  -4   5 42.3909  5.2424   1
   1   4  -5 1.98285 1.77705   4
   1   4  -5 2.11942 1.78422   1
   1   4  -5 2.38820 1.33239   1
  -1  -4   5 -0.6590  1.3479   1
  -1  -4   5 4.24117 1.88807   1
  -1  -4   5 0.45118 1.14514   4
   0   4  -5 605.936  45.848   1
   0   4  -5 594.804  26.420   1
   0   4  -5 599.964  29.214   4
   0  -4   5 585.498  21.087   1
   0  -4   5 616.565  38.801   1
   0  -4   5 589.164  32.413   4
   0  -4   5 588.010  28.096   2
  -1   4  -5 5.09100 1.27267   4
  -1   4  -5 11.8279  2.7002   1
  -1   4  -5 4.20793 1.68343   1
   1  -4   5 10.2373  2.7614   1
   1  -4   5 7.70844 2.05188   1
   1  -4   5 7.86669 1.22659   2
  -2   4  -5 3.33363 1.34898   4
  -2   4  -5 1.08558 2.07468   1
  -2   4  -5 4.95340 2.01057   1
   2  -4   5 2.17745 1.48775   2
   2  -4   5 2.26459 1.42483   1
   2  -4   5 3.51775 2.44266   1
  -3   4  -5 6.08181 2.31812   4
  -3   4  -5 7.64928 2.73076   1
  -3   4  -5 10.5474  1.9886   1
   3  -4   5 10.1188  1.9286   1
   3  -4   5 7.77607 1.96785   1
   3  -4   5 11.2397  1.4331   3
  -4   4  -5 11.1329  2.8893   1
  -4   4  -5 13.8228  2.4519   4
  -4   4  -5 15.3597  2.2985   1
   4  -4   5 14.0692  2.6693   1
   4  -4   5 12.2970  2.2302   1
   4  -4   5 10.7244  1.9799   3
  -5   4  -5 23.5881  3.3834   1
  -5   4  -5 17.6591  3.7401   2
  -5   4  -5 17.9354  3.7433   4
  -5   4  -5 14.3501  3.1026   1
   5  -4   5 25.3849  3.6018   3
   5  -4   5 21.7447  2.6203   1
   5  -4   5 24.3436  2.8563   1
  -6   4  -5 38.2577  5.9141   5
   6  -4   5 39.7475  5.3694   3
   6  -4   5 36.2693  5.6287   1
   6   3  -5 106.928   8.796   1
  -6  -3   5 93.0470 10.0056   4
   5   3  -5 1.27091 1.50727   1
   5   3  -5 2.45831 2.57029   1
   5   3  -5 0.08077 1.54290   5
  -5  -3   5 -0.4031  2.6597   1
  -5  -3   5 -0.7881  1.6516   4
   4   3  -5 46.3480  4.4881   1
   4   3  -5 52.1198  4.9596   1
   4   3  -5 49.2145  5.7310   4
   4   3  -5 47.8330  4.8037   5
  -4  -3   5 47.0198  4.5243   4
  -4  -3   5 49.3906  4.4878   1
  -4  -3   5 50.1988  4.7458   1
   3   3  -5 296.019  12.119   1
   3   3  -5 313.001  14.639   5
   3   3  -5 307.439  16.793   4
   3   3  -5 331.836  24.073   1
  -3  -3   5 284.822  28.714   1
  -3  -3   5 314.735  16.850   1
  -3  -3   5 328.170  16.813   4
   2   3  -5 85.9192  8.8032   1
   2   3  -5 93.7763  5.0340   1
   2   3  -5 90.0347  7.9958   4
  -2  -3   5 89.6677  6.5608   1
  -2  -3   5 91.7207  4.5940   4
  -2  -3   5 103.369   7.514   1
   1   3  -5 23.2652  3.3760   1
   1   3  -5 24.4092  2.5792   4
   1   3  -5 20.6500  2.6440   1
  -1  -3   5 22.8318  2.7444   1
  -1  -3   5 23.6868  2.7307   4
  -1  -3   5 28.2137  2.9515   1
   0   3  -5 59.5139  4.5847   1
   0   3  -5 57.0179  3.8296   1
   0   3  -5 58.8844  4.0756   4
   0  -3   5 50.7005  3.9233   1
   0  -3   5 64.8554  4.0718   1
   0  -3   5 55.2102  4.0279   4
  -1   3  -5 164.156   7.890   1
  -1   3  -5 182.050  11.942   4
  -1   3  -5 159.080   9.141   1
   1  -3   5 171.355   8.185   1
   1  -3   5 177.817  10.074   1
   1  -3   5 155.892   9.854   4
   1  -3   5 161.815   5.993   2
  -2   3  -5 75.1399  4.1266   1
  -2   3  -5 67.8691  4.5953   1
  -2   3  -5 76.3700  4.4321   4
   2  -3   5 75.1644  5.4783   1
   2  -3   5 69.3920  4.5083   1
   2  -3   5 75.0491  4.3551   2
  -3   3  -5 69.2898  5.0936   4
  -3   3  -5 67.3847  5.2146   1
  -3   3  -5 65.2998  4.6716   1
   3  -3   5 75.3296  5.1693   1
   3  -3   5 64.1020  3.7472   3
   3  -3   5 75.2839  5.1924   1
   3  -3   5 62.6421  5.1747   2
  -4   3  -5 47.1037  3.9795   1
  -4   3  -5 44.1419  3.7685   4
  -4   3  -5 48.5710  3.2777   1
   4  -3   5 51.5580  3.6254   1
   4  -3   5 47.2032  3.5401   3
   4  -3   5 56.1061  4.1773   1
   4  -3   5 47.4676  4.7207   2
  -5   3  -5 3.23865 3.20474   2
  -5   3  -5 1.74722 1.62665   1
  -5   3  -5 4.26536 1.77785   1
   5  -3   5 3.68058 1.26730   1
   5  -3   5 2.13591 1.63341   3
   5  -3   5 1.33734 1.60778   1
  -6   3  -5 22.3862  2.4588   1
  -6   3  -5 31.3670  3.8711   5
   6  -3   5 27.2040  3.5668   3
   6  -3   5 20.2588  2.9174   1
   6  -3   5 27.8699  3.1372   1
  -7   3  -5 46.4878  6.9645   5
   7  -3   5 40.6407  4.8852   3
   7  -3   5 27.6202  8.2911   1
   7   2  -5 11.5261  2.6814   1
  -7  -2   5 16.8579  3.7347   4
   6   2  -5 85.1405  6.4021   1
  -6  -2   5 79.8733  7.9602   1
  -6  -2   5 72.2358  7.6056   4
   5   2  -5 988.011  50.720   1
   5   2  -5 941.543  67.901   5
   5   2  -5 894.814  40.734   1
  -5  -2   5 966.080  81.270   1
  -5  -2   5 988.510  55.072   4
  -5  -2   5 967.712  45.658   3
  -5  -2   5 877.505  43.228   1
   4   2  -5 13.9318  2.6015   5
   4   2  -5 7.51536 2.06266   4
   4   2  -5 11.0873  2.1745   1
   4   2  -5 9.46188 1.56771   1
  -4  -2   5 11.2847  2.6242   4
  -4  -2   5 10.4311  2.2083   1
  -4  -2   5 15.4338  2.5152   1
   3   2  -5 1352.14   68.01   5
   3   2  -5 1410.21   53.63   1
   3   2  -5 1463.01   78.56   1
   3   2  -5 1441.60   83.04   4
  -3  -2   5 1364.18   45.17   1
  -3  -2   5 1457.86   88.00   1
  -3  -2   5 1380.03   57.69   4
   2   2  -5 25.7127  2.8946   4
   2   2  -5 25.2438  3.0318   1
   2   2  -5 24.3653  2.3739   1
  -2  -2   5 24.5821  2.6947   4
  -2  -2   5 26.3731  3.2460   1
  -2  -2   5 24.4309  2.6846   1
   1   2  -5 88.4696  4.8685   1
   1   2  -5 83.0306  7.5528   4
   1   2  -5 91.7577  5.4853   1
  -1  -2   5 86.1075  6.1236   1
  -1  -2   5 93.0983  3.8354   4
  -1  -2   5 76.9902  5.5181   1
   0   2  -5 165.150   6.819   4
   0   2  -5 156.152  13.743   1
   0   2  -5 154.939   5.993   1
   0  -2   5 159.115   7.020   4
   0  -2   5 159.295  13.380   1
   0  -2   5 156.129   6.662   1
  -1   2  -5 107.897   4.147   1
  -1   2  -5 104.061   5.422   1
  -1   2  -5 107.873   4.868   4
   1  -2   5 115.728   5.434   1
   1  -2   5 98.6321  5.2937   1
   1  -2   5 102.008   7.444   4
  -2   2  -5 1969.51   64.89   1
  -2   2  -5 1930.81   70.00   4
  -2   2  -5 1872.50   33.41   1
   2  -2   5 1894.92   54.81   1
   2  -2   5 1856.35   41.44   1
   2  -2   5 1901.16   51.79   2
  -3   2  -5 4.64688 1.68811   1
  -3   2  -5 4.04045 1.08494   4
  -3   2  -5 3.86058 1.52561   1
   3  -2   5 5.45118 2.06978   1
   3  -2   5 3.29455 1.40504   2
   3  -2   5 5.07285 1.19792   3
   3  -2   5 6.51604 1.35356   1
  -4   2  -5 460.368  28.870   2
  -4   2  -5 435.396  20.264   1
  -4   2  -5 441.035  49.415   1
   4  -2   5 410.590  25.795   2
   4  -2   5 454.502  44.721   1
   4  -2   5 426.288  15.864   1
   4  -2   5 443.121  15.126   3
  -5   2  -5 117.831   8.929   2
  -5   2  -5 120.183   6.651   1
  -5   2  -5 130.022   7.704   1
   5  -2   5 126.359   7.189   1
   5  -2   5 115.596   6.095   1
   5  -2   5 118.266   5.563   3
  -6   2  -5 31.6203  2.9707   1
  -6   2  -5 29.5997  3.0947   1
   6  -2   5 27.3744  2.4028   1
   6  -2   5 35.2013  2.7478   1
   6  -2   5 25.8576  2.9248   3
  -7   2  -5 50.8377  5.1297   5
   7  -2   5 41.3478  4.8816   3
  -8   2  -5 30.3658  4.5981   4
   7   1  -5 50.5123  6.1513   1
  -7  -1   5 60.4437  7.9003   4
   6   1  -5 135.831   8.787   1
  -6  -1   5 135.266  16.863   4
  -6  -1   5 136.328  15.857   1
   5   1  -5 250.185  16.616   5
   5   1  -5 279.401  17.486   1
   5   1  -5 268.104  14.369   1
  -5  -1   5 259.044  16.344   3
  -5  -1   5 252.756  17.356   1
  -5  -1   5 264.829  23.522   4
  -5  -1   5 267.260  14.471   1
   4   1  -5 189.284   8.724   1
   4   1  -5 200.413  16.149   5
   4   1  -5 204.316  10.502   1
  -4  -1   5 187.339   7.207   1
  -4  -1   5 198.675  10.064   3
  -4  -1   5 165.424  10.589   1
  -4  -1   5 194.091  12.876   4
   3   1  -5 1.54290 1.17179   5
   3   1  -5 0.10828 1.14039   1
   3   1  -5 2.60758 0.98855   4
   3   1  -5 1.10795 1.80666   1
  -3  -1   5 0.74866 1.27377   4
  -3  -1   5 0.59364 1.28261   1
  -3  -1   5 1.43765 1.59516   1
   2   1  -5 26.6898  2.8235   4
   2   1  -5 32.7365  2.8113   1
   2   1  -5 27.5611  2.3687   1
  -2  -1   5 31.2741  2.3957   4
  -2  -1   5 25.7702  2.2584   1
  -2  -1   5 30.4419  2.7771   1
   1   1  -5 181.637  15.949   1
   1   1  -5 186.027  10.107   4
   1   1  -5 176.191   8.320   1
  -1  -1   5 179.591   4.747   4
  -1  -1   5 190.941   8.048   1
  -1  -1   5 185.168   8.199   1
   0   1  -5 303.311  19.614   1
   0   1  -5 273.682  13.675   1
   0   1  -5 286.300  12.658   4
   0  -1   5 292.530  16.028   1
   0  -1   5 284.879  14.702   1
   0  -1   5 282.241   9.585   4
  -1   1  -5 4.54994 1.11892   4
  -1   1  -5 4.39578 1.34108   1
  -1   1  -5 6.93864 1.57518   1
   1  -1   5 4.14982 0.79807   4
   1  -1   5 6.73543 1.43102   1
   1  -1   5 3.10325 1.41549   1
  -2   1  -5 467.356  20.584   1
  -2   1  -5 476.414  13.090   4
  -2   1  -5 481.621  28.549   1
   2  -1   5 452.960  23.288   1
   2  -1   5 466.203  18.746   3
   2  -1   5 473.224  17.966   2
   2  -1   5 475.179  31.424   1
  -3   1  -5 0.02017 0.66991   1
  -3   1  -5 -0.5214  0.7736   4
  -3   1  -5 -0.2885  0.7381   1
   3  -1   5 0.55673 0.60855   3
   3  -1   5 0.13097 1.11919   2
   3  -1   5 0.68683 1.03029   1
   3  -1   5 0.86518 0.59602   1
  -4   1  -5 84.9423  4.8735   1
  -4   1  -5 93.5529  9.8480   1
   4  -1   5 83.9414  4.8670   2
   4  -1   5 82.8357  4.5614   3
   4  -1   5 92.2269  4.6656   1
   4  -1   5 76.3256  4.4720   1
  -5   1  -5 133.595  13.043   1
  -5   1  -5 145.066   6.749   1
  -5   1  -5 145.649  11.736   2
   5  -1   5 140.899   7.833   3
   5  -1   5 153.406   6.996   1
   5  -1   5 141.241   7.902   2
  -6   1  -5 20.9541  3.5851   2
   6  -1   5 23.2794  2.3752   3
  -7   1  -5 2.25833 2.98573   5
  -7   1  -5 0.74111 1.52335   4
  -8   1  -5 82.8275  9.4870   5
  -8   1  -5 77.0248  8.5772   4
   7   0  -5 208.980  25.832   1
  -7   0   5 242.323  21.082   4
   6   0  -5 3.04642 1.78383   1
  -6   0   5 1.79590 2.95152   4
   5   0  -5 1.44512 1.15320   1
   5   0  -5 2.58542 2.02256   5
   5   0  -5 0.47813 1.05315   1
  -5   0   5 0.31318 1.88262   4
  -5   0   5 4.29117 1.94756   3
  -5   0   5 1.28777 1.20902   1
  -5   0   5 0.27290 1.44383   1
   4   0  -5 379.553  32.856   1
   4   0  -5 386.127  26.150   5
   4   0  -5 385.437  16.281   1
  -4   0   5 383.049  33.869   1
  -4   0   5 399.155  21.978   1
  -4   0   5 393.415  32.200   3
  -4   0   5 395.136  21.150   4
   3   0  -5 3.16033 1.58365   1
   3   0  -5 4.88412 1.43022   1
   3   0  -5 2.94250 1.24801   5
  -3   0   5 18.7886  6.8812   3
  -3   0   5 6.50225 1.44074   4
  -3   0   5 6.60983 2.30156   1
  -3   0   5 2.47661 1.62533   1
   2   0  -5 4.82257 1.22461   5
   2   0  -5 4.74431 1.56273   1
   2   0  -5 3.22717 1.03035   4
   2   0  -5 7.00846 1.31114   1
  -2   0   5 1.31975 1.50065   4
  -2   0   5 4.76514 1.37771   1
  -2   0   5 4.69864 1.24875   3
  -2   0   5 1.85673 1.52108   1
   1   0  -5 355.973  20.819   1
   1   0  -5 368.807  20.591   1
   1   0  -5 355.746  17.116   4
  -1   0   5 341.372  11.492   1
  -1   0   5 367.913  13.885   4
  -1   0   5 391.736  20.254   1
   0   0  -5 61.8638  3.2249   4
   0   0  -5 58.2625  5.4102   1
   0   0  -5 49.6464  3.8730   1
   0   0   5 59.1445  2.7049   4
   0   0   5 60.6580  3.8093   1
   0   0   5 52.4962  4.1027   1
  -1   0  -5 1.49361 0.69823   1
  -1   0  -5 -0.2191  1.2986   1
  -1   0  -5 -0.0062  0.4714   4
   1   0   5 0.36675 1.25006   1
   1   0   5 0.17480 0.55022   4
   1   0   5 -0.0727  0.9567   1
  -2   0  -5 73.6765  5.1367   1
  -2   0  -5 70.1847  2.4395   4
  -2   0  -5 65.8480  3.4888   1
   2   0   5 72.0001  4.6472   1
   2   0   5 70.1839  2.3449   3
   2   0   5 72.5689  4.4152   1
  -3   0  -5 130.887  11.211   1
  -3   0  -5 124.828   6.324   1
   3   0   5 126.408   5.422   3
   3   0   5 130.500  11.750   1
   3   0   5 115.326   5.986   1
   3   0   5 118.700   6.007   2
  -4   0  -5 128.640  12.106   1
  -4   0  -5 129.627   5.053   1
  -4   0  -5 130.207   9.244   3
   4   0   5 137.453   5.423   2
   4   0   5 121.215   4.595   3
   4   0   5 132.331   9.425   1
   4   0   5 135.687   4.432   1
  -5   0  -5 77.6601  5.3723   3
  -5   0  -5 82.9735  5.2739   1
  -5   0  -5 77.6545  5.3380   2
  -5   0  -5 78.6820  7.9391   1
   5   0   5 71.1002  5.1921   2
   5   0   5 91.3755  5.7645   1
   5   0   5 71.9561  4.4461   1
   5   0   5 73.1342  4.6888   3
  -6   0  -5 239.798  16.540   3
  -6   0  -5 249.024  19.628   2
  -6   0  -5 266.538  16.908   4
  -7   0  -5 5.28357 2.32094   5
  -7   0  -5 3.22392 2.09238   4
  -8   0  -5 29.1928  4.8458   5
  -8   0  -5 19.5003  3.6874   4
   6  -1  -5 389.724  25.286   1
  -6   1   5 389.800  34.768   4
   5  -1  -5 37.4219  3.3446   1
   5  -1  -5 42.8759  5.3266   1
  -5   1   5 38.9076  4.3820   1
  -5   1   5 33.7550  4.3784   3
  -5   1   5 32.6404  4.1598   4
   4  -1  -5 28.1450  3.1658   1
   4  -1  -5 23.2373  2.7356   1
   4  -1  -5 33.8322  3.6636   5
  -4   1   5 27.1912  2.8104   1
  -4   1   5 26.0864  3.3217   3
  -4   1   5 34.7518  4.0600   4
  -4   1   5 25.7040  3.2394   1
   3  -1  -5 227.422  12.995   1
   3  -1  -5 227.966  12.578   5
   3  -1  -5 224.289  17.845   1
  -3   1   5 234.083  12.456   3
  -3   1   5 235.477  12.352   4
  -3   1   5 239.906  15.097   1
  -3   1   5 223.894  13.870   1
   2  -1  -5 265.262  12.956   5
   2  -1  -5 265.259  11.837   1
   2  -1  -5 279.132  15.525   1
  -2   1   5 271.048  22.209   1
  -2   1   5 280.741   9.483   1
  -2   1   5 294.409  12.310   3
  -2   1   5 279.168  10.608   4
   1  -1  -5 353.500  22.048   1
   1  -1  -5 340.891  19.224   1
   1  -1  -5 370.402  10.367   5
  -1   1   5 339.385   9.100   4
  -1   1   5 366.794  20.515   1
  -1   1   5 357.054  14.459   3
  -1   1   5 359.375  22.886   1
   0  -1  -5 31.2384  2.6733   1
   0  -1  -5 32.2387  2.9195   1
   0   1   5 35.0859  2.1020   4
   0   1   5 32.7205  2.4416   1
   0   1   5 30.6432  2.0098   3
   0   1   5 28.6341  3.1641   1
  -1  -1  -5 1063.60   63.78   1
  -1  -1  -5 1082.64   58.92   1
   1   1   5 999.174  55.923   4
   1   1   5 1063.05   57.77   1
   1   1   5 1095.09   29.22   1
  -2  -1  -5 142.819   7.402   1
  -2  -1  -5 141.820   9.653   1
  -2  -1  -5 154.697   6.529   4
   2   1   5 139.640  10.319   1
   2   1   5 137.025   5.612   1
  -3  -1  -5 238.504  12.063   1
  -3  -1  -5 242.021  11.708   4
  -3  -1  -5 270.068  18.695   3
  -3  -1  -5 242.707  10.183   1
   3   1   5 239.799   7.563   2
   3   1   5 238.753   7.033   1
   3   1   5 258.542   9.623   1
  -4  -1  -5 146.049  10.209   1
  -4  -1  -5 149.911   6.151   4
  -4  -1  -5 151.441   7.579   1
  -4  -1  -5 160.439  12.513   3
   4   1   5 149.089   5.332   1
   4   1   5 150.441   5.910   2
   4   1   5 145.964  10.068   1
  -5  -1  -5 6.11208 1.97392   2
  -5  -1  -5 3.70246 1.10539   3
  -5  -1  -5 5.80507 0.75515   1
  -5  -1  -5 7.44517 1.09182   4
  -5  -1  -5 9.31201 0.87166   1
   5   1   5 4.47722 1.86326   2
   5   1   5 7.53438 0.85711   1
   5   1   5 6.44315 0.75346   1
  -6  -1  -5 857.177  47.573   2
  -6  -1  -5 840.496  51.326   3
  -6  -1  -5 823.602  61.779   4
  -7  -1  -5 14.3001  2.7225   3
  -7  -1  -5 14.9037  2.7025   4
  -7  -1  -5 10.6738  2.3300   5
  -8  -1  -5 25.6192  4.5510   5
  -8  -1  -5 22.0198  3.5155   4
   6  -2  -5 151.507  16.090   1
  -6   2   5 161.523  11.267   4
   5  -2  -5 198.233  18.631   1
   5  -2  -5 191.430  12.958   1
  -5   2   5 194.395  18.703   4
  -5   2   5 204.309  20.546   1
  -5   2   5 204.624  19.780   3
   4  -2  -5 0.77023 1.13274   1
   4  -2  -5 2.23063 1.14002   1
   4  -2  -5 0.63074 1.63840   5
  -4   2   5 0.45249 1.29437   1
  -4   2   5 -0.0306  1.4960   4
  -4   2   5 0.43062 1.10059   3
   3  -2  -5 142.211  10.224   5
   3  -2  -5 131.745   7.934   1
   3  -2  -5 144.483   8.402   1
  -3   2   5 149.500   9.085   4
  -3   2   5 126.804  12.821   1
  -3   2   5 146.348  10.374   3
   2  -2  -5 869.664  38.444   5
   2  -2  -5 930.445  49.639   1
   2  -2  -5 828.984  50.582   1
  -2   2   5 821.114  56.938   1
  -2   2   5 797.522  43.803   4
  -2   2   5 890.145  62.859   1
  -2   2   5 884.150  39.390   3
   1  -2  -5 75.9682  4.3176   5
   1  -2  -5 69.7173  4.2659   1
   1  -2  -5 66.4839  5.2967   1
  -1   2   5 70.6984  4.9074   1
  -1   2   5 70.2606  4.1963   4
  -1   2   5 71.9747  6.0542   1
   0  -2  -5 7.94715 1.42127   1
   0  -2  -5 7.73347 0.58253   3
   0  -2  -5 5.79477 1.11735   5
   0   2   5 7.92577 0.86275   4
   0   2   5 11.4289  1.8183   1
   0   2   5 7.84898 1.28418   1
  -1  -2  -5 106.642   6.666   1
  -1  -2  -5 89.8712  6.7970   1
   1   2   5 89.5521  4.2415   4
   1   2   5 90.0213  4.8755   1
   1   2   5 97.4151  4.3195   1
  -2  -2  -5 116.502   4.576   3
  -2  -2  -5 139.404   8.172   1
  -2  -2  -5 129.286   9.851   1
   2   2   5 119.265   5.156   1
   2   2   5 128.284   7.367   1
  -3  -2  -5 52.9771  4.0773   4
  -3  -2  -5 58.6895  3.5448   1
  -3  -2  -5 50.5508  3.1745   1
  -3  -2  -5 52.7948  2.9790   3
   3   2   5 48.7415  4.0500   1
   3   2   5 48.3648  2.8844   2
  -4  -2  -5 21.1451  1.6760   1
  -4  -2  -5 22.7479  1.9072   4
  -4  -2  -5 25.0694  2.3480   3
  -4  -2  -5 23.9887  1.9618   1
   4   2   5 30.3855  3.7599   2
   4   2   5 22.4312  1.7458   1
  -5  -2  -5 199.455   7.280   1
  -5  -2  -5 210.766   8.666   1
  -5  -2  -5 212.859  12.462   4
  -5  -2  -5 220.542  11.726   3
   5   2   5 195.599   9.066   1
   5   2   5 200.592   7.025   2
  -6  -2  -5 151.761  10.704   4
  -6  -2  -5 162.704  10.627   3
  -6  -2  -5 160.500   9.994   2
  -6  -2  -5 154.336   7.336   5
   6   2   5 147.075  10.923   2
  -7  -2  -5 180.557  15.987   3
  -7  -2  -5 205.097  13.615   5
  -7  -2  -5 212.306  12.342   4
  -8  -2  -5 0.00000 2.35691   4
  -8  -2  -5 2.37022 2.35399   5
   6  -3  -5 10.1420  2.6734   1
  -6   3   5 16.1651  5.2227   4
  -6   3   5 9.82921 3.56343   5
   5  -3  -5 85.5461  9.1775   1
   5  -3  -5 101.626  10.569   1
  -5   3   5 91.4848 10.5266   1
  -5   3   5 99.0054  9.9321   4
  -5   3   5 84.7624  8.1094   5
   4  -3  -5 -1.0891  1.7655   5
   4  -3  -5 0.42112 1.51314   1
   4  -3  -5 1.67217 1.46557   1
  -4   3   5 2.12387 1.87101   1
  -4   3   5 -1.3828  2.5770   5
  -4   3   5 5.91602 2.76000   4
  -4   3   5 1.63641 1.61391   1
   3  -3  -5 60.8720  6.5908   1
   3  -3  -5 63.7331  5.2977   3
   3  -3  -5 66.7277  6.2413   5
   3  -3  -5 59.7288  5.3645   1
  -3   3   5 54.0949  4.8002   1
  -3   3   5 58.7335  5.1469   4
  -3   3   5 62.7908  5.4255   5
   2  -3  -5 6.10733 1.46486   5
   2  -3  -5 5.13585 1.50843   1
   2  -3  -5 3.00848 1.05608   1
   2  -3  -5 4.65150 1.18831   3
   1  -3  -5 140.972  10.438   1
   1  -3  -5 160.893   9.178   1
   1  -3  -5 145.861   9.441   5
   1  -3  -5 160.566   6.586   3
  -1   3   5 156.051  10.555   1
   0  -3  -5 229.476  10.268   1
   0  -3  -5 231.784  12.013   5
   0  -3  -5 215.029  15.476   1
   0  -3  -5 213.954   8.026   3
   0   3   5 218.933  14.616   1
  -1  -3  -5 336.000  11.073   5
  -1  -3  -5 331.961  20.921   1
  -1  -3  -5 350.721  19.479   1
   1   3   5 335.212  22.809   1
   1   3   5 321.829  15.867   4
  -2  -3  -5 44.8396  3.2904   1
  -2  -3  -5 37.1182  3.4464   1
   2   3   5 43.0132  1.9981   4
   2   3   5 43.8025  3.4998   1
  -3  -3  -5 118.949   6.135   1
  -3  -3  -5 119.728   5.693   1
  -3  -3  -5 129.645   6.533   4
   3   3   5 127.565   6.594   4
   3   3   5 125.574   7.875   2
   3   3   5 121.769   6.457   1
   3   3   5 127.854   5.689   1
  -4  -3  -5 153.038   6.981   1
  -4  -3  -5 164.591   9.989   1
  -4  -3  -5 150.730   7.216   4
   4   3   5 160.478   7.133   1
   4   3   5 162.665   8.313   1
   4   3   5 152.809   7.036   2
  -5  -3  -5 272.789  20.235   1
  -5  -3  -5 268.629  15.215   4
  -5  -3  -5 294.483  10.593   1
  -5  -3  -5 267.489  20.680   3
   5   3   5 285.459  11.729   2
   5   3   5 271.517  11.056   1
   5   3   5 252.952  15.005   1
  -6  -3  -5 12.6091  1.7951   1
  -6  -3  -5 9.44025 1.01664   1
  -6  -3  -5 6.46866 2.08536   3
  -6  -3  -5 11.0718  1.9198   5
  -6  -3  -5 12.0328  2.1303   4
   6   3   5 11.0956  1.1675   1
   6   3   5 12.6910  2.6872   2
   6   3   5 12.5763  1.2298   1
  -7  -3  -5 197.872  19.041   3
  -7  -3  -5 187.909  15.977   4
  -7  -3  -5 209.854  16.570   5
  -8  -3  -5 8.14932 2.45738   4
  -8  -3  -5 12.2785  2.7821   5
  -9  -3  -5 21.4689  3.9945   5
  -9  -3  -5 26.8867  4.4122   4
  -6   4   5 7.20659 5.74649   5
  -6   4   5 4.52167 4.51493   4
   5  -4  -5 105.591  10.648   1
  -5   4   5 125.191  11.756   4
  -5   4   5 103.920  11.629   1
  -5   4   5 102.165  10.552   5
   4  -4  -5 29.6013  4.7614   1
   4  -4  -5 29.1449  4.5774   1
   4  -4  -5 35.6982  3.8847   3
  -4   4   5 34.8507  3.6164   1
  -4   4   5 35.2557  3.6856   4
  -4   4   5 28.0319  3.1915   5
   3  -4  -5 121.853  10.756   1
   3  -4  -5 108.158   9.378   3
   3  -4  -5 111.423   8.489   5
   3  -4  -5 109.024   8.764   1
  -3   4   5 128.268   9.772   5
  -3   4   5 124.589   9.866   1
  -3   4   5 113.142   8.298   1
   2  -4  -5 240.322  12.019   1
   2  -4  -5 232.312  13.805   3
   2  -4  -5 225.929  15.333   1
   2  -4  -5 234.327  12.833   5
  -2   4   5 237.984  20.342   1
  -2   4   5 248.846  11.777   1
  -2   4   5 249.227  15.606   5
   1  -4  -5 106.083   9.293   1
   1  -4  -5 119.711   7.233   5
   1  -4  -5 120.885   6.286   3
   1  -4  -5 116.746   7.203   1
  -1   4   5 114.196   7.473   1
  -1   4   5 110.393   9.447   1
   0  -4  -5 33.3707  2.6081   5
   0  -4  -5 33.4748  3.6607   1
   0  -4  -5 34.7089  2.9186   1
   0   4   5 45.1117  4.0905   1
   0   4   5 33.3633  3.3098   1
  -1  -4  -5 26.0254  1.9881   5
  -1  -4  -5 21.7759  2.0340   1
  -1  -4  -5 25.4465  1.9189   1
   1   4   5 17.1612  2.5814   1
   1   4   5 22.6063  1.5584   4
   1   4   5 22.3958  2.5136   1
  -2  -4  -5 342.192  19.524   1
  -2  -4  -5 325.461  13.357   1
  -2  -4  -5 302.785   9.029   5
   2   4   5 334.448  25.418   1
   2   4   5 329.703  14.036   4
   2   4   5 338.804  11.677   1
  -3  -4  -5 54.9762  3.3062   1
  -3  -4  -5 66.5448  3.9689   4
  -3  -4  -5 57.1296  4.1619   1
   3   4   5 58.1970  3.4295   4
   3   4   5 58.7218  4.4053   1
   3   4   5 60.6467  3.7258   1
  -4  -4  -5 61.6671  5.7331   4
  -4  -4  -5 63.2669  3.5276   1
  -4  -4  -5 70.5238  4.8281   1
   4   4   5 59.8459  3.5614   4
   4   4   5 70.5160  4.3290   2
   4   4   5 58.3113  4.3058   1
   4   4   5 66.4687  4.8373   1
  -5  -4  -5 92.0512  3.7664   5
  -5  -4  -5 74.4424  6.3233   4
  -5  -4  -5 81.1213  4.2285   1
  -5  -4  -5 78.5665  6.4551   1
   5   4   5 82.2661  7.5218   1
   5   4   5 87.8923  5.6285   2
   5   4   5 78.5498  7.0123   4
   5   4   5 88.8881  5.7890   1
  -6  -4  -5 7.56052 1.12075   4
  -6  -4  -5 10.8710  1.7235   3
  -6  -4  -5 10.3765  1.5657   5
  -6  -4  -5 7.54984 1.27703   1
  -6  -4  -5 9.93333 1.15845   1
   6   4   5 12.8263  2.9266   2
   6   4   5 10.1588  1.2626   1
   6   4   5 10.3828  1.3709   1
  -7  -4  -5 1.64070 0.46527   1
  -7  -4  -5 0.56411 0.55845   1
  -7  -4  -5 3.37920 1.45011   4
  -7  -4  -5 2.29449 1.46050   3
  -7  -4  -5 1.60528 1.22572   5
   7   4   5 2.21603 0.48466   1
   7   4   5 1.97244 0.68999   1
  -8  -4  -5 100.856   8.323   4
  -8  -4  -5 115.954  10.748   5
   5  -5  -5 109.031  11.648   3
   5  -5  -5 104.913   9.970   1
  -5   5   5 119.836   9.845   4
  -5   5   5 117.872  11.503   5
   4  -5  -5 0.30690 1.82513   1
   4  -5  -5 -0.0086  1.9276   3
   4  -5  -5 0.26970 1.37476   1
  -4   5   5 0.12068 3.59009   5
  -4   5   5 1.33879 2.10500   1
   3  -5  -5 244.444  14.879   3
   3  -5  -5 222.800  17.454   1
   3  -5  -5 206.213  13.756   5
   3  -5  -5 250.036  13.655   1
  -3   5   5 243.473  12.076   1
  -3   5   5 246.405  11.980   5
   2  -5  -5 1374.91   71.49   5
   2  -5  -5 1353.20   63.28   1
   2  -5  -5 1351.62   91.63   3
   2  -5  -5 1375.99   88.62   1
  -2   5   5 1400.83   87.33   5
  -2   5   5 1411.92   85.92   1
  -2   5   5 1397.65   67.56   1
   1  -5  -5 9.05176 1.47105   3
   1  -5  -5 9.05529 1.98201   5
   1  -5  -5 15.2748  2.7301   1
   1  -5  -5 11.4755  1.7337   1
  -1   5   5 8.94421 2.59031   1
  -1   5   5 10.7074  2.3327   5
  -1   5   5 9.15405 3.12640   1
   0  -5  -5 419.544  27.216   1
   0  -5  -5 440.149  19.725   1
   0  -5  -5 416.662  14.391   5
   0   5   5 432.325  18.527   1
   0   5   5 417.928  28.076   1
  -1  -5  -5 79.8369  3.6508   5
  -1  -5  -5 79.9964  4.7806   1
   1   5   5 87.9827  4.6855   1
   1   5   5 85.0235  4.1993   4
   1   5   5 75.6571  5.8750   1
  -2  -5  -5 70.9734  4.0650   1
  -2  -5  -5 72.5625  3.8940   5
   2   5   5 67.4618  4.1111   1
   2   5   5 71.2849  3.0253   4
   2   5   5 75.6457  4.4016   1
  -3  -5  -5 79.2340  4.6625   5
  -3  -5  -5 86.6139  5.2565   1
  -3  -5  -5 83.0638  6.6057   4
   3   5   5 90.0106  6.0443   1
   3   5   5 92.4431  6.8093   1
   3   5   5 89.5259  3.8701   4
  -4  -5  -5 0.56148 1.11022   1
  -4  -5  -5 2.26520 0.31611   5
  -4  -5  -5 2.12870 0.27094   5
  -4  -5  -5 -0.6214  1.1185   4
   4   5   5 2.11090 1.05051   4
   4   5   5 4.28223 1.52185   1
   4   5   5 1.07105 1.07016   2
   4   5   5 1.90574 1.58060   1
  -5  -5  -5 133.354   7.973   1
  -5  -5  -5 118.784  13.281   4
  -5  -5  -5 144.463   8.049   5
  -5  -5  -5 135.351   8.305   1
   5   5   5 139.894  10.225   2
   5   5   5 131.827  12.283   4
   5   5   5 127.896  15.713   1
   5   5   5 131.630   7.402   1
  -6  -5  -5 1.59726 1.09729   4
  -6  -5  -5 0.52368 0.52651   5
  -6  -5  -5 -0.3946  0.9992   1
  -6  -5  -5 1.38468 1.18752   1
   6   5   5 1.51010 1.64612   4
   6   5   5 3.65498 1.44945   1
   6   5   5 -0.4169  1.0503   1
   6   5   5 0.19672 1.89581   2
  -7  -5  -5 76.7546  6.3894   1
  -7  -5  -5 78.9045  9.6734   4
  -7  -5  -5 79.8835  6.5797   5
   7   5   5 73.9117  8.2084   1
  -8  -5  -5 55.0432  5.3931   4
   4  -6  -5 -1.5286  1.7435   3
   4  -6  -5 -0.9668  1.5750   1
  -4   6   5 0.77608 2.32299   1
  -4   6   5 -1.0082  2.5018   5
   3  -6  -5 -0.5447  1.0889   3
   3  -6  -5 1.02936 1.84034   1
   3  -6  -5 3.95620 2.59439   1
  -3   6   5 5.35288 3.43696   1
  -3   6   5 -0.2832  1.8277   5
   2  -6  -5 36.4044  3.5334   1
   2  -6  -5 45.1103  5.0462   1
   2  -6  -5 35.6254  3.8373   3
  -2   6   5 50.3138  5.7509   1
  -2   6   5 41.2621  4.0127   5
   1  -6  -5 315.064  16.718   5
   1  -6  -5 307.841  16.757   3
   1  -6  -5 313.153  29.075   1
   1  -6  -5 351.600  17.251   1
  -1   6   5 329.448  16.869   1
  -1   6   5 287.529  23.764   5
  -1   6   5 316.036  29.559   1
   0  -6  -5 308.795  14.805   5
   0  -6  -5 363.506  21.398   1
   0   6   5 333.867  18.292   5
   0   6   5 350.554  37.022   1
   0   6   5 358.180  18.249   1
   0   6   5 356.677  14.640   4
  -1  -6  -5 62.6263  5.0184   1
  -1  -6  -5 68.3336  4.4125   5
   1   6   5 55.0724  4.6641   1
   1   6   5 60.1456  4.6272   4
   1   6   5 56.9094  3.4853   1
  -2  -6  -5 30.0929  3.0128   1
  -2  -6  -5 32.2177  1.8940   5
   2   6   5 27.2345  3.6293   1
   2   6   5 27.9001  3.7385   1
   2   6   5 31.5747  3.3065   4
  -3  -6  -5 13.4877  2.2063   1
   3   6   5 10.3126  1.7015   1
   3   6   5 14.9318  1.6545   4
   3   6   5 19.4427  3.0890   1
  -4  -6  -5 68.1397  5.9118   4
  -4  -6  -5 68.5035  5.0247   1
   4   6   5 65.4771  6.1037   4
   4   6   5 69.3765  5.1139   2
   4   6   5 71.5459  5.7997   1
   4   6   5 69.9652  4.7919   1
  -5  -6  -5 58.8490  5.3244   1
  -5  -6  -5 57.1668  4.1601   4
   5   6   5 58.6083  5.2298   4
   5   6   5 55.9770  4.0896   1
   5   6   5 57.1373  4.8807   2
   5   6   5 68.1577  5.4837   1
  -6  -6  -5 72.6988  5.5168   1
  -6  -6  -5 82.2466  7.2691   4
   6   6   5 79.4735  8.4254   1
   6   6   5 78.6150  5.6485   4
   6   6   5 70.9580  9.1627   1
   6   6   5 69.1472  5.8048   2
  -7  -6  -5 6.77613 1.90127   4
  -7  -6  -5 11.5623  2.4812   1
   7   6   5 14.4896  1.9078   1
   7   6   5 9.61534 2.26071   4
  -8  -6  -5 1.66537 2.04356   4
   8   6   5 -0.4483  1.1310   1
   4  -7  -5 8.09832 2.58165   3
   4  -7  -5 0.41508 2.95124   1
  -4   7   5 3.81097 3.52852   5
   3  -7  -5 89.9592 11.5942   1
   3  -7  -5 92.0640 12.3221   1
   3  -7  -5 96.3821 10.3617   3
  -3   7   5 91.7774 14.3983   1
  -3   7   5 107.035  10.506   5
   2  -7  -5 123.617   9.230   3
   2  -7  -5 136.004  13.228   1
   2  -7  -5 133.232  12.239   1
  -2   7   5 108.355   9.928   1
  -2   7   5 134.133  10.645   5
   1  -7  -5 3.28637 1.96668   1
   1  -7  -5 2.43267 1.26107   3
   1  -7  -5 1.63089 1.83448   1
  -1   7   5 4.26260 2.69232   4
  -1   7   5 5.79872 2.68583   5
  -1   7   5 1.37029 2.54117   1
   0  -7  -5 151.909  15.911   1
   0   7   5 147.955  15.874   1
   0   7   5 152.581  11.061   4
   0   7   5 157.422  10.461   1
   0   7   5 158.219  10.975   5
  -1  -7  -5 11.4194  3.0322   1
   1   7   5 9.31465 2.71525   1
   1   7   5 13.1257  2.2985   4
   1   7   5 15.8514  3.5770   1
  -2  -7  -5 -1.1689  1.3753   1
   2   7   5 3.81797 1.92946   4
   2   7   5 1.44072 1.80764   1
   2   7   5 1.20858 1.93146   1
  -3  -7  -5 307.146  20.313   1
   3   7   5 303.740  22.257   1
   3   7   5 325.748  17.221   4
   3   7   5 285.021  14.806   2
   3   7   5 340.824  16.419   1
  -4  -7  -5 4.21585 1.47106   4
  -4  -7  -5 4.38076 1.75839   1
   4   7   5 5.77840 3.31777   1
   4   7   5 2.68036 1.55047   2
   4   7   5 3.46750 1.72300   1
   4   7   5 4.74213 1.60143   4
  -5  -7  -5 -1.1170  1.8366   1
  -5  -7  -5 2.79358 1.43608   4
   5   7   5 2.68948 2.01240   1
   5   7   5 1.47883 2.10151   4
   5   7   5 2.32101 1.95030   1
   5   7   5 0.23970 1.43391   2
  -6  -7  -5 106.985   9.382   4
   6   7   5 122.529  15.843   1
   6   7   5 99.4581  8.3712   1
   6   7   5 108.542  12.164   4
  -7  -7  -5 33.2587  4.8051   4
   7   7   5 22.2407  3.4613   1
   7   7   5 21.1725  4.2463   4
  -8  -7  -5 1.92748 2.47444   4
   8   7   5 1.61519 1.63172   1
   3  -8  -5 130.979  11.628   1
   3  -8  -5 123.204  20.170   3
  -3   8   5 127.222  13.988   5
  -3   8   5 123.058  12.733   1
   2  -8  -5 -0.7813  1.4864   3
  -2   8   5 2.08371 3.25682   1
  -2   8   5 3.49147 2.47569   5
   1  -8  -5 1.37333 2.28413   3
  -1   8   5 6.43459 2.93863   5
  -1   8   5 1.66189 4.03625   1
   0   8   5 28.7552  3.2195   5
   0   8   5 31.0490  4.8070   4
   0   8   5 22.9048  4.7386   1
   1   8   5 129.849  12.360   1
   1   8   5 137.268   8.962   4
   2   8   5 823.719  40.348   1
   2   8   5 802.365  61.740   4
   2   8   5 807.277  57.414   1
   3   8   5 -1.0654  2.7749   1
   3   8   5 -0.2231  0.6221   2
   3   8   5 0.85624 2.11027   1
   3   8   5 -1.1439  1.5063   4
   4   8   5 56.3118  5.5813   4
   4   8   5 77.2740  7.7361   1
   4   8   5 55.0051  5.9572   2
   4   8   5 56.5049  7.7515   1
  -5  -8  -5 0.40915 2.03134   4
   5   8   5 1.45779 2.00735   1
   5   8   5 2.62902 3.79166   1
   5   8   5 1.07023 1.55319   4
   5   8   5 1.87625 1.60867   2
  -6  -8  -5 -0.8719  1.7980   4
   6   8   5 -0.0534  1.9746   1
   6   8   5 0.32940 2.46002   4
  -7  -8  -5 493.824  38.417   4
   7   8   5 460.669  31.490   1
   1  -9  -5 2.43337 2.00701   3
   1  -9  -5 1.43389 2.69994   1
  -1   9   5 0.65708 2.41235   5
  -1   9   5 2.95179 3.60927   1
   0   9   5 14.4471  4.7488   1
   1   9   5 93.7245  9.3040   1
   2   9   5 73.0977  7.0223   1
   2   9   5 74.5670  9.1863   4
   3   9   5 21.6998  3.4136   1
   3   9   5 10.0181  2.6691   4
   3   9   5 16.5096  2.1666   2
   4   9   5 2.82197 2.44689   1
   4   9   5 -1.1919  5.1476   1
   4   9   5 1.46502 1.06550   2
   4   9   5 -3.8403  2.2780   4
  -5  -9  -5 138.169  12.351   4
   5   9   5 124.551  11.098   1
  -6  -9  -5 16.6060  3.3103   4
   6   9   5 19.8969  3.8914   1
   1  10   5 28.4814  6.2488   1
   2  10   5 12.0689  4.7192   1
   3  10   5 12.0872  4.2194   1
   4  10   5 17.4747  4.4732   1
   1   8  -6 99.9414 14.8941   1
  -1  -8   6 81.4679 13.3342   4
  -1  -8   6 81.3374 12.0367   1
   0   8  -6 16.5485  4.2869   1
   0  -8   6 14.3471  4.2915   1
   3   7  -6 58.9832  6.2243   1
  -3  -7   6 43.2450  6.3843   4
  -3  -7   6 46.8869  6.9825   1
   2   7  -6 3.66558 3.86422   1
  -2  -7   6 1.30258 3.70517   4
  -2  -7   6 4.51413 4.31587   1
   1   7  -6 25.2184  4.1349   1
  -1  -7   6 26.2216  4.3897   4
  -1  -7   6 24.6766  4.3961   1
   0   7  -6 -1.9188  3.4183   1
   0  -7   6 2.19794 4.15173   1
  -1   7  -6 3.63912 2.67152   1
   1  -7   6 0.41710 2.60260   1
  -2   7  -6 25.5295  5.1617   1
   2  -7   6 23.1590  4.1537   1
  -3   7  -6 -3.3265  3.0201   1
   3  -7   6 1.17920 2.99624   1
   4   6  -6 38.4609  5.3299   1
  -4  -6   6 29.8663  5.1207   1
  -4  -6   6 41.5694  6.0660   4
   3   6  -6 16.5586  3.7363   1
  -3  -6   6 18.2302  4.8099   1
  -3  -6   6 18.8523  4.3209   4
   2   6  -6 33.4313  4.9717   1
  -2  -6   6 24.7487  5.3037   1
  -2  -6   6 29.5009  2.7144   2
  -2  -6   6 34.7316  3.7118   4
   1   6  -6 1.74491 2.59950   1
  -1  -6   6 2.50905 2.44496   1
  -1  -6   6 1.62581 0.97733   2
  -1  -6   6 1.01351 2.50484   4
   0   6  -6 2.81516 1.87543   1
   0  -6   6 3.08305 3.54962   1
   0  -6   6 0.79423 1.55938   4
   0  -6   6 0.25497 1.07990   2
   0  -6   6 -1.4644  3.2713   1
  -1   6  -6 6.68138 2.56544   1
   1  -6   6 4.77090 2.63348   1
   1  -6   6 10.3643  3.0969   1
  -2   6  -6 166.599  15.990   1
   2  -6   6 200.600  13.324   1
   2  -6   6 175.251  13.106   1
  -3   6  -6 18.7782  2.9806   1
   3  -6   6 15.0501  4.2410   1
   3  -6   6 15.3113  4.0575   1
   3  -6   6 24.2409  3.4781   3
   4  -6   6 5.40375 2.64928   1
   4  -6   6 7.12115 2.06759   3
   5   5  -6 87.0528  8.0719   1
  -5  -5   6 84.1337  8.2163   4
  -5  -5   6 76.5513  7.5001   1
   4   5  -6 169.832  15.813   5
   4   5  -6 158.050  13.962   1
   4   5  -6 180.922  13.258   1
  -4  -5   6 169.681  16.885   1
  -4  -5   6 174.970  19.813   4
   3   5  -6 103.488  11.637   1
   3   5  -6 123.240   8.449   1
  -3  -5   6 129.516  10.614   1
  -3  -5   6 116.312  10.052   4
   2   5  -6 46.0080  4.4242   1
   2   5  -6 57.3320  7.9285   1
   2   5  -6 48.2473  3.9364   4
  -2  -5   6 50.7477  5.1931   4
  -2  -5   6 48.2153  5.6954   1
   1   5  -6 45.7543  4.7429   1
   1   5  -6 45.2345  6.0288   1
   1   5  -6 41.2626  4.0501   4
  -1  -5   6 43.9743  4.2903   1
  -1  -5   6 35.7647  3.3867   1
  -1  -5   6 39.3919  4.1552   2
  -1  -5   6 44.6488  4.0527   4
   0   5  -6 44.2331  4.8517   4
   0   5  -6 40.9797  4.4252   1
   0   5  -6 45.0160  4.0197   1
   0  -5   6 50.4348  5.0388   1
   0  -5   6 42.3421  5.0312   1
   0  -5   6 43.4626  3.7378   4
   0  -5   6 42.8713  3.9851   2
  -1   5  -6 0.55794 1.72147   1
  -1   5  -6 3.67743 2.34356   1
  -1   5  -6 -0.7163  1.4060   4
   1  -5   6 4.80161 1.58355   2
   1  -5   6 1.82571 2.08950   1
   1  -5   6 7.37447 2.80387   1
  -2   5  -6 29.2403  3.7509   1
  -2   5  -6 33.7176  4.6472   4
   2  -5   6 33.2094  3.8953   1
   2  -5   6 34.2058  4.8317   1
   2  -5   6 33.5584  3.1764   2
  -3   5  -6 394.264  27.474   4
  -3   5  -6 391.173  24.644   1
   3  -5   6 422.261  35.095   1
   3  -5   6 409.964  24.682   1
  -4   5  -6 56.7977  6.2963   1
   4  -5   6 66.8470  6.4291   3
   4  -5   6 55.4270  6.3021   1
   4  -5   6 59.5861  5.8816   1
   5  -5   6 253.146  22.620   3
   5  -5   6 271.516  22.270   1
   6   4  -6 -0.1691  2.1177   1
  -6  -4   6 -1.6811  2.6568   4
   5   4  -6 5.08075 3.02920   1
   5   4  -6 11.3541  3.5858   1
  -5  -4   6 13.2162  3.2996   4
  -5  -4   6 5.34432 3.85537   1
   4   4  -6 -0.2030  1.9996   1
   4   4  -6 -1.0886  1.7413   1
   4   4  -6 -2.7339  1.5195   5
  -4  -4   6 0.02315 2.01132   1
  -4  -4   6 -1.1506  2.4455   4
   3   4  -6 3.69799 1.84972   4
   3   4  -6 1.13670 2.20255   1
   3   4  -6 2.60078 1.92496   1
  -3  -4   6 5.67759 2.17720   1
  -3  -4   6 0.74492 1.65038   4
   2   4  -6 6.76783 2.33382   1
   2   4  -6 3.58269 1.91080   1
   2   4  -6 4.68527 2.42024   4
  -2  -4   6 5.28365 2.40898   1
  -2  -4   6 5.91337 2.53632   1
  -2  -4   6 8.98967 1.95855   4
   1   4  -6 58.0204  5.4632   4
   1   4  -6 51.2258  4.4426   1
   1   4  -6 47.2218  4.8906   1
  -1  -4   6 61.0045  4.9271   1
  -1  -4   6 49.2939  4.1851   4
  -1  -4   6 51.3540  4.9547   1
   0   4  -6 93.0117  5.2190   1
   0   4  -6 72.7562  9.7400   1
   0   4  -6 92.7376  5.8298   4
   0  -4   6 101.040   8.331   1
   0  -4   6 92.1537  6.8641   4
   0  -4   6 95.1212  5.7777   1
   0  -4   6 91.0146  6.6179   2
  -1   4  -6 4.44909 1.50321   4
  -1   4  -6 2.79974 1.63715   1
  -1   4  -6 7.40449 2.43205   1
   1  -4   6 3.60592 2.05365   1
   1  -4   6 4.24464 1.67321   2
   1  -4   6 6.11866 2.39860   1
  -2   4  -6 6.08328 2.23243   1
  -2   4  -6 6.34250 1.66668   4
  -2   4  -6 8.03394 2.94545   1
   2  -4   6 10.7193  2.8380   1
   2  -4   6 7.93437 2.08468   2
   2  -4   6 11.3590  2.9948   1
  -3   4  -6 -2.1914  1.4515   1
  -3   4  -6 1.32033 1.65006   4
  -3   4  -6 -0.5251  2.5809   1
   3  -4   6 3.10341 1.92979   1
   3  -4   6 0.62590 1.54335   2
   3  -4   6 1.10975 1.05282   3
   3  -4   6 -2.0391  1.6319   1
  -4   4  -6 597.342  42.525   4
  -4   4  -6 630.228  54.844   1
  -4   4  -6 620.725  37.716   1
   4  -4   6 632.527  42.194   1
   4  -4   6 647.641  46.927   1
   4  -4   6 630.609  45.710   3
  -5   4  -6 10.9396  2.5098   1
   5  -4   6 9.86010 2.45352   1
   5  -4   6 9.02742 2.08846   3
   6  -4   6 -1.2960  1.9066   3
   6  -4   6 3.32228 1.59121   1
   6   3  -6 -0.3612  2.0976   1
  -6  -3   6 -2.2200  3.5835   4
   5   3  -6 54.5508  4.3638   1
   5   3  -6 50.6951  6.4289   1
  -5  -3   6 58.9020  6.3745   1
  -5  -3   6 41.3970  6.2551   4
   4   3  -6 21.7393  3.4909   5
   4   3  -6 13.5014  2.4590   1
   4   3  -6 20.2246  3.7321   1
  -4  -3   6 16.2149  3.8190   4
  -4  -3   6 19.0903  2.9245   1
   3   3  -6 77.4499  8.3595   4
   3   3  -6 92.9615  8.3124   1
   3   3  -6 82.5625  6.8878   5
   3   3  -6 81.4024  4.6322   1
  -3  -3   6 95.2394  6.8713   4
  -3  -3   6 78.0791  6.1410   1
  -3  -3   6 87.9188  8.0364   1
   2   3  -6 125.364  10.564   4
   2   3  -6 109.678   6.523   1
   2   3  -6 103.311   7.070   1
  -2  -3   6 109.199   7.752   1
  -2  -3   6 117.362   5.966   4
  -2  -3   6 104.400   8.708   1
   1   3  -6 171.491  14.294   1
   1   3  -6 170.754   6.288   1
   1   3  -6 168.663  15.156   4
  -1  -3   6 155.541   8.696   1
  -1  -3   6 172.833  12.218   4
  -1  -3   6 178.433  13.888   1
   0   3  -6 16.0958  2.3837   1
   0   3  -6 21.3040  2.6989   4
   0   3  -6 17.3809  2.2523   1
   0  -3   6 15.6871  2.6855   1
   0  -3   6 19.8987  1.7916   4
   0  -3   6 18.1256  2.5566   1
  -1   3  -6 386.034  17.748   4
  -1   3  -6 375.670  20.492   1
  -1   3  -6 370.211  28.212   1
   1  -3   6 370.937  24.669   1
   1  -3   6 351.006  19.883   4
   1  -3   6 335.138  16.171   2
   1  -3   6 354.323  12.335   1
  -2   3  -6 18.4770  3.5325   1
  -2   3  -6 20.1256  2.3135   1
  -2   3  -6 26.2060  2.5254   4
   2  -3   6 27.9954  3.3462   1
   2  -3   6 27.3284  3.2064   1
   2  -3   6 31.2290  2.6786   2
  -3   3  -6 200.744   9.408   1
  -3   3  -6 202.033  12.937   4
  -3   3  -6 204.066  11.635   1
   3  -3   6 204.477   9.910   1
   3  -3   6 188.879  11.236   2
   3  -3   6 201.358  15.771   1
   3  -3   6 190.290  10.965   3
  -4   3  -6 17.8792  2.4473   1
  -4   3  -6 16.6045  3.0635   1
  -4   3  -6 21.1471  3.6110   4
   4  -3   6 22.0406  2.1453   1
   4  -3   6 20.4615  2.9770   2
   4  -3   6 18.7055  2.2349   3
  -5   3  -6 83.7579  6.4902   1
  -5   3  -6 100.689   7.553   1
  -5   3  -6 88.3539  7.7266   4
   5  -3   6 108.138   6.683   1
   5  -3   6 80.9053  5.5699   3
   5  -3   6 90.0841  7.0737   1
  -6   3  -6 16.0228  2.7841   1
   6  -3   6 11.8904  2.4153   3
  -7   3  -6 27.1008  5.3895   5
   7  -3   6 24.0096  3.6142   3
   6   2  -6 40.8030  4.4964   1
  -6  -2   6 40.3535  5.4388   4
   5   2  -6 51.6633  4.8402   1
   5   2  -6 57.1574  5.9238   1
  -5  -2   6 44.1873  4.0214   3
  -5  -2   6 50.1101  4.9131   1
  -5  -2   6 55.6346  5.4666   4
   4   2  -6 3.16428 1.87521   4
   4   2  -6 7.23589 1.50742   1
   4   2  -6 2.84285 1.90185   5
   4   2  -6 -0.1418  2.2413   1
  -4  -2   6 7.41749 2.01221   4
  -4  -2   6 9.20099 2.32114   1
  -4  -2   6 -2.1951  2.5976   1
   3   2  -6 795.643  37.528   1
   3   2  -6 764.620  61.516   4
   3   2  -6 763.712  46.506   5
   3   2  -6 738.625  40.990   1
  -3  -2   6 765.512  44.309   1
  -3  -2   6 714.781  48.892   4
  -3  -2   6 734.418  26.596   1
   2   2  -6 3.55144 1.43228   4
   2   2  -6 6.86259 1.75574   1
   2   2  -6 1.19089 1.48545   1
  -2  -2   6 4.83482 1.46049   4
  -2  -2   6 3.45208 1.78339   1
  -2  -2   6 1.07612 1.49628   1
   1   2  -6 534.629  26.002   1
   1   2  -6 493.817  34.546   4
   1   2  -6 477.026  20.044   1
  -1  -2   6 497.658  19.204   1
  -1  -2   6 521.282  36.356   1
  -1  -2   6 493.774  17.808   4
   0   2  -6 110.281   5.492   1
   0   2  -6 98.6623  5.7000   1
   0   2  -6 98.7935  5.2750   4
   0  -2   6 107.105   7.444   1
   0  -2   6 97.9155  7.6097   1
   0  -2   6 102.337   4.306   4
  -1   2  -6 89.3515  4.4727   4
  -1   2  -6 86.3049  6.6129   1
  -1   2  -6 89.8094  5.0836   1
   1  -2   6 94.7149  5.8412   1
   1  -2   6 89.5670  6.6795   4
   1  -2   6 97.8883 10.2914   1
  -2   2  -6 5.91260 1.51928   1
  -2   2  -6 3.36685 1.52864   1
  -2   2  -6 2.94101 1.21477   4
   2  -2   6 3.65496 1.32770   2
   2  -2   6 3.43320 1.42645   1
   2  -2   6 4.05538 1.70661   1
  -3   2  -6 59.5355  4.2007   1
  -3   2  -6 62.6234  6.5567   1
  -3   2  -6 56.6786  3.5746   4
   3  -2   6 51.5803  3.1793   2
   3  -2   6 64.1945  4.2025   3
   3  -2   6 60.7886  3.6064   1
   3  -2   6 46.4746  6.3180   1
  -4   2  -6 6.78947 1.43831   1
  -4   2  -6 12.9474  2.1849   1
  -4   2  -6 13.1059  1.9408   4
   4  -2   6 9.45024 1.90162   3
   4  -2   6 10.2722  1.9969   1
   4  -2   6 10.4655  1.6768   1
   4  -2   6 9.03455 2.47863   2
  -5   2  -6 1.13049 1.11240   1
  -5   2  -6 0.64539 1.36702   1
   5  -2   6 1.12150 1.22786   1
   5  -2   6 4.16562 2.54966   2
   5  -2   6 1.59964 0.94267   1
   5  -2   6 0.73908 1.44861   3
  -6   2  -6 122.421  12.477   1
  -6   2  -6 121.849   9.909   1
   6  -2   6 119.222   9.057   3
   6  -2   6 107.672  10.533   1
  -7   2  -6 148.423  11.155   5
   7  -2   6 151.617  13.743   3
   6   1  -6 4.37435 1.90706   1
  -6  -1   6 4.22175 2.42381   4
   5   1  -6 24.1995  3.0163   1
   5   1  -6 34.5911  3.7715   1
  -5  -1   6 33.4595  4.3332   3
  -5  -1   6 45.1914  5.4723   1
  -5  -1   6 35.1608  5.0556   4
   4   1  -6 136.433   8.861   1
   4   1  -6 125.369   9.535   5
   4   1  -6 134.080   7.068   1
  -4  -1   6 129.628   7.955   1
  -4  -1   6 119.257   9.460   3
  -4  -1   6 135.762   8.417   4
  -4  -1   6 118.901   7.805   1
   3   1  -6 767.018  33.517   1
   3   1  -6 693.365  47.432   4
   3   1  -6 720.895  49.512   5
   3   1  -6 721.180  29.098   1
  -3  -1   6 706.249  32.549   4
  -3  -1   6 760.931  38.140   1
  -3  -1   6 776.649  24.492   3
  -3  -1   6 734.045  45.534   1
   2   1  -6 19.6071  2.7014   1
   2   1  -6 22.4043  2.9112   1
   2   1  -6 19.0584  2.3389   4
  -2  -1   6 18.0621  2.0515   4
  -2  -1   6 18.2401  2.3926   1
  -2  -1   6 20.9587  3.0670   1
   1   1  -6 74.0783  4.2349   4
   1   1  -6 79.2580  5.6908   1
   1   1  -6 76.6648  4.2378   1
  -1  -1   6 72.8540  5.1415   1
  -1  -1   6 78.9710  6.2899   4
  -1  -1   6 90.0449  5.2520   1
   0   1  -6 2.56505 1.78385   1
   0   1  -6 3.84855 0.90756   4
   0   1  -6 6.50614 2.00810   1
   0  -1   6 5.69100 1.08415   4
   0  -1   6 4.15976 1.79918   1
   0  -1   6 6.87905 1.88810   1
  -1   1  -6 292.114  21.694   1
  -1   1  -6 298.786  12.807   4
  -1   1  -6 283.495  14.957   1
   1  -1   6 274.982   8.891   4
   1  -1   6 268.668   8.315   1
   1  -1   6 291.183  13.305   1
  -2   1  -6 650.063  49.399   4
  -2   1  -6 659.416  30.150   1
  -2   1  -6 672.584  34.507   1
   2  -1   6 644.693  26.858   3
   2  -1   6 628.838  16.181   1
   2  -1   6 664.192  33.427   1
   2  -1   6 632.505  18.948   2
  -3   1  -6 894.370  65.855   1
  -3   1  -6 911.908  35.370   4
  -3   1  -6 936.057  30.438   1
   3  -1   6 872.439  26.526   1
   3  -1   6 954.835  42.760   2
   3  -1   6 916.233  31.883   3
   3  -1   6 908.604  38.831   1
  -4   1  -6 5.10280 1.37737   1
  -4   1  -6 3.20929 0.97352   4
  -4   1  -6 4.66373 1.35880   1
   4  -1   6 4.68440 1.12783   3
   4  -1   6 7.09486 1.91812   2
   4  -1   6 3.92718 1.08707   1
   4  -1   6 2.58739 1.39165   1
  -5   1  -6 75.5493  5.0972   1
  -5   1  -6 60.3588  3.9598   1
   5  -1   6 69.3238  5.7313   2
   5  -1   6 65.9183  5.1423   1
   5  -1   6 67.4189  6.1983   1
   5  -1   6 68.8879  4.8667   3
  -6   1  -6 12.0302  1.3893   1
  -6   1  -6 12.4726  1.4456   1
   6  -1   6 12.3948  1.2073   1
   6  -1   6 10.8942  1.1991   1
   6  -1   6 16.0942  2.4048   3
  -7   1  -6 15.3808  3.2590   5
  -7   1  -6 10.5866  2.7269   4
  -8   1  -6 10.2224  3.7166   4
  -8   1  -6 6.22590 3.81708   5
   6   0  -6 3.32419 2.29658   1
  -6   0   6 -0.3295  2.1921   4
   5   0  -6 23.2492  3.5440   1
   5   0  -6 16.0163  3.9566   1
  -5   0   6 28.2662  3.8367   1
  -5   0   6 28.6039  4.3486   4
  -5   0   6 20.2320  2.8421   3
   4   0  -6 23.9918  3.4673   1
   4   0  -6 33.2341  4.1639   5
   4   0  -6 25.1754  2.4052   1
  -4   0   6 29.9756  3.6863   4
  -4   0   6 26.8745  3.5402   1
  -4   0   6 25.3159  3.4438   3
  -4   0   6 23.9735  3.3042   1
   3   0  -6 332.908  28.377   5
   3   0  -6 335.702  15.478   1
   3   0  -6 367.284  28.357   1
  -3   0   6 380.677  18.847   4
  -3   0   6 346.009  28.813   1
  -3   0   6 364.887  11.834   3
  -3   0   6 327.177  14.202   1
   2   0  -6 95.8165  5.0927   1
   2   0  -6 87.3421  5.6713   1
   2   0  -6 88.4997  5.8403   4
   2   0  -6 87.3815  6.0972   5
  -2   0   6 99.3421  4.6841   3
  -2   0   6 88.2799  4.8114   1
  -2   0   6 94.2961  6.6097   4
  -2   0   6 91.6294  6.3311   1
   1   0  -6 50.7514  3.4795   4
   1   0  -6 48.6973  3.9197   1
   1   0  -6 55.9408  4.1095   1
  -1   0   6 45.4940  3.5749   1
  -1   0   6 58.0368  3.9844   1
  -1   0   6 50.8194  2.7545   4
   0   0  -6 20.8344  1.5741   4
   0   0  -6 20.6740  2.5130   1
   0   0  -6 22.8792  2.4840   1
   0   0   6 21.3171  1.5878   4
   0   0   6 25.3136  3.0711   1
   0   0   6 24.8059  2.7307   1
  -1   0  -6 75.5844  4.2657   1
  -1   0  -6 71.0630  3.9135   4
  -1   0  -6 66.9841  5.6938   1
   1   0   6 69.8700  3.5485   4
   1   0   6 70.6123  4.4332   1
   1   0   6 62.5626  4.1593   1
  -2   0  -6 1427.43   75.30   1
  -2   0  -6 1452.26   74.81   4
  -2   0  -6 1458.64   84.88   1
   2   0   6 1448.77   60.80   3
   2   0   6 1445.82   44.51   1
   2   0   6 1504.74   64.79   1
  -3   0  -6 320.674  29.756   1
  -3   0  -6 333.291  18.187   1
  -3   0  -6 311.529  18.129   4
   3   0   6 300.438  14.138   1
   3   0   6 297.803  14.724   3
   3   0   6 324.654  21.636   1
   3   0   6 320.481  12.683   2
  -4   0  -6 23.0854  2.0924   1
  -4   0  -6 20.0731  2.0120   1
   4   0   6 25.3844  2.2789   1
   4   0   6 20.4246  2.7241   2
   4   0   6 21.4282  2.0145   3
  -5   0  -6 4.97801 1.28572   1
  -5   0  -6 7.18725 1.14622   1
   5   0   6 8.16952 1.24952   1
   5   0   6 6.37289 2.02537   2
   5   0   6 9.03757 1.39464   1
   5   0   6 9.28545 1.67512   3
  -6   0  -6 28.4784  1.9056   1
  -6   0  -6 27.6724  2.9382   4
  -6   0  -6 20.5411  3.3591   2
  -6   0  -6 24.5237  2.1225   1
   6   0   6 26.1318  1.9612   1
   6   0   6 31.2589  4.1081   2
  -7   0  -6 16.3698  2.8636   4
  -7   0  -6 14.0888  2.8711   5
  -8   0  -6 11.5504  3.5680   4
  -8   0  -6 4.42024 2.72938   5
   6  -1  -6 0.95864 1.82317   1
  -6   1   6 5.69448 4.48499   4
   5  -1  -6 16.6016  3.0012   1
   5  -1  -6 14.4463  3.0441   1
  -5   1   6 10.2721  3.1838   1
  -5   1   6 14.2122  3.4315   4
  -5   1   6 7.15895 2.87560   3
   4  -1  -6 105.386   9.737   1
   4  -1  -6 95.7299 10.9492   1
   4  -1  -6 89.6544  6.9837   5
  -4   1   6 91.2448  8.8002   4
  -4   1   6 94.7105  8.6783   3
  -4   1   6 103.428   8.471   1
  -4   1   6 85.6525  9.2502   1
   3  -1  -6 143.883  11.606   5
   3  -1  -6 108.763   8.498   1
   3  -1  -6 136.378  11.583   1
  -3   1   6 133.127  10.271   3
  -3   1   6 123.334   7.968   1
  -3   1   6 146.248  10.823   4
  -3   1   6 136.239  11.263   1
   2  -1  -6 55.1024  4.8789   5
   2  -1  -6 58.2308 13.5798   1
   2  -1  -6 48.0001  4.6966   1
  -2   1   6 50.9488  4.9520   1
  -2   1   6 69.0170  4.7891   4
  -2   1   6 51.7730  4.1029   1
  -2   1   6 56.0748  4.1760   3
   1  -1  -6 1.27252 1.35768   5
   1  -1  -6 0.58420 0.99450   1
   1  -1  -6 2.69088 1.29035   1
  -1   1   6 2.28334 1.09967   1
  -1   1   6 0.11201 0.38517   3
  -1   1   6 1.63736 1.35012   1
  -1   1   6 -0.2246  1.1425   4
   0  -1  -6 188.908  13.916   1
   0  -1  -6 176.670  11.886   1
   0   1   6 175.512   9.951   1
   0   1   6 188.929   5.921   4
   0   1   6 201.237  13.344   3
   0   1   6 167.529  13.287   1
  -1  -1  -6 1137.47   45.34   1
  -1  -1  -6 1129.67  102.61   1
   1   1   6 1108.85   59.13   1
   1   1   6 1075.66   67.83   4
   1   1   6 1198.62   69.06   1
  -2  -1  -6 3.90629 1.23648   1
  -2  -1  -6 5.56990 0.95561   1
   2   1   6 2.22860 1.24677   1
   2   1   6 3.60253 0.98138   1
  -3  -1  -6 731.926  51.323   1
  -3  -1  -6 718.984  35.629   4
  -3  -1  -6 640.026  40.079   4
  -3  -1  -6 711.198  22.292   1
   3   1   6 712.207  21.871   2
   3   1   6 729.242  38.103   1
   3   1   6 740.909  36.398   1
  -4  -1  -6 211.082   7.153   4
  -4  -1  -6 207.806  13.118   1
  -4  -1  -6 217.865  12.666   1
  -4  -1  -6 199.886  14.572   3
   4   1   6 196.245   7.269   2
   4   1   6 198.883  11.901   1
   4   1   6 215.758   7.673   1
  -5  -1  -6 8.02365 1.18521   1
  -5  -1  -6 7.14302 1.06011   1
  -5  -1  -6 12.5630  1.9666   3
  -5  -1  -6 11.7277  1.8066   4
   5   1   6 9.90360 1.30612   1
   5   1   6 9.77828 2.67220   2
  -6  -1  -6 387.068  23.448   3
  -6  -1  -6 428.062  15.871   1
  -6  -1  -6 398.083  32.761   4
   6   1   6 434.908  17.542   1
   6   1   6 366.040  19.659   2
  -7  -1  -6 60.6589  5.6902   4
  -7  -1  -6 49.0905  4.4130   5
  -8  -1  -6 55.8665  5.9714   4
  -8  -1  -6 74.4403  7.1538   5
   6  -2  -6 12.3788  2.9179   1
  -6   2   6 10.9409  4.0344   4
   5  -2  -6 69.2950  6.9389   1
   5  -2  -6 67.2856  6.9139   1
  -5   2   6 67.7749  7.1220   1
  -5   2   6 56.3658  6.0756   3
  -5   2   6 61.2403  6.1187   4
   4  -2  -6 229.314  15.379   1
   4  -2  -6 217.881  21.769   1
  -4   2   6 199.409  13.676   3
  -4   2   6 181.107  16.337   4
  -4   2   6 212.508  17.811   1
   3  -2  -6 11.3601  1.9975   1
   3  -2  -6 6.51716 2.05642   5
   3  -2  -6 14.8000  2.4192   1
  -3   2   6 10.6142  1.5257   3
  -3   2   6 9.03371 2.20285   4
  -3   2   6 9.08963 2.12081   1
  -3   2   6 10.6767  2.1171   1
   2  -2  -6 86.5285  5.7363   5
   2  -2  -6 84.9363  5.6282   1
   2  -2  -6 74.9397  4.7469   1
  -2   2   6 85.3495  5.1201   4
  -2   2   6 72.5928  7.5229   1
  -2   2   6 92.5214  5.4725   3
  -2   2   6 74.8166  8.2959   1
   1  -2  -6 80.3611  4.9199   5
   1  -2  -6 80.9525  5.1269   1
   1  -2  -6 74.2109  4.3638   1
  -1   2   6 82.7073  4.2026   4
  -1   2   6 76.4813  5.7509   1
  -1   2   6 72.0634  6.6492   1
   0  -2  -6 253.708  14.777   1
   0  -2  -6 242.729  11.121   5
   0  -2  -6 236.235  18.863   1
   0   2   6 251.266  10.318   4
   0   2   6 232.321  11.223   1
   0   2   6 241.009  11.944   1
  -1  -2  -6 638.460  35.952   1
  -1  -2  -6 649.339  36.270   1
   1   2   6 602.349  29.920   4
   1   2   6 640.930  36.928   1
   1   2   6 599.052  19.680   1
  -2  -2  -6 266.451  10.292   1
  -2  -2  -6 255.063  14.004   1
   2   2   6 263.390   9.509   1
   2   2   6 260.606  12.633   1
  -3  -2  -6 210.690  11.554   1
  -3  -2  -6 209.800  13.601   3
  -3  -2  -6 226.439  10.644   1
   3   2   6 224.377  10.424   1
   3   2   6 222.938   7.931   2
   3   2   6 250.221  13.411   1
  -4  -2  -6 1241.79   57.60   1
  -4  -2  -6 1189.09   61.17   4
  -4  -2  -6 1234.46   36.17   1
  -4  -2  -6 1211.55   62.06   3
   4   2   6 1237.40   58.98   2
   4   2   6 1208.85   61.70   1
  -5  -2  -6 131.962   6.632   3
  -5  -2  -6 119.366   7.503   1
  -5  -2  -6 118.989   6.971   4
  -5  -2  -6 125.439   6.344   1
   5   2   6 131.362   6.956   2
   5   2   6 118.925   6.041   1
   5   2   6 141.624   8.303   1
  -6  -2  -6 759.216  48.414   4
  -6  -2  -6 701.887  33.220   1
  -6  -2  -6 746.364  36.093   1
  -6  -2  -6 755.480  39.082   3
   6   2   6 762.655  38.963   2
   6   2   6 685.811  38.830   1
   6   2   6 771.366  51.353   1
  -7  -2  -6 79.8213  6.8807   4
  -7  -2  -6 85.6449  6.6829   3
  -7  -2  -6 87.9066  6.8617   5
  -8  -2  -6 419.735  35.533   4
  -8  -2  -6 423.680  28.593   5
   6  -3  -6 -0.6232  1.8796   1
  -6   3   6 -0.7542  4.8846   4
   5  -3  -6 7.21708 1.99866   1
  -5   3   6 8.23190 2.57846   1
  -5   3   6 3.78877 2.69784   4
   4  -3  -6 100.314   7.888   1
   4  -3  -6 108.660  10.832   1
  -4   3   6 90.7182  9.1416   1
  -4   3   6 93.9998 10.9124   4
   3  -3  -6 32.0884  3.3064   1
   3  -3  -6 27.4893  3.5528   5
   3  -3  -6 33.1374  3.8687   1
  -3   3   6 30.4870  3.5130   1
  -3   3   6 21.9403  3.3189   4
   2  -3  -6 0.58044 1.51656   5
   2  -3  -6 -1.4339  1.0556   1
   2  -3  -6 0.42380 1.51201   1
   2  -3  -6 0.76247 0.62024   3
  -2   3   6 0.52530 1.47827   1
  -2   3   6 -0.0500  0.8816   4
   1  -3  -6 2.93749 0.69971   3
   1  -3  -6 3.54625 1.60350   1
   1  -3  -6 4.39925 1.07391   1
  -1   3   6 4.92719 1.35095   1
  -1   3   6 4.31802 1.38124   4
   0  -3  -6 19.0544  1.1982   3
   0  -3  -6 15.2742  2.1355   1
   0  -3  -6 17.1746  2.0659   1
   0  -3  -6 18.8814  2.0712   5
   0   3   6 19.7885  2.3621   1
  -1  -3  -6 146.797   8.295   1
  -1  -3  -6 154.238   6.987   3
  -1  -3  -6 153.584  10.537   1
   1   3   6 144.527   5.477   1
  -2  -3  -6 215.755  10.952   1
  -2  -3  -6 217.084  11.057   1
   2   3   6 188.298  13.903   1
   2   3   6 202.657   9.898   4
  -3  -3  -6 28.2153  2.0629   3
  -3  -3  -6 29.0616  3.0704   1
  -3  -3  -6 27.4853  2.4725   1
   3   3   6 24.9458  2.0515   1
  -4  -3  -6 31.0959  2.6689   4
  -4  -3  -6 34.0308  3.1261   3
  -4  -3  -6 44.4146  2.9958   1
  -4  -3  -6 38.3817  3.0018   1
   4   3   6 41.0988  3.3649   2
   4   3   6 41.6676  3.8575   1
   4   3   6 35.4202  2.6770   1
  -5  -3  -6 56.9140  3.9668   3
  -5  -3  -6 46.6852  3.0594   1
  -5  -3  -6 55.7948  4.3106   4
  -5  -3  -6 57.8676  5.1790   1
   5   3   6 49.0544  3.5199   1
   5   3   6 53.3592  3.6947   1
   5   3   6 55.1766  4.2220   2
  -6  -3  -6 145.123  11.331   4
  -6  -3  -6 139.110   8.694   3
  -6  -3  -6 147.338  10.125   1
  -6  -3  -6 135.934   8.954   1
   6   3   6 135.113  11.241   2
   6   3   6 127.535   6.917   1
  -7  -3  -6 8.21607 1.66599   5
  -7  -3  -6 7.87759 1.89519   4
  -7  -3  -6 8.36858 2.22424   3
   7   3   6 4.57623 2.51233   2
  -8  -3  -6 42.4549  5.0472   4
   5  -4  -6 6.52249 1.95085   1
  -5   4   6 4.74805 4.14100   4
   4  -4  -6 64.5756  8.1951   1
   4  -4  -6 67.0925  7.7586   1
  -4   4   6 70.9151  6.4112   4
  -4   4   6 68.1428  6.6390   1
   3  -4  -6 65.3157  5.5333   3
   3  -4  -6 64.0498  6.8319   1
   3  -4  -6 71.6678  5.6559   5
   3  -4  -6 64.3280  6.1990   1
  -3   4   6 58.4087  6.5865   4
  -3   4   6 60.0030  5.9033   1
  -3   4   6 55.7878  6.0180   1
   2  -4  -6 3.69475 2.00605   1
   2  -4  -6 4.05732 1.74162   5
   2  -4  -6 -0.1417  1.8244   1
  -2   4   6 2.71687 2.25422   1
   1  -4  -6 161.857   8.922   3
   1  -4  -6 140.790   8.157   5
   1  -4  -6 162.384   8.684   1
   1  -4  -6 156.790  12.996   1
  -1   4   6 138.512   8.345   1
   0  -4  -6 267.346  15.188   1
   0  -4  -6 264.335  12.951   3
   0  -4  -6 250.428  14.471   5
   0  -4  -6 267.748  17.786   1
   0   4   6 264.054  16.684   1
  -1  -4  -6 9.40863 1.44157   5
  -1  -4  -6 5.74572 1.74180   1
  -1  -4  -6 9.42979 1.68384   1
   1   4   6 8.50342 0.93566   4
  -2  -4  -6 0.55627 1.09187   1
  -2  -4  -6 1.10335 0.95023   5
  -2  -4  -6 0.93236 1.04201   1
   2   4   6 3.54152 1.38641   1
   2   4   6 2.16456 1.44546   1
  -3  -4  -6 10.8838  1.7262   1
  -3  -4  -6 11.2148  1.7409   1
   3   4   6 9.17992 2.05992   1
   3   4   6 6.52800 1.85260   1
   3   4   6 8.85695 1.01804   4
  -4  -4  -6 16.1661  2.5452   1
  -4  -4  -6 19.2303  2.0803   1
  -4  -4  -6 14.0950  1.5241   4
   4   4   6 15.1293  2.2431   4
   4   4   6 15.0751  1.9966   1
   4   4   6 15.0780  2.4207   2
   4   4   6 17.4370  3.2474   1
  -5  -4  -6 63.7463  4.3859   1
  -5  -4  -6 60.9927  4.7137   3
  -5  -4  -6 67.1550  3.6529   1
  -5  -4  -6 63.8879  6.6183   4
   5   4   6 72.6069  5.0718   1
   5   4   6 65.0550  4.8918   2
   5   4   6 56.6704  4.4331   1
  -6  -4  -6 185.619  15.251   4
  -6  -4  -6 182.793   9.078   1
  -6  -4  -6 187.635  12.013   3
  -6  -4  -6 182.621  18.309   1
  -6  -4  -6 196.517  11.690   5
   6   4   6 191.564  11.454   1
   6   4   6 189.247  10.472   2
   6   4   6 181.436  21.919   1
  -7  -4  -6 8.52867 1.06439   1
  -7  -4  -6 13.1458  2.1600   5
  -7  -4  -6 9.74269 2.19798   3
  -7  -4  -6 8.61949 1.33158   1
   7   4   6 12.5465  2.6564   2
   7   4   6 12.3839  1.5722   1
   7   4   6 10.4643  1.3406   1
  -8  -4  -6 32.6537  4.8341   4
  -8  -4  -6 41.1956  4.5960   5
   5  -5  -6 76.5342 10.7891   1
  -5   5   6 87.4156  8.5082   4
   4  -5  -6 4.41604 2.00990   3
   4  -5  -6 3.87827 2.26527   1
   4  -5  -6 2.17476 1.79149   1
  -4   5   6 3.30143 3.35367   5
  -4   5   6 0.50566 2.36503   1
  -4   5   6 5.61163 2.35998   4
   3  -5  -6 87.2797  8.4242   1
   3  -5  -6 95.0566  8.9325   1
   3  -5  -6 89.5738  6.9725   3
  -3   5   6 85.7742  7.1212   1
  -3   5   6 85.4144  7.6319   5
   2  -5  -6 294.014  16.601   5
   2  -5  -6 272.879  19.811   3
   2  -5  -6 297.986  25.055   1
   2  -5  -6 305.194  18.538   1
  -2   5   6 271.453  17.546   1
  -2   5   6 292.895  23.526   1
   1  -5  -6 238.194  18.683   3
   1  -5  -6 254.387  13.360   1
   1  -5  -6 259.523  13.762   5
   1  -5  -6 264.712  16.670   1
  -1   5   6 250.561  15.321   1
  -1   5   6 266.410  14.896   1
   0  -5  -6 1524.22   65.98   5
   0  -5  -6 1495.00   96.72   3
   0  -5  -6 1537.38   66.20   1
   0  -5  -6 1427.93  106.55   1
   0   5   6 1553.05   53.97   1
   0   5   6 1442.09   83.36   1
  -1  -5  -6 39.7069  3.9184   1
  -1  -5  -6 31.9887  2.3194   5
  -1  -5  -6 33.8936  3.2639   1
   1   5   6 40.2681  4.0074   1
   1   5   6 31.3245  2.2662   4
   1   5   6 27.9898  3.8526   1
  -2  -5  -6 66.4122  3.9768   5
  -2  -5  -6 69.2399  6.7234   1
   2   5   6 70.9916  5.0884   1
   2   5   6 67.7753  3.3494   4
   2   5   6 67.9507  5.0643   1
  -3  -5  -6 498.525  23.475   1
  -3  -5  -6 507.848  34.703   5
  -3  -5  -6 491.548  30.121   1
   3   5   6 510.967  24.067   4
   3   5   6 493.647  25.987   1
   3   5   6 507.927  12.741   1
  -4  -5  -6 260.983  11.466   1
  -4  -5  -6 256.586  18.421   1
  -4  -5  -6 248.944  15.810   4
   4   5   6 255.855  10.079   2
   4   5   6 265.568  11.502   1
   4   5   6 270.891  15.868   4
   4   5   6 249.957  16.383   1
  -5  -5  -6 288.600  13.348   5
  -5  -5  -6 315.080  20.869   1
  -5  -5  -6 303.739  13.053   1
  -5  -5  -6 304.686  21.029   4
   5   5   6 280.275  13.892   2
   5   5   6 292.912  23.270   1
   5   5   6 300.095  25.166   4
   5   5   6 301.797  21.692   1
  -6  -5  -6 2.85150 1.48779   4
  -6  -5  -6 2.94345 1.21440   1
  -6  -5  -6 1.24617 0.88795   5
  -6  -5  -6 4.21111 1.02616   1
   6   5   6 2.82077 1.03421   1
   6   5   6 0.94846 1.90522   2
   6   5   6 2.43650 1.49967   1
  -7  -5  -6 15.5079  1.9106   1
  -7  -5  -6 15.8008  3.0752   3
  -7  -5  -6 21.8270  3.5310   4
  -7  -5  -6 20.6214  2.1681   5
   7   5   6 16.3823  3.3646   2
   7   5   6 24.2984  2.5478   1
   7   5   6 17.7748  3.0845   1
   8   5   6 20.0003  3.4067   1
   4  -6  -6 53.8648  5.5008   3
   4  -6  -6 70.7855  8.7118   1
  -4   6   6 55.7411  6.5723   5
  -4   6   6 72.8793  7.2118   1
   3  -6  -6 216.922  23.043   1
   3  -6  -6 220.949  30.134   1
   3  -6  -6 232.167  22.337   3
  -3   6   6 204.757  16.335   5
  -3   6   6 213.050  18.930   1
   2  -6  -6 61.1351  5.9225   3
   2  -6  -6 54.4656  6.3101   5
   2  -6  -6 58.2836  6.4674   1
   2  -6  -6 67.2832  8.8830   1
  -2   6   6 70.9038  6.5034   1
  -2   6   6 55.6639  5.6559   5
   1  -6  -6 94.6951  9.2684   5
   1  -6  -6 93.5303  7.2657   3
   1  -6  -6 88.3184  8.6484   1
   1  -6  -6 79.4427  7.0918   1
  -1   6   6 84.4398  7.9659   1
  -1   6   6 87.6688  7.9954   1
   0  -6  -6 111.304   8.418   5
   0  -6  -6 128.824   7.937   1
   0  -6  -6 101.696   9.463   1
   0   6   6 85.6019  8.5416   1
   0   6   6 118.222   8.713   4
   0   6   6 120.399   8.858   1
  -1  -6  -6 13.1044  1.9349   5
  -1  -6  -6 11.3352  2.2738   1
  -1  -6  -6 10.3255  2.0383   1
   1   6   6 12.9413  2.1750   4
   1   6   6 13.8332  2.8253   1
   1   6   6 11.9680  2.4452   1
  -2  -6  -6 38.4681  2.2355   5
  -2  -6  -6 30.4434  3.3720   1
  -2  -6  -6 37.4294  3.7862   1
   2   6   6 38.4476  2.8623   4
   2   6   6 45.8630  3.8027   1
   2   6   6 36.2900  4.2128   1
  -3  -6  -6 80.6628  5.5261   1
  -3  -6  -6 79.5501  4.0543   5
  -3  -6  -6 86.2379  6.2962   1
   3   6   6 87.8509  5.2826   4
   3   6   6 68.3802  4.9062   1
   3   6   6 71.4580  6.0987   1
  -4  -6  -6 2.96802 2.03413   1
  -4  -6  -6 2.04707 0.88447   4
  -4  -6  -6 1.34920 1.20279   1
   4   6   6 0.69117 1.20902   4
   4   6   6 2.68829 1.07727   2
   4   6   6 6.44199 2.99049   1
   4   6   6 2.57487 1.37196   1
  -5  -6  -6 1.91900 1.28298   1
  -5  -6  -6 -0.0305  1.1559   1
  -5  -6  -6 -0.2154  1.2635   4
   5   6   6 -0.0390  1.3806   4
   5   6   6 0.10176 2.02070   1
   5   6   6 1.56387 1.30650   1
   5   6   6 1.82549 1.70226   2
  -6  -6  -6 31.7575  3.7363   1
  -6  -6  -6 37.4038  3.7659   1
  -6  -6  -6 41.4452  3.9416   4
   6   6   6 44.6495  4.8639   1
   6   6   6 34.8454  4.0417   2
   6   6   6 38.6000  3.0079   1
   6   6   6 47.5056  4.5669   4
  -7  -6  -6 5.37346 1.52487   1
  -7  -6  -6 6.01342 1.79610   4
   7   6   6 6.40732 1.84541   1
  -8  -6  -6 53.3977  6.0996   4
   8   6   6 57.7229  6.0829   1
   3  -7  -6 4.13861 1.63345   3
   3  -7  -6 0.66594 2.03468   1
  -3   7   6 -1.7739  4.2158   5
  -3   7   6 3.25955 3.01263   1
   2  -7  -6 15.7196  3.2912   1
   2  -7  -6 24.9108  3.2998   3
   2  -7  -6 24.8307  3.8255   1
  -2   7   6 19.3127  4.3644   1
  -2   7   6 31.3825  4.1562   5
   1  -7  -6 115.900   7.479   3
   1  -7  -6 115.957  12.120   1
   1  -7  -6 130.485  11.542   1
  -1   7   6 123.467  10.929   4
  -1   7   6 113.312  10.167   1
   0  -7  -6 101.132   8.064   1
   0  -7  -6 123.588  11.317   1
   0   7   6 98.1510 15.7738   1
   0   7   6 103.267  10.269   1
   0   7   6 105.363   8.259   4
  -1  -7  -6 12.7549  2.9967   1
  -1  -7  -6 13.5640  2.8394   1
   1   7   6 13.8137  2.9334   1
   1   7   6 17.9662  2.6331   4
   1   7   6 8.50650 3.07410   1
  -2  -7  -6 24.2323  2.8209   1
   2   7   6 17.3593  3.1793   1
   2   7   6 22.5890  2.3752   4
   2   7   6 15.7096  2.9960   1
  -3  -7  -6 30.9678  3.4080   1
   3   7   6 35.4464  3.5076   1
   3   7   6 28.3112  3.9938   1
   3   7   6 37.0121  4.2611   4
   4   7   6 4.13507 1.09977   2
   4   7   6 6.93432 1.93344   4
   4   7   6 4.63733 3.45465   1
   4   7   6 2.71042 2.19212   1
  -5  -7  -6 26.0350  3.3282   4
   5   7   6 29.6983  3.5575   2
   5   7   6 27.5958  3.1250   4
   5   7   6 28.1362  4.4786   1
   5   7   6 28.8059  4.0862   1
  -6  -7  -6 7.54943 2.36986   1
  -6  -7  -6 5.89689 2.24084   4
   6   7   6 8.24146 2.80531   1
   6   7   6 4.80666 1.61146   2
   6   7   6 9.49035 2.07865   1
   6   7   6 9.08457 2.85880   4
  -7  -7  -6 53.7168  4.8101   4
   7   7   6 58.5295  5.5283   1
  -8  -7  -6 9.05737 3.88464   4
   2  -8  -6 2.16314 3.42151   1
   2  -8  -6 1.71497 1.37966   3
  -2   8   6 4.37033 3.24848   5
  -2   8   6 -0.0456  4.7741   1
   1  -8  -6 8.55470 2.12628   3
   1  -8  -6 9.29012 3.33113   1
  -1   8   6 10.9787  3.4001   1
   0  -8  -6 5.39706 3.01183   1
   0   8   6 2.89276 3.74896   1
   0   8   6 2.31536 2.08958   4
   1   8   6 90.1828  6.2397   4
   1   8   6 81.4159  9.4332   1
   2   8   6 2.68504 2.94317   1
   2   8   6 4.61721 1.90444   4
   2   8   6 3.58050 2.37033   1
   3   8   6 16.9160  3.1226   1
   3   8   6 9.53064 3.58865   1
   3   8   6 11.2729  2.0786   4
   4   8   6 511.242  42.117   4
   4   8   6 516.962  26.444   1
   4   8   6 504.777  33.511   1
   4   8   6 491.567  32.843   2
  -5  -8  -6 30.0580  3.3080   4
   5   8   6 26.8122  4.7531   1
   5   8   6 30.0581  4.0850   4
   5   8   6 27.4025  3.7374   2
   5   8   6 39.8512  4.8101   1
  -6  -8  -6 3.37796 2.14334   4
   6   8   6 6.23695 2.55100   4
   6   8   6 5.96396 2.49998   2
   6   8   6 6.13934 2.71005   1
  -7  -8  -6 45.2175  6.2513   4
   7   8   6 44.6301  6.9881   1
   1  -9  -6 35.9925  6.5426   1
   1  -9  -6 39.3516  4.3427   3
  -1   9   6 35.0195  5.6576   1
   0  -9  -6 45.6788  5.7473   1
   0   9   6 45.8115  7.0705   1
   1   9   6 17.1730  5.1855   1
   2   9   6 14.6652  5.0571   1
   2   9   6 17.1417  3.3174   4
   3   9   6 8.14505 2.52609   4
   3   9   6 12.2663  1.9801   2
   3   9   6 10.0700  3.6350   1
   4   9   6 51.0430  6.3725   1
   4   9   6 38.4429  5.6480   4
   4   9   6 42.0965  6.7887   2
   4   9   6 36.7923  5.9505   1
   5   9   6 4.70725 3.10223   1
   5   9   6 6.71930 2.14744   2
  -6  -9  -6 -0.6896  2.7471   4
   6   9   6 -3.6697  2.3948   1
   1  10   6 19.3915  5.6874   1
   2  10   6 12.4987  5.3994   1
   3  10   6 18.6770  5.0471   1
   4  10   6 41.3544  6.1693   1
   2   7  -7 6.97267 3.15008   1
  -2  -7   7 3.16020 3.01954   1
  -2  -7   7 9.66390 3.63023   4
   1   7  -7 5.16671 3.35623   1
  -1  -7   7 2.78100 2.00247   4
  -1  -7   7 0.55976 4.84836   1
   0   7  -7 10.6111  4.3302   1
   0  -7   7 1.57410 5.17914   1
  -1   7  -7 29.1640  5.4639   1
   1  -7   7 26.3883  5.6663   1
  -2   7  -7 12.8644  4.2665   1
   2  -7   7 8.31688 3.75256   1
   4   6  -7 14.1947  3.7805   1
  -4  -6   7 12.2470  4.3695   4
   3   6  -7 -0.2511  2.5793   1
  -3  -6   7 -0.2397  2.7551   1
  -3  -6   7 4.36311 3.04656   4
   2   6  -7 5.99764 2.54268   1
  -2  -6   7 0.35185 2.02471   4
  -2  -6   7 9.57200 4.11989   1
   1   6  -7 0.34005 2.45333   1
  -1  -6   7 0.94252 2.24232   1
  -1  -6   7 0.00000 1.10931   2
  -1  -6   7 1.04752 1.96484   4
   0   6  -7 1.34793 2.60132   1
   0  -6   7 5.01298 1.80036   4
   0  -6   7 1.29964 3.81241   1
   0  -6   7 2.93895 1.61916   2
  -1   6  -7 21.8568  3.4529   1
   1  -6   7 21.8515  2.7348   2
   1  -6   7 30.9263  4.0441   1
  -2   6  -7 46.8895  5.7898   1
   2  -6   7 38.9906  5.2475   1
   2  -6   7 37.7020  4.3997   1
  -3   6  -7 2.59096 3.66901   1
   3  -6   7 -1.9883  3.6227   1
   4  -6   7 21.7782  5.3279   1
   4  -6   7 16.2570  3.1816   3
   4   5  -7 7.15718 2.73482   1
  -4  -5   7 1.70999 3.16025   1
  -4  -5   7 3.55092 2.79794   4
   3   5  -7 58.3360  5.3820   1
  -3  -5   7 56.0752  7.8145   4
  -3  -5   7 57.8410  6.6743   1
   2   5  -7 8.11229 3.27503   1
  -2  -5   7 14.8490  2.6007   4
  -2  -5   7 7.53928 4.19419   1
   1   5  -7 3.18896 2.25473   1
   1   5  -7 -1.5222  1.9850   4
  -1  -5   7 6.25890 1.90465   4
  -1  -5   7 -0.0100  1.2851   2
  -1  -5   7 3.04644 2.76000   1
   0   5  -7 461.300  24.019   4
   0   5  -7 440.047  25.012   1
   0  -5   7 450.007  32.315   4
   0  -5   7 465.323  38.828   2
   0  -5   7 457.203  25.410   1
   0  -5   7 518.533  29.406   1
  -1   5  -7 14.3598  3.8510   1
   1  -5   7 20.6920  2.5411   2
   1  -5   7 23.0095  4.1254   1
   1  -5   7 21.6397  4.4702   1
  -2   5  -7 27.4366  2.8652   1
  -2   5  -7 19.5961  4.4184   4
   2  -5   7 22.8329  3.7943   1
   2  -5   7 25.2141  3.6634   1
   2  -5   7 20.9376  3.2907   2
  -3   5  -7 1.60766 2.85229   1
   3  -5   7 0.30686 2.23783   1
   3  -5   7 0.21847 1.61383   2
   3  -5   7 -0.7016  2.5998   1
   3  -5   7 2.36631 1.34430   3
  -4   5  -7 -0.6262  2.0314   1
   4  -5   7 -0.1638  1.9811   1
   4  -5   7 -1.7684  1.5360   3
   5  -5   7 345.719  30.166   1
   5  -5   7 324.718  25.955   3
   5   4  -7 -2.0447  2.3715   1
  -5  -4   7 0.05852 2.78661   1
  -5  -4   7 -3.1472  2.6168   4
   4   4  -7 31.0462  4.9794   1
   4   4  -7 24.0167  5.3390   1
  -4  -4   7 31.1117  4.1066   4
  -4  -4   7 20.6893  3.1641   1
   3   4  -7 0.67599 1.95418   1
   3   4  -7 1.64794 3.59474   1
  -3  -4   7 -0.5403  2.3568   1
  -3  -4   7 0.90287 1.84074   4
   2   4  -7 3.13214 2.62549   1
   2   4  -7 1.46276 2.53206   4
   2   4  -7 3.01458 3.72788   1
  -2  -4   7 0.19227 1.51698   4
  -2  -4   7 1.67427 2.39755   1
   1   4  -7 58.4919  6.4764   1
   1   4  -7 62.3121  6.4651   1
   1   4  -7 51.7137  5.6067   4
  -1  -4   7 44.9670  4.0186   4
  -1  -4   7 56.6125  6.3218   1
  -1  -4   7 45.2464  5.0308   1
   0   4  -7 17.0683  2.5501   4
   0   4  -7 17.3673  3.6980   1
   0   4  -7 13.5482  3.3826   1
   0  -4   7 11.4057  1.8343   4
   0  -4   7 10.8265  2.0651   2
   0  -4   7 11.4200  3.7287   1
   0  -4   7 12.7541  3.7392   1
  -1   4  -7 6.11353 1.90041   4
  -1   4  -7 6.76559 1.92577   1
  -1   4  -7 4.22053 3.10678   1
   1  -4   7 9.22744 3.41889   1
   1  -4   7 7.99988 2.96638   1
   1  -4   7 8.67133 1.95849   2
  -2   4  -7 9.04559 2.52931   1
  -2   4  -7 20.5846  2.8260   1
  -2   4  -7 17.2496  3.0763   4
   2  -4   7 14.0628  2.7478   2
   2  -4   7 14.8684  2.8416   1
   2  -4   7 16.1826  3.2344   1
  -3   4  -7 -1.5785  1.4299   1
  -3   4  -7 1.77045 1.69586   4
   3  -4   7 -0.8182  1.7140   1
   3  -4   7 2.70028 2.91680   1
   3  -4   7 2.60101 1.21547   3
   3  -4   7 3.36793 1.91471   2
  -4   4  -7 58.6441  5.9937   1
  -4   4  -7 52.0316  7.1143   4
   4  -4   7 51.0291  4.5011   2
   4  -4   7 57.5649  6.7519   1
   4  -4   7 61.6140  6.4368   1
   4  -4   7 56.7778  4.7273   3
   5  -4   7 95.5325  8.8719   3
   5  -4   7 104.114   7.849   1
   6  -4   7 159.675  15.300   3
   6  -4   7 186.985  19.504   1
   5   3  -7 44.7420  5.0855   1
  -5  -3   7 53.8235  8.0269   1
  -5  -3   7 46.6708  6.6754   4
   4   3  -7 182.257  12.151   1
   4   3  -7 193.601  17.079   1
  -4  -3   7 201.469  15.941   4
  -4  -3   7 180.435  13.830   1
   3   3  -7 12.3429  2.7676   1
   3   3  -7 6.36446 1.76078   5
   3   3  -7 5.66574 2.03283   4
   3   3  -7 4.00200 2.25596   1
  -3  -3   7 6.74972 2.80490   1
  -3  -3   7 7.73606 2.27339   4
   2   3  -7 50.2686  4.1048   1
   2   3  -7 43.3564  5.6980   4
   2   3  -7 44.5590  6.2313   1
  -2  -3   7 36.5773  5.4715   1
  -2  -3   7 33.5625  5.2464   4
  -2  -3   7 46.3349  4.1956   1
   1   3  -7 5.08806 1.87322   4
   1   3  -7 2.35059 2.27470   1
   1   3  -7 7.35099 2.33777   1
  -1  -3   7 1.37458 2.08060   1
  -1  -3   7 5.69409 1.81427   4
  -1  -3   7 -0.4033  2.6965   1
   0   3  -7 7.28456 1.48044   4
   0   3  -7 11.2250  2.1849   1
   0   3  -7 5.61185 2.82932   1
   0  -3   7 7.92833 2.25517   1
   0  -3   7 9.01159 1.53606   4
   0  -3   7 7.76823 2.29241   1
  -1   3  -7 63.1980  4.7401   1
  -1   3  -7 61.4912  5.3781   4
  -1   3  -7 59.7991  5.2682   1
   1  -3   7 55.9106  4.2030   2
   1  -3   7 66.0269  6.2226   1
   1  -3   7 60.3718  4.8653   4
   1  -3   7 63.6536  4.8542   1
  -2   3  -7 247.622  14.444   1
  -2   3  -7 265.121  15.335   1
  -2   3  -7 239.692  17.719   4
   2  -3   7 229.226  14.194   2
   2  -3   7 270.450  18.223   1
   2  -3   7 249.251  13.935   1
  -3   3  -7 0.65529 1.53703   1
  -3   3  -7 0.83930 1.18191   1
  -3   3  -7 4.38458 1.80254   4
   3  -3   7 1.46080 1.53340   1
   3  -3   7 0.34201 1.60694   2
   3  -3   7 5.09145 2.32720   1
  -4   3  -7 25.6931  3.4277   4
  -4   3  -7 24.6138  3.8018   1
  -4   3  -7 37.7702  3.7559   1
   4  -3   7 29.3951  3.7839   3
   4  -3   7 28.4694  3.8809   1
   4  -3   7 37.7247  4.7732   2
   4  -3   7 39.1092  3.2294   1
  -5   3  -7 39.6946  4.1263   1
  -5   3  -7 34.8957  4.6392   4
  -5   3  -7 33.3325  4.6466   1
   5  -3   7 38.1020  3.8562   1
   5  -3   7 28.4821  3.7115   3
   5  -3   7 43.9660  4.7987   2
   5  -3   7 39.7235  4.0738   1
   6  -3   7 0.51610 1.56293   1
   6  -3   7 1.73366 1.52452   3
   7  -3   7 97.4698  7.6511   1
   7  -3   7 87.8048  7.9840   3
  -6  -2   7 4.35205 3.22816   4
   5   2  -7 31.3931  4.2861   1
  -5  -2   7 31.6711  6.4311   1
  -5  -2   7 43.1413  5.4121   4
   4   2  -7 218.714  13.050   1
   4   2  -7 219.540  16.523   1
  -4  -2   7 223.183  19.392   4
  -4  -2   7 217.403  16.300   1
   3   2  -7 54.2663  5.7472   5
   3   2  -7 59.1104  4.7119   1
   3   2  -7 56.4180  5.7364   1
   3   2  -7 44.6120  5.1943   4
  -3  -2   7 53.4721  5.1405   1
  -3  -2   7 53.9563  4.5100   1
  -3  -2   7 55.4822  5.5880   4
   2   2  -7 22.2674  2.8458   1
   2   2  -7 13.3533  2.5837   4
   2   2  -7 16.1582  2.4479   1
  -2  -2   7 14.1693  2.0518   4
  -2  -2   7 16.3770  3.0650   1
  -2  -2   7 20.5310  2.9376   1
   1   2  -7 1029.07   49.09   4
   1   2  -7 909.597  32.325   1
   1   2  -7 969.028  64.659   1
  -1  -2   7 931.176  30.407   1
  -1  -2   7 945.760  54.872   4
  -1  -2   7 996.656  68.833   1
   0   2  -7 1.89027 1.55075   1
   0   2  -7 2.59575 1.26419   4
   0   2  -7 1.86685 1.67780   1
   0  -2   7 1.32740 1.29092   4
   0  -2   7 1.91657 1.58392   1
   0  -2   7 3.11511 1.78560   1
  -1   2  -7 1.03093 1.23022   1
  -1   2  -7 2.43187 0.95790   4
  -1   2  -7 2.86629 1.60098   1
   1  -2   7 0.05226 1.45854   1
   1  -2   7 2.48250 1.29018   4
   1  -2   7 2.92699 1.58266   1
  -2   2  -7 -0.5107  0.7941   4
  -2   2  -7 0.28136 1.90734   1
  -2   2  -7 -0.3089  1.1517   1
   2  -2   7 3.85271 1.48706   1
   2  -2   7 -1.4209  2.0184   1
   2  -2   7 1.57912 1.11123   2
  -3   2  -7 26.2712  2.6952   4
  -3   2  -7 31.0949  2.9181   1
  -3   2  -7 28.7587  3.1205   1
   3  -2   7 30.6126  2.3266   3
   3  -2   7 31.1453  3.5339   2
   3  -2   7 39.6307  4.3303   1
   3  -2   7 31.2176  3.1823   1
  -4   2  -7 127.799   6.776   1
  -4   2  -7 99.8282 10.0059   1
  -4   2  -7 102.074   6.585   4
   4  -2   7 104.431   8.056   2
   4  -2   7 104.780   6.148   3
   4  -2   7 112.783   5.811   1
   4  -2   7 99.4888  6.9764   1
  -5   2  -7 0.80851 1.73462   1
  -5   2  -7 2.46111 1.71823   1
  -5   2  -7 1.59152 1.43393   4
   5  -2   7 1.16856 1.60801   3
   5  -2   7 1.11921 1.11516   1
   5  -2   7 3.21222 1.82355   1
   5  -2   7 8.14012 3.14128   2
  -6   2  -7 208.593  17.918   4
  -6   2  -7 206.071  15.944   1
   6  -2   7 223.291  34.212   1
   6  -2   7 212.904  19.500   3
   6  -2   7 218.421  13.586   1
   7  -2   7 3.00842 0.84963   1
   7  -2   7 3.14324 2.47040   3
   6   1  -7 215.142  20.578   1
  -6  -1   7 203.589  27.362   4
   5   1  -7 53.4855  5.7042   1
  -5  -1   7 38.3101  4.1273   3
  -5  -1   7 40.5775  7.6315   1
  -5  -1   7 49.5885  6.5174   4
   4   1  -7 16.1211  2.3856   1
   4   1  -7 18.2914  3.6658   1
  -4  -1   7 16.3322  3.1548   4
  -4  -1   7 17.7698  3.0348   3
  -4  -1   7 16.5062  3.4997   1
   3   1  -7 323.322  13.179   1
   3   1  -7 327.144  24.691   4
   3   1  -7 295.847  29.045   5
   3   1  -7 350.866  17.567   1
  -3  -1   7 336.718  16.142   1
  -3  -1   7 362.023  17.395   1
  -3  -1   7 344.276  21.800   4
  -3  -1   7 354.151  16.570   3
   2   1  -7 865.668  51.742   4
   2   1  -7 815.682  49.476   5
   2   1  -7 772.168  31.055   1
   2   1  -7 832.873  31.082   1
  -2  -1   7 780.779  31.356   1
  -2  -1   7 798.916  43.632   1
  -2  -1   7 828.057  43.592   4
   1   1  -7 1954.88   97.80   4
   1   1  -7 1963.49  110.81   1
   1   1  -7 1831.42   64.91   1
  -1  -1   7 2000.37  101.57   1
  -1  -1   7 1929.00   71.52   4
  -1  -1   7 1874.54   61.00   1
   0   1  -7 23.9015  2.8340   1
   0   1  -7 22.1503  3.0006   1
   0  -1   7 21.9632  2.9045   1
   0  -1   7 18.9186  2.4139   1
   0  -1   7 23.6931  1.8435   4
  -1   1  -7 24.8703  2.1352   4
  -1   1  -7 27.5999  2.9685   1
  -1   1  -7 23.4385  2.9616   1
   1  -1   7 25.8609  3.4461   1
   1  -1   7 21.6461  1.6086   4
   1  -1   7 27.6327  2.5713   1
  -2   1  -7 186.869  10.943   1
  -2   1  -7 181.836   9.873   1
  -2   1  -7 190.220   8.429   4
   2  -1   7 183.705  11.378   1
   2  -1   7 187.770   9.632   2
   2  -1   7 197.057  10.140   3
   2  -1   7 178.254   7.073   1
  -3   1  -7 69.0746  7.0164   4
  -3   1  -7 86.7429  4.9894   1
  -3   1  -7 83.1749  5.7140   1
   3  -1   7 86.5256  4.0912   3
   3  -1   7 86.4889  4.7043   1
   3  -1   7 86.6865  4.8767   1
   3  -1   7 72.9658  5.6325   2
  -4   1  -7 932.049  60.211   4
  -4   1  -7 905.038  62.347   1
  -4   1  -7 896.798  46.605   1
   4  -1   7 911.902  38.519   2
   4  -1   7 894.852  41.763   1
   4  -1   7 921.760  36.805   3
   4  -1   7 892.228  42.239   1
  -5   1  -7 144.442   7.400   1
  -5   1  -7 132.550   9.714   4
  -5   1  -7 139.213  12.198   1
   5  -1   7 148.636  10.091   2
   5  -1   7 134.031   8.455   1
   5  -1   7 137.615   7.784   3
   5  -1   7 139.865   8.541   1
  -6   1  -7 0.86447 1.06070   1
  -6   1  -7 1.96372 1.17372   1
   6  -1   7 2.47159 1.23178   1
   6  -1   7 1.45923 1.44216   3
   6  -1   7 3.60701 2.19986   2
  -7   1  -7 0.73182 1.64257   4
  -8   1  -7 4.90898 2.59012   4
   6   0  -7 21.6758  3.8059   1
  -6   0   7 18.5269  3.9670   4
   5   0  -7 1.08864 1.49904   1
  -5   0   7 -1.3780  1.7609   3
  -5   0   7 0.36369 2.11531   4
  -5   0   7 -0.6910  2.1856   1
   4   0  -7 67.8240  5.2777   1
   4   0  -7 71.2872  7.7538   1
  -4   0   7 56.0727  5.6807   4
  -4   0   7 57.8899  7.1354   1
  -4   0   7 58.0812  4.6733   3
   3   0  -7 148.605  15.678   1
   3   0  -7 161.006   9.212   1
   3   0  -7 151.507  10.914   5
  -3   0   7 142.110  14.977   1
  -3   0   7 142.650  11.631   3
  -3   0   7 168.640  10.317   4
  -3   0   7 149.006   9.529   1
   2   0  -7 108.931   6.913   1
   2   0  -7 97.7177  5.7662   1
   2   0  -7 98.0198  7.1545   5
  -2   0   7 106.613   5.143   3
  -2   0   7 103.865   5.859   1
  -2   0   7 95.6603  6.9923   4
  -2   0   7 91.8033  6.2837   1
   1   0  -7 146.926   8.925   1
   1   0  -7 141.462   8.813   4
   1   0  -7 166.050   7.965   1
  -1   0   7 145.284   9.230   4
  -1   0   7 145.132   8.041   1
  -1   0   7 132.811   8.487   1
  -1   0   7 150.041   5.760   3
   0   0  -7 545.095  23.524   4
   0   0  -7 506.853  25.579   1
   0   0  -7 531.774  21.795   1
   0   0   7 529.670  27.129   1
   0   0   7 579.697  24.464   1
   0   0   7 553.951  20.227   4
  -1   0  -7 97.9266  6.5066   1
  -1   0  -7 110.414   7.390   1
  -1   0  -7 105.144   3.847   4
   1   0   7 99.4075  6.0824   1
   1   0   7 105.036   8.938   1
   1   0   7 96.2246  5.0251   4
  -2   0  -7 132.542   6.378   1
  -2   0  -7 151.924   5.082   4
  -2   0  -7 169.051  10.355   1
   2   0   7 159.514   9.147   1
   2   0   7 169.708  10.807   1
   2   0   7 149.003   5.738   3
  -3   0  -7 20.2279  1.4658   4
  -3   0  -7 16.5719  2.3376   1
  -3   0  -7 12.7923  2.2091   1
   3   0   7 14.3439  2.6688   1
   3   0   7 23.8141  2.5584   1
   3   0   7 21.6966  2.3963   2
   3   0   7 17.3382  1.6460   3
  -4   0  -7 32.0581  2.7766   1
  -4   0  -7 38.5917  3.2691   1
  -4   0  -7 44.6350  3.0043   4
   4   0   7 47.4879  2.6992   3
   4   0   7 35.1006  3.6263   2
   4   0   7 33.5349  2.5737   1
   4   0   7 41.6385  3.1755   1
  -5   0  -7 2.58806 1.10324   1
  -5   0  -7 3.14926 1.10524   1
   5   0   7 4.50765 1.56177   1
   5   0   7 1.64303 1.16604   1
   5   0   7 6.08231 1.39245   3
  -6   0  -7 54.8550  7.1678   4
  -6   0  -7 55.9731  4.6209   1
  -6   0  -7 59.4793  5.1664   1
   6   0   7 49.3495  3.4989   1
   6   0   7 69.0104  5.2556   2
   6   0   7 50.8871  4.6796   1
  -7   0  -7 2.06286 1.26741   4
  -8   0  -7 59.9496  7.5176   5
  -8   0  -7 41.4702  6.0132   4
   6  -1  -7 4.26908 2.75248   1
  -6   1   7 3.34249 2.98526   4
   5  -1  -7 21.5954  3.7671   1
  -5   1   7 10.9039  3.6161   1
  -5   1   7 22.9976  4.6043   4
  -5   1   7 12.8579  2.6169   3
   4  -1  -7 22.2668  3.2081   1
   4  -1  -7 21.8237  4.1952   1
  -4   1   7 15.0312  3.0305   4
  -4   1   7 17.3386  3.1118   3
  -4   1   7 21.8949  3.2099   1
   3  -1  -7 -0.7193  1.5093   5
   3  -1  -7 3.76775 1.78424   1
   3  -1  -7 0.26641 1.46737   1
  -3   1   7 2.81828 1.56156   3
  -3   1   7 1.00371 1.70055   1
  -3   1   7 2.38041 1.54019   4
  -3   1   7 0.21708 1.40979   1
   2  -1  -7 65.8722  5.9676   5
   2  -1  -7 64.8643  4.5823   1
   2  -1  -7 71.4839  7.1792   1
  -2   1   7 68.4213  6.2768   1
  -2   1   7 57.9485  5.3761   1
  -2   1   7 63.0324  5.5355   4
  -2   1   7 71.7772  5.1704   3
   1  -1  -7 18.2999  2.7035   1
   1  -1  -7 18.1877  2.3651   5
   1  -1  -7 14.4683  2.2818   1
  -1   1   7 16.4828  1.6351   3
  -1   1   7 12.6389  1.7002   4
  -1   1   7 14.6373  2.8839   1
  -1   1   7 16.2881  2.7780   1
   0  -1  -7 670.429  39.110   1
   0  -1  -7 689.859  40.273   1
   0   1   7 659.276  40.641   1
   0   1   7 711.887  38.857   3
   0   1   7 684.405  27.803   4
   0   1   7 662.229  34.065   1
  -1  -1  -7 310.855  27.443   1
  -1  -1  -7 312.731  15.465   1
   1   1   7 304.014  10.889   1
   1   1   7 300.779  10.890   4
   1   1   7 326.361  22.919   1
  -2  -1  -7 0.80731 1.53294   1
  -2  -1  -7 0.76747 0.92682   1
   2   1   7 0.56908 0.99743   1
   2   1   7 -0.6714  1.7099   1
  -3  -1  -7 42.1957  3.6249   1
  -3  -1  -7 47.1141  3.9502   1
  -3  -1  -7 44.6536  1.8860   4
  -3  -1  -7 35.2480  1.5903   4
   3   1   7 37.4633  3.3868   1
   3   1   7 40.7137  4.0570   2
   3   1   7 39.1842  3.4202   1
  -4  -1  -7 1.56807 0.54272   4
  -4  -1  -7 2.02196 1.29432   1
  -4  -1  -7 1.10997 0.93812   1
   4   1   7 0.03936 1.36201   2
   4   1   7 0.86509 1.21386   1
  -5  -1  -7 205.601  16.745   1
  -5  -1  -7 199.001  14.569   1
  -5  -1  -7 207.117  13.278   4
   5   1   7 205.722  12.535   1
   5   1   7 214.192  12.020   1
   5   1   7 231.408  12.873   2
  -6  -1  -7 99.0075  9.8810   1
  -6  -1  -7 97.4274 11.7989   4
  -6  -1  -7 99.3887  7.8111   3
  -6  -1  -7 114.126   7.123   1
   6   1   7 102.242   7.408   1
   6   1   7 110.985   7.807   2
  -7  -1  -7 2.26882 1.40578   4
  -7  -1  -7 0.46645 1.35324   3
   7   1   7 0.85567 2.17371   2
  -8  -1  -7 90.5890  8.8742   5
  -8  -1  -7 96.9300 10.9328   4
   5  -2  -7 22.8472  3.9361   1
  -5   2   7 17.5103  3.4753   1
  -5   2   7 7.88081 3.67275   3
  -5   2   7 12.1896  4.2181   4
   4  -2  -7 265.059  26.035   1
   4  -2  -7 253.566  20.217   1
  -4   2   7 254.819  18.353   1
  -4   2   7 249.746  21.759   3
  -4   2   7 244.752  17.678   4
   3  -2  -7 97.1880 10.6041   5
   3  -2  -7 109.894  11.825   1
   3  -2  -7 85.6217  6.5566   1
  -3   2   7 88.3388  8.5631   4
  -3   2   7 95.6327  8.0621   3
  -3   2   7 90.9642  8.4990   1
  -3   2   7 91.5350  8.6409   1
   2  -2  -7 121.284   9.951   1
   2  -2  -7 113.501   8.752   1
   2  -2  -7 126.216   9.806   5
  -2   2   7 129.331  10.066   3
  -2   2   7 123.699  10.458   1
  -2   2   7 124.582  11.041   4
  -2   2   7 109.307   6.580   1
   1  -2  -7 235.115  18.201   1
   1  -2  -7 211.600  15.947   5
   1  -2  -7 226.683  13.149   1
  -1   2   7 219.174  11.545   1
  -1   2   7 235.490  14.532   4
  -1   2   7 231.966  18.035   1
   0  -2  -7 0.42700 1.02102   1
   0  -2  -7 1.34771 1.37906   1
   0   2   7 1.63529 1.27168   1
   0   2   7 1.36185 0.89427   4
   0   2   7 2.51919 1.86645   1
  -1  -2  -7 613.252  44.369   1
  -1  -2  -7 602.726  27.603   1
   1   2   7 619.749  20.701   1
   1   2   7 639.438  39.646   1
   1   2   7 604.438  27.946   4
  -2  -2  -7 794.998  33.614   1
  -2  -2  -7 776.398  41.108   1
   2   2   7 754.738  38.905   1
   2   2   7 732.646  26.151   1
  -3  -2  -7 366.890  16.103   1
  -3  -2  -7 354.424  22.248   1
   3   2   7 346.568  13.930   1
   3   2   7 343.208  12.909   1
  -4  -2  -7 396.159  32.089   3
  -4  -2  -7 436.318  26.930   4
  -4  -2  -7 425.266  20.397   1
  -4  -2  -7 431.817  19.911   1
  -4  -2  -7 340.087  18.950   4
   4   2   7 389.970  19.682   1
   4   2   7 432.522  17.609   2
   4   2   7 385.109  21.637   1
  -5  -2  -7 111.288   8.030   4
  -5  -2  -7 99.6172  4.9700   1
  -5  -2  -7 97.7763  6.8290   1
  -5  -2  -7 97.9516  9.2540   3
   5   2   7 111.235   6.647   1
   5   2   7 103.503   5.440   2
  -6  -2  -7 202.817  19.386   4
  -6  -2  -7 209.704  15.715   3
  -6  -2  -7 200.253  10.894   1
  -6  -2  -7 197.607  15.022   1
   6   2   7 192.046  10.471   2
   6   2   7 197.899  20.990   1
  -7  -2  -7 45.3678  3.8741   4
  -7  -2  -7 37.0672  3.7966   3
   7   2   7 41.8575  4.1903   2
  -8  -2  -7 165.606  15.035   4
  -8  -2  -7 174.133  12.907   5
   5  -3  -7 42.1827  5.3871   1
  -5   3   7 42.6192  4.8757   4
   4  -3  -7 154.204  11.348   1
   4  -3  -7 133.016  14.658   1
  -4   3   7 155.713  16.496   4
  -4   3   7 129.519  16.634   1
   3  -3  -7 1.03485 1.52538   1
   3  -3  -7 0.78674 1.86612   1
  -3   3   7 -3.5083  2.4174   1
  -3   3   7 1.57739 2.06352   4
   2  -3  -7 62.0553  5.1344   1
   2  -3  -7 55.2247  5.2626   1
   2  -3  -7 68.6130  7.4949   5
  -2   3   7 61.3752  4.8256   4
  -2   3   7 60.3616  5.0780   1
   1  -3  -7 23.7129  3.0255   1
   1  -3  -7 21.8132  2.2679   1
   1  -3  -7 23.9517  2.9980   5
  -1   3   7 22.6668  2.6604   1
  -1   3   7 22.8476  2.7264   4
   0  -3  -7 89.6669  8.1114   1
   0  -3  -7 74.4177  6.3520   1
   0  -3  -7 92.3348  5.7423   5
   0   3   7 90.3940  4.3505   4
   0   3   7 89.5955  5.8434   1
  -1  -3  -7 559.016  36.503   1
  -1  -3  -7 516.759  23.638   1
   1   3   7 496.048  21.820   1
   1   3   7 519.710  23.242   4
  -2  -3  -7 149.285   9.657   1
  -2  -3  -7 153.406  10.489   1
   2   3   7 153.787   8.580   1
  -3  -3  -7 87.2502  6.3752   1
  -3  -3  -7 82.1426  6.0933   3
  -3  -3  -7 86.7978  4.9234   1
   3   3   7 79.6696  5.4981   1
  -4  -3  -7 47.5000  4.3000   1
  -4  -3  -7 47.9164  2.6416   1
  -4  -3  -7 48.4173  3.5454   3
   4   3   7 48.5925  4.0870   2
   4   3   7 48.4163  6.6253   1
  -5  -3  -7 18.7903  2.1637   3
  -5  -3  -7 18.7578  2.0048   1
  -5  -3  -7 22.3769  2.2441   1
  -5  -3  -7 26.6878  2.4890   4
   5   3   7 21.9199  2.2520   1
   5   3   7 15.6437  2.6781   2
   5   3   7 27.4432  2.8591   1
  -6  -3  -7 -0.1825  0.9608   4
  -6  -3  -7 0.10049 1.16404   3
  -6  -3  -7 0.70737 0.63054   1
  -6  -3  -7 1.14627 0.85482   1
   6   3   7 0.18305 1.00557   1
   6   3   7 1.44252 1.05903   1
   6   3   7 2.29728 1.86154   2
  -7  -3  -7 140.468  12.433   4
  -7  -3  -7 143.551  11.271   3
  -7  -3  -7 116.765   8.860   1
  -7  -3  -7 158.065  11.483   5
   7   3   7 167.216  11.028   1
   7   3   7 138.980  11.977   2
   7   3   7 129.210   9.233   1
  -8  -3  -7 2.51327 1.81259   4
  -8  -3  -7 -0.8392  1.9650   5
   5  -4  -7 8.87278 2.85847   1
  -5   4   7 18.3806  3.8416   4
   4  -4  -7 -0.5913  1.9780   1
   4  -4  -7 -1.0385  1.5418   1
  -4   4   7 0.96627 2.01702   4
  -4   4   7 -1.9057  2.4322   1
   3  -4  -7 41.4653  5.4127   1
   3  -4  -7 40.6976  4.7186   1
  -3   4   7 38.6106  4.8397   1
  -3   4   7 31.7637  5.1737   4
   2  -4  -7 13.2267  2.5315   1
   2  -4  -7 12.3661  2.5110   1
   2  -4  -7 10.0667  1.2570   3
   2  -4  -7 10.7848  2.1738   5
  -2   4   7 17.7142  2.8381   1
  -2   4   7 15.0260  2.7699   4
   1  -4  -7 51.6367  6.0252   1
   1  -4  -7 60.3624  4.6546   1
   1  -4  -7 53.9883  3.9609   5
   1  -4  -7 53.1108  4.9504   3
  -1   4   7 51.9430  4.9452   4
  -1   4   7 45.4753  4.7500   1
   0  -4  -7 155.291  11.271   1
   0  -4  -7 159.261   9.196   5
   0  -4  -7 142.781  13.587   1
   0  -4  -7 152.450   7.761   3
   0   4   7 136.881   9.296   1
  -1  -4  -7 23.0308  2.9109   1
  -1  -4  -7 27.4661  3.3286   1
  -1  -4  -7 29.3468  1.7573   3
   1   4   7 34.0942  3.5399   1
   1   4   7 34.8687  2.2592   4
  -2  -4  -7 72.8266  5.5449   1
  -2  -4  -7 59.1486  5.1482   1
   2   4   7 60.4965  4.6547   1
   2   4   7 62.7588  4.2714   4
  -3  -4  -7 93.2975  6.7871   1
  -3  -4  -7 102.696   5.335   1
   3   4   7 96.8553  6.5047   1
   3   4   7 95.7078  4.7651   1
  -4  -4  -7 113.830   8.795   3
  -4  -4  -7 118.124   9.264   1
  -4  -4  -7 124.415   7.108   1
   4   4   7 117.731  10.682   1
   4   4   7 113.407   5.443   2
   4   4   7 107.907   6.479   1
  -5  -4  -7 5.65386 1.14445   1
  -5  -4  -7 4.46644 1.13749   1
  -5  -4  -7 5.16809 0.89062   4
  -5  -4  -7 4.28754 0.90932   3
   5   4   7 5.98024 1.37995   1
   5   4   7 3.64102 1.46429   1
   5   4   7 7.08221 1.93450   2
  -6  -4  -7 137.196  12.678   4
  -6  -4  -7 136.524   8.935   1
  -6  -4  -7 133.221   9.726   1
  -6  -4  -7 130.495   9.245   3
   6   4   7 138.108  12.523   1
   6   4   7 139.362   9.976   2
   6   4   7 143.284  12.124   1
  -7  -4  -7 53.4038  5.0942   4
  -7  -4  -7 47.0331  4.6573   3
  -7  -4  -7 47.1778  4.6979   1
  -7  -4  -7 58.2853  5.0154   5
   7   4   7 58.9834  5.3178   1
   7   4   7 49.2160  4.3144   1
   7   4   7 50.8494  5.2801   2
  -8  -4  -7 5.20793 1.72035   4
  -8  -4  -7 2.36451 1.82039   5
   4  -5  -7 5.45629 2.27255   1
  -4   5   7 2.50585 3.22377   4
  -4   5   7 4.70338 4.05435   1
   3  -5  -7 187.926  16.531   1
   3  -5  -7 205.821  16.653   3
   3  -5  -7 203.288  18.046   1
  -3   5   7 204.093  17.682   4
  -3   5   7 194.598  18.015   1
   2  -5  -7 69.5205  6.2917   1
   2  -5  -7 72.4544  8.2588   1
   2  -5  -7 63.1293  7.3306   5
   2  -5  -7 89.7651  7.0859   3
  -2   5   7 84.6002  6.9147   1
   1  -5  -7 32.5031  4.0153   3
   1  -5  -7 42.1787  4.8505   1
   1  -5  -7 45.1269  5.1786   1
   1  -5  -7 43.8509  3.5138   5
  -1   5   7 42.6564  5.4247   1
  -1   5   7 35.5287  4.4846   1
   0  -5  -7 1093.87   66.22   3
   0  -5  -7 1086.18   90.47   1
   0  -5  -7 1099.08   42.23   5
   0  -5  -7 1160.19   61.61   1
   0   5   7 1096.14   60.82   1
   0   5   7 1164.19   51.24   1
  -1  -5  -7 366.598  16.308   1
  -1  -5  -7 383.959  32.098   1
  -1  -5  -7 364.761  18.298   5
   1   5   7 382.926  16.671   1
   1   5   7 334.524  23.905   1
   1   5   7 340.330  12.771   4
  -2  -5  -7 736.769  28.800   1
  -2  -5  -7 732.271  38.433   5
  -2  -5  -7 721.161  47.565   1
   2   5   7 660.751  44.968   4
   2   5   7 686.862  32.799   1
   2   5   7 722.145  44.949   1
  -3  -5  -7 696.770  21.901   5
  -3  -5  -7 703.594  36.215   1
  -3  -5  -7 712.208  49.666   1
   3   5   7 730.088  36.762   4
   3   5   7 653.073  56.924   1
   3   5   7 719.633  33.550   1
  -4  -5  -7 6.05382 1.86815   1
  -4  -5  -7 9.89276 2.09196   1
   4   5   7 7.75133 1.95818   1
   4   5   7 5.38217 1.56485   1
   4   5   7 8.54242 1.25000   4
   4   5   7 4.89831 1.56848   2
  -5  -5  -7 2.45462 0.98577   4
  -5  -5  -7 0.64006 0.94121   1
  -5  -5  -7 3.26569 1.52257   1
   5   5   7 0.00000 1.39457   2
   5   5   7 1.67658 1.14672   1
   5   5   7 3.73871 1.50258   1
  -6  -5  -7 17.3327  2.3966   4
  -6  -5  -7 17.7103  2.5283   1
  -6  -5  -7 23.8360  2.4819   3
  -6  -5  -7 16.5174  2.4315   1
   6   5   7 18.1569  3.0821   2
   6   5   7 22.1626  3.0348   1
   6   5   7 15.1064  1.9492   1
  -7  -5  -7 5.48547 1.72722   5
  -7  -5  -7 2.07484 2.52436   3
  -7  -5  -7 2.60465 1.57191   4
  -7  -5  -7 4.27172 1.55263   1
   7   5   7 3.22095 1.01580   1
   7   5   7 9.03244 3.11258   2
   8   5   7 0.72327 0.88056   1
   4  -6  -7 3.17001 1.99840   3
   4  -6  -7 4.81089 2.82127   1
  -4   6   7 3.77703 3.03079   4
   3  -6  -7 119.495  11.560   3
   3  -6  -7 120.183  13.677   1
   3  -6  -7 106.006  18.335   1
  -3   6   7 108.201  13.106   1
   2  -6  -7 10.0373 11.3043   1
   2  -6  -7 9.00454 1.74331   3
   2  -6  -7 10.7812  3.3530   1
  -2   6   7 7.79182 3.73279   1
   1  -6  -7 319.047  25.728   1
   1  -6  -7 292.268  21.614   5
   1  -6  -7 307.314  21.575   3
   1  -6  -7 301.973  21.245   1
  -1   6   7 303.882  21.537   1
   0  -6  -7 153.807  11.192   1
   0  -6  -7 162.170  11.129   3
   0  -6  -7 140.557  12.046   1
   0  -6  -7 152.762   9.685   5
   0   6   7 142.784  10.354   1
   0   6   7 157.277   9.367   4
   0   6   7 140.636  12.380   1
  -1  -6  -7 60.0088  5.0579   1
  -1  -6  -7 50.3088  5.5319   1
  -1  -6  -7 48.2302  3.4718   5
   1   6   7 52.4216  5.3975   1
   1   6   7 47.9252  4.9866   4
   1   6   7 42.3414  4.6153   1
  -2  -6  -7 2.10259 2.13285   1
  -2  -6  -7 5.62990 1.29822   5
  -2  -6  -7 2.33743 1.60252   1
   2   6   7 4.08327 1.20582   4
   2   6   7 -1.7098  2.8198   1
   2   6   7 -0.3114  1.7287   1
  -3  -6  -7 10.7371  2.7762   1
  -3  -6  -7 11.6309  2.1998   1
  -3  -6  -7 15.0735  1.5598   5
   3   6   7 18.5303  3.2359   1
   3   6   7 16.5283  2.1670   4
  -4  -6  -7 11.6969  2.1260   1
  -4  -6  -7 9.44459 2.70564   1
  -4  -6  -7 9.89828 1.10039   5
   4   6   7 10.7748  3.0077   1
   4   6   7 10.2756  1.7218   4
   4   6   7 9.28758 2.55204   1
   4   6   7 9.96489 1.74245   2
  -5  -6  -7 350.210  29.654   1
  -5  -6  -7 318.476  20.741   5
  -5  -6  -7 366.017  29.283   1
  -5  -6  -7 361.188  29.417   5
  -5  -6  -7 394.398  29.959   4
   5   6   7 339.682  36.059   1
   5   6   7 342.205  17.119   2
   5   6   7 389.943  23.074   4
   5   6   7 381.401  31.414   1
  -6  -6  -7 1.31693 1.99356   1
  -6  -6  -7 2.19784 0.27051   5
  -6  -6  -7 5.07560 2.29445   1
  -6  -6  -7 4.83411 1.50615   4
   6   6   7 3.11868 1.84955   1
   6   6   7 3.44863 1.57687   4
   6   6   7 6.95708 2.05224   2
  -7  -6  -7 2.20884 1.95613   4
  -7  -6  -7 -5.0096  2.3617   1
   7   6   7 1.34306 1.77581   2
   7   6   7 0.42792 1.03148   1
   8   6   7 0.34500 1.38536   1
   3  -7  -7 1.21709 2.11073   3
   3  -7  -7 -1.9997  3.0567   1
  -3   7   7 5.09335 4.56126   1
   2  -7  -7 10.5491  3.3663   1
   2  -7  -7 15.5081  3.2672   3
  -2   7   7 14.1180  3.8076   1
   1  -7  -7 0.18410 1.39411   3
   1  -7  -7 0.43264 2.36953   5
   1  -7  -7 -0.8533  2.1739   1
  -1   7   7 0.81409 2.22043   4
  -1   7   7 0.83577 2.37891   1
   0  -7  -7 107.376  10.332   1
   0  -7  -7 114.073  10.789   1
   0  -7  -7 120.794   8.311   3
   0  -7  -7 105.971   7.372   5
   0   7   7 130.996  11.546   4
   0   7   7 126.317  12.391   1
  -1  -7  -7 318.687  31.318   5
  -1  -7  -7 281.785  27.931   1
  -1  -7  -7 309.263  24.269   1
   1   7   7 315.705  26.667   4
   1   7   7 325.931  28.289   1
   1   7   7 290.144  21.361   1
  -2  -7  -7 -0.1175  3.7114   1
  -2  -7  -7 2.57305 1.90288   1
  -2  -7  -7 0.37914 1.01480   5
   2   7   7 2.69531 2.46882   1
   2   7   7 2.95655 2.53337   1
   2   7   7 2.05098 1.06602   4
  -3  -7  -7 18.5677  3.4544   1
  -3  -7  -7 11.9591  1.2412   5
   3   7   7 13.4895  2.2252   4
   3   7   7 12.5770  3.1632   1
   3   7   7 11.3942  3.7726   1
  -4  -7  -7 33.2129  4.5803   1
   4   7   7 30.8901  3.5123   4
   4   7   7 31.6023  4.4330   1
   4   7   7 26.2767  4.4425   1
   4   7   7 34.5574  3.2930   2
  -5  -7  -7 384.413  22.514   1
   5   7   7 370.156  24.820   2
   5   7   7 385.524  41.904   1
   5   7   7 365.337  25.523   1
   5   7   7 387.043  27.921   4
  -6  -7  -7 17.0937  3.2117   1
  -6  -7  -7 11.8216  2.2684   4
   6   7   7 22.6239  3.2500   1
   6   7   7 16.0246  3.1636   2
   6   7   7 15.3613  2.2151   4
  -7  -7  -7 21.4560  3.5047   4
   7   7   7 23.1004  3.4372   2
   7   7   7 20.6080  4.3441   1
   2  -8  -7 -0.1881  2.1121   1
   2  -8  -7 0.34920 1.41628   3
  -2   8   7 -0.3012  3.3319   1
   1  -8  -7 245.796  30.095   1
   1  -8  -7 232.768  23.278   3
  -1   8   7 203.976  35.425   1
   0  -8  -7 14.1053  2.7217   1
   0  -8  -7 19.0448  2.2970   3
   0   8   7 12.4700  3.7369   1
   0   8   7 22.5545  4.2003   4
  -1  -8  -7 16.3031  3.7898   1
   1   8   7 15.8169  3.3261   1
   1   8   7 14.5820  2.3720   4
  -2  -8  -7 47.0920  7.2983   1
   2   8   7 56.5551  6.3842   1
   2   8   7 60.7296  6.4122   4
  -3  -8  -7 3.49383 2.74946   1
   3   8   7 4.46760 2.14823   1
   3   8   7 3.00206 3.58067   1
   3   8   7 6.22964 1.99214   4
  -4  -8  -7 89.4760  9.1158   1
   4   8   7 76.4335  8.2270   1
   4   8   7 79.8952  7.9923   1
   4   8   7 85.2098  8.1157   4
   4   8   7 84.5779  7.1622   2
  -5  -8  -7 15.3118  3.6725   1
   5   8   7 18.3859  3.7068   2
   5   8   7 22.8807  3.9642   1
   5   8   7 15.0760  2.8795   4
   5   8   7 18.9247  2.9696   1
  -6  -8  -7 138.678   9.494   4
   6   8   7 122.912  11.009   2
   6   8   7 88.5960 10.8532   1
   7   8   7 41.0551  5.1968   1
   7   8   7 44.0457  5.1496   2
   0  -9  -7 13.8346  3.2110   1
   0  -9  -7 9.36850 2.47580   3
   0   9   7 15.5144  4.5259   1
  -1  -9  -7 -0.6596  2.2714   1
   1   9   7 1.93890 3.89029   1
   2   9   7 8.58434 3.56921   1
   2   9   7 10.2147  2.9226   4
  -3  -9  -7 87.6383 11.3949   1
   3   9   7 97.1156 10.5570   1
   3   9   7 90.1373  5.6679   4
   4   9   7 8.25280 2.47624   2
   4   9   7 15.8739  4.4852   1
  -5  -9  -7 10.6582  3.1826   1
   5   9   7 8.78381 2.78524   2
   5   9   7 16.6601  4.0624   1
   6   9   7 29.9164  8.0786   1
  -2 -10  -7 50.5823  6.6876   1
   3  10   7 2.99816 4.06927   1
   2   6  -8 23.3460  4.3522   1
  -2  -6   8 16.8426  3.3387   4
  -2  -6   8 26.2732  5.7965   1
   1   6  -8 -0.5086  2.5718   1
  -1  -6   8 1.67118 2.40305   4
  -1  -6   8 1.32411 3.52130   1
   0   6  -8 32.2436  5.3000   1
   0  -6   8 20.3284  3.8459   4
   0  -6   8 32.6210  6.7919   1
  -1   6  -8 10.0779  3.6999   1
   1  -6   8 9.88919 3.81860   1
  -2   6  -8 70.9710  7.9834   1
   2  -6   8 64.5611  9.1434   1
  -3   6  -8 14.7218  3.5603   1
   3  -6   8 14.4509  4.3568   1
   3  -6   8 13.2680  2.4499   3
   3   5  -8 96.8096 12.1462   1
  -3  -5   8 113.725   8.166   1
  -3  -5   8 99.5812 10.4595   4
  -2  -5   8 15.6607  4.1868   1
  -2  -5   8 20.0790  3.0035   4
   1   5  -8 0.53521 3.08252   1
  -1  -5   8 1.00096 2.57991   4
  -1  -5   8 1.33116 1.71649   2
  -1  -5   8 7.89718 4.65019   1
   0   5  -8 0.99261 2.09696   1
   0  -5   8 0.79089 2.68224   1
   0  -5   8 1.95251 1.83588   2
   0  -5   8 -2.2065  2.3095   4
  -1   5  -8 119.538  10.015   1
   1  -5   8 103.729   9.473   1
   1  -5   8 93.2108 10.9092   1
   1  -5   8 114.289   7.582   2
  -2   5  -8 67.0517  8.9422   1
   2  -5   8 86.3062  7.9425   1
   2  -5   8 81.6623  7.4405   1
   2  -5   8 74.4411 10.2395   2
  -3   5  -8 67.3968  7.3292   1
   3  -5   8 63.7739  7.3492   1
   3  -5   8 65.1583  6.6847   3
   3  -5   8 66.0403  5.1133   1
   3  -5   8 56.2490  5.6010   2
   4  -5   8 19.7509  2.9185   3
   4  -5   8 18.8926  4.2586   1
   4   4  -8 28.0301  4.6431   1
  -4  -4   8 21.4470  4.1608   1
  -4  -4   8 21.5566  4.6686   4
   3   4  -8 110.226  10.555   1
  -3  -4   8 125.642  11.214   1
  -3  -4   8 120.417  13.183   4
   2   4  -8 2.12599 1.96102   1
  -2  -4   8 1.35825 2.58056   1
  -2  -4   8 0.76623 1.69313   4
   1   4  -8 19.8633  3.1709   4
   1   4  -8 15.7006  3.1111   1
  -1  -4   8 23.1608  3.5224   4
  -1  -4   8 24.3004  3.4916   1
   0   4  -8 5.18587 2.26055   4
   0   4  -8 6.90572 2.43845   1
   0  -4   8 1.95301 2.29853   1
   0  -4   8 7.02028 1.94429   2
   0  -4   8 3.43223 1.84435   4
   0  -4   8 5.29318 2.72809   1
  -1   4  -8 3.52523 2.38556   1
  -1   4  -8 5.03189 1.75760   4
   1  -4   8 4.46973 2.84420   1
   1  -4   8 2.66057 2.61663   1
   1  -4   8 8.33059 2.26855   2
  -2   4  -8 28.0506  3.5027   1
  -2   4  -8 32.1325  4.8628   4
   2  -4   8 45.3077  5.9663   1
   2  -4   8 34.3069  3.9111   1
   2  -4   8 31.4680  3.4518   2
  -3   4  -8 -1.2881  1.9539   1
  -3   4  -8 -3.4368  2.4697   4
   3  -4   8 -2.5881  2.2684   2
   3  -4   8 -0.7474  1.0211   3
   3  -4   8 2.64475 2.49285   1
   3  -4   8 2.91050 3.00211   1
  -4   4  -8 53.4467  5.4078   4
  -4   4  -8 51.7214  5.7257   1
   4  -4   8 55.3704  5.1079   1
   4  -4   8 66.4210  6.3177   2
   4  -4   8 55.6180  6.3781   1
   4  -4   8 54.5373  4.8755   3
   5  -4   8 97.2162  8.2270   1
   5  -4   8 103.121  11.417   3
   5   3  -8 18.5148  3.7814   1
  -5  -3   8 8.45340 4.24456   1
  -5  -3   8 13.0721  3.6085   4
   4   3  -8 26.2055  4.0626   1
  -4  -3   8 26.2478  4.5530   4
  -4  -3   8 14.5690  4.2450   1
   3   3  -8 70.0611  8.9297   1
   3   3  -8 75.5494  7.3204   1
  -3  -3   8 58.0091  5.9533   4
  -3  -3   8 77.2287  6.5687   1
   2   3  -8 5.48680 2.02063   1
   2   3  -8 5.17162 2.70976   1
  -2  -3   8 -0.0225  2.0498   1
  -2  -3   8 4.53112 2.48808   4
   1   3  -8 31.4744  3.1031   1
   1   3  -8 37.8112  5.1962   1
   1   3  -8 35.5000  4.1906   4
  -1  -3   8 24.4159  5.1587   1
  -1  -3   8 33.7211  6.2719   1
  -1  -3   8 35.4729  3.8571   4
   0   3  -8 18.8791  3.5269   1
   0   3  -8 24.7732  3.8330   1
   0   3  -8 19.9301  2.7332   4
   0  -3   8 22.2630  3.7326   1
   0  -3   8 27.1045  2.6795   4
   0  -3   8 31.9537  3.7860   1
  -1   3  -8 99.7702  7.8925   4
  -1   3  -8 117.571  10.225   1
  -1   3  -8 96.3466  5.2769   1
   1  -3   8 100.288   9.034   1
   1  -3   8 103.322  10.000   4
   1  -3   8 101.478   7.778   1
   1  -3   8 100.736   7.893   2
  -2   3  -8 2.03854 2.22533   1
  -2   3  -8 3.47111 2.15275   4
  -2   3  -8 7.30855 2.33919   1
   2  -3   8 4.72151 2.06333   2
   2  -3   8 9.78941 3.15650   1
   2  -3   8 6.14236 2.33417   1
  -3   3  -8 16.7179  2.9863   4
  -3   3  -8 26.2274  2.7538   1
  -3   3  -8 28.6720  6.7692   1
   3  -3   8 22.6979  3.1111   2
   3  -3   8 24.9814  3.2077   3
   3  -3   8 34.6818  4.2386   1
   3  -3   8 31.4868  3.4466   1
  -4   3  -8 -0.8676  1.3924   4
  -4   3  -8 -1.2956  1.6333   1
   4  -3   8 1.27930 2.07694   1
   4  -3   8 0.21526 1.19809   3
   4  -3   8 0.44659 1.87179   1
   4  -3   8 2.24228 1.73963   2
  -5   3  -8 70.5256  6.0929   4
   5  -3   8 85.6459  8.4274   3
   5  -3   8 94.3678  6.7404   1
   5  -3   8 85.5038  6.9746   2
   6  -3   8 1.16819 1.28738   1
   6  -3   8 3.37300 1.48729   3
   5   2  -8 6.97182 3.40762   1
  -5  -2   8 3.11538 3.04795   4
  -5  -2   8 0.75518 3.78332   1
   4   2  -8 24.2114  3.9469   1
   4   2  -8 20.5147  3.0526   1
  -4  -2   8 24.0708  4.7191   1
  -4  -2   8 19.6696  3.2157   4
  -4  -2   8 23.0430  3.0685   3
   3   2  -8 2.81769 2.56906   4
   3   2  -8 3.73781 2.76206   1
   3   2  -8 6.19551 2.23103   1
  -3  -2   8 7.14100 2.51846   1
  -3  -2   8 1.84944 1.93345   4
   2   2  -8 9.64455 2.33698   4
   2   2  -8 9.63058 2.02406   1
   2   2  -8 7.56965 2.99990   1
  -2  -2   8 6.80336 6.39993   1
  -2  -2   8 9.88820 2.47079   4
  -2  -2   8 8.33282 2.79283   1
   1   2  -8 7.60700 2.48888   1
   1   2  -8 5.18303 1.47904   4
   1   2  -8 5.62751 2.14349   1
  -1  -2   8 6.95135 2.01486   4
  -1  -2   8 4.25754 2.40332   1
  -1  -2   8 9.25950 2.16887   1
   0   2  -8 69.3736  6.1756   1
   0   2  -8 75.7098  7.1502   1
   0   2  -8 70.6309  6.8387   4
   0  -2   8 71.6531  4.7808   4
   0  -2   8 67.9256  5.2906   1
   0  -2   8 62.4242  5.4957   1
  -1   2  -8 42.8456  5.3219   4
  -1   2  -8 58.2622  4.3419   1
  -1   2  -8 49.7178  6.9833   1
   1  -2   8 64.7801  4.3595   4
   1  -2   8 60.9207  5.7957   1
   1  -2   8 64.2376  5.6129   1
  -2   2  -8 135.867  11.769   1
  -2   2  -8 151.401   8.875   1
  -2   2  -8 142.106   9.555   4
   2  -2   8 148.586  10.927   1
   2  -2   8 129.009   9.373   2
   2  -2   8 143.557   7.135   1
  -3   2  -8 7.20361 2.22146   1
  -3   2  -8 7.39936 1.50691   4
  -3   2  -8 9.50264 2.09517   1
   3  -2   8 6.79017 2.01859   1
   3  -2   8 10.2354  2.9510   2
   3  -2   8 11.7406  3.0235   1
   3  -2   8 12.0847  1.8776   3
  -4   2  -8 3.68727 2.61582   1
   4  -2   8 6.08252 2.05382   1
   4  -2   8 6.03535 2.47402   1
   4  -2   8 5.67577 1.52776   3
   4  -2   8 4.32679 1.98486   2
  -5   2  -8 12.3574  2.5706   1
  -5   2  -8 9.38056 2.16596   4
  -5   2  -8 8.49218 2.53045   1
   5  -2   8 16.1468  3.1404   2
   5  -2   8 12.4128  2.5964   1
   5  -2   8 16.7827  2.3656   3
   5  -2   8 8.32182 2.21172   1
  -6   2  -8 6.81822 2.14867   4
  -6   2  -8 5.01158 2.09032   1
   6  -2   8 7.60359 2.41541   3
   6  -2   8 7.14830 2.16801   1
   6  -2   8 6.24254 3.76036   2
   7  -2   8 7.21975 2.53874   3
   7  -2   8 5.83553 1.41475   1
   5   1  -8 12.7134  3.2866   1
  -5  -1   8 15.1134  3.6666   4
  -5  -1   8 6.81721 2.98331   1
   4   1  -8 218.327  15.023   1
   4   1  -8 222.664  17.376   1
  -4  -1   8 217.510  13.913   4
  -4  -1   8 181.743  14.640   1
  -4  -1   8 197.942  16.088   3
   3   1  -8 19.7544  3.2302   1
   3   1  -8 18.8597  2.8419   1
  -3  -1   8 14.9226  2.9339   4
  -3  -1   8 16.5615  3.1822   1
  -3  -1   8 16.0499  2.3239   3
   2   1  -8 40.8496  3.3962   4
   2   1  -8 44.5491  4.8797   5
   2   1  -8 47.9885  4.7829   1
  -2  -1   8 32.2832  4.1207   1
  -2  -1   8 48.0490  4.6986   4
  -2  -1   8 37.2365  4.5493   1
   1   1  -8 768.486  41.156   1
   1   1  -8 749.822  30.632   4
   1   1  -8 772.238  35.598   1
  -1  -1   8 725.126  33.142   1
  -1  -1   8 764.207  47.761   1
  -1  -1   8 770.346  40.322   4
   0   1  -8 24.7972  2.7454   1
   0   1  -8 23.4637  2.9099   1
   0   1  -8 24.0912  2.1090   4
   0  -1   8 21.6225  2.1863   4
   0  -1   8 21.8161  2.8729   1
  -1   1  -8 938.067  43.593   1
  -1   1  -8 880.206  43.396   1
  -1   1  -8 904.299  68.659   4
   1  -1   8 945.893  35.235   1
   1  -1   8 893.916  35.463   4
   1  -1   8 886.523  45.420   1
  -2   1  -8 37.6887  2.6494   4
  -2   1  -8 45.5355  3.8837   1
  -2   1  -8 30.5379  3.2399   1
   2  -1   8 37.5939  2.8294   3
   2  -1   8 36.6305  3.3268   1
   2  -1   8 36.4681  3.4375   1
  -3   1  -8 296.528  21.026   1
  -3   1  -8 290.456  15.895   1
  -3   1  -8 273.828  13.523   4
   3  -1   8 296.868  17.334   2
   3  -1   8 276.873  20.122   1
   3  -1   8 279.502  16.908   3
   3  -1   8 269.050  16.667   1
  -4   1  -8 232.296  15.038   1
  -4   1  -8 235.297  12.105   1
  -4   1  -8 243.650  17.726   4
   4  -1   8 204.049  16.540   2
   4  -1   8 228.897  14.208   1
   4  -1   8 242.208  16.323   3
   4  -1   8 198.280  15.405   1
  -5   1  -8 78.9731  8.9027   1
  -5   1  -8 80.5319  7.9897   4
  -5   1  -8 85.9696  5.0998   1
   5  -1   8 83.1625  5.2479   1
   5  -1   8 84.2132  6.2886   2
   5  -1   8 80.2643  5.1135   1
   5  -1   8 75.3231  6.4601   3
  -6   1  -8 82.3039  5.3362   1
  -6   1  -8 82.5542  8.0684   4
   6  -1   8 82.0081  5.7517   1
   6  -1   8 78.5563  7.0780   2
   6  -1   8 79.8573  8.3206   1
   6  -1   8 80.5280  7.1124   3
  -7   1  -8 5.27939 1.62281   4
   7  -1   8 2.80910 0.91434   1
   5   0  -8 75.9290 10.8231   1
  -5   0   8 78.7682  8.9312   4
  -5   0   8 65.6283 13.9940   1
   4   0  -8 8.60446 2.54201   1
   4   0  -8 4.85007 2.57596   1
  -4   0   8 8.49684 2.95757   1
  -4   0   8 9.26655 2.62330   4
  -4   0   8 7.64142 2.04297   3
   3   0  -8 162.218  23.368   1
   3   0  -8 158.404   8.748   1
  -3   0   8 162.595  13.977   4
  -3   0   8 188.150  15.084   1
  -3   0   8 176.106  16.471   3
   2   0  -8 427.961  22.318   1
   2   0  -8 414.199  20.584   1
   2   0  -8 427.994  40.003   5
  -2   0   8 419.259  28.791   4
  -2   0   8 430.969  21.218   1
  -2   0   8 403.482  23.910   1
  -2   0   8 439.763  15.873   3
   1   0  -8 38.3977  4.0244   1
   1   0  -8 32.5720  2.9509   4
   1   0  -8 42.3746  4.5806   1
  -1   0   8 46.9991  4.8226   1
  -1   0   8 38.6246  3.2620   4
  -1   0   8 46.1039  4.3300   1
  -1   0   8 42.5269  2.2512   3
   0   0  -8 1.09581 2.01834   1
   0   0  -8 1.05616 1.63179   1
   0   0  -8 1.69256 1.19147   4
   0   0   8 2.01783 1.32697   4
   0   0   8 2.75189 2.24037   1
   0   0   8 3.50981 2.13412   1
  -1   0  -8 140.412   4.481   4
  -1   0  -8 140.302  12.001   1
  -1   0  -8 148.475   8.777   1
   1   0   8 131.997   6.669   4
   1   0   8 130.593   7.142   1
   1   0   8 141.321   7.645   1
  -2   0  -8 2.46494 1.59680   1
  -2   0  -8 3.77086 0.78376   4
  -2   0  -8 5.83337 2.20121   1
   2   0   8 9.12135 2.34562   1
   2   0   8 3.24646 2.11383   1
   2   0   8 4.64008 0.70937   3
  -3   0  -8 11.5417  1.1505   4
  -3   0  -8 8.95717 1.48619   1
  -3   0  -8 8.35944 2.19163   1
   3   0   8 12.7800  1.2419   3
   3   0   8 8.07186 2.25497   1
   3   0   8 13.0490  2.2271   2
   3   0   8 11.9223  2.3501   1
  -4   0  -8 7.09787 1.57983   1
  -4   0  -8 8.35787 1.20361   4
  -4   0  -8 7.85896 1.70609   1
   4   0   8 8.33126 1.50222   1
   4   0   8 6.43054 1.97887   1
   4   0   8 7.50921 2.46286   2
   4   0   8 6.68785 1.13314   3
  -5   0  -8 3.94497 1.17479   4
  -5   0  -8 5.62658 1.29447   1
  -5   0  -8 2.12957 1.07367   1
   5   0   8 2.62218 1.09430   1
   5   0   8 3.00591 1.90057   1
   5   0   8 2.83368 2.59785   2
  -6   0  -8 60.7029  6.0058   4
  -6   0  -8 61.0137  8.8706   4
  -6   0  -8 63.3100  5.2482   1
  -6   0  -8 64.9026  3.6153   1
   6   0   8 64.6821  6.0911   1
   6   0   8 54.9217  5.4838   2
   6   0   8 50.4119  4.2481   1
  -7   0  -8 7.82805 2.40008   4
   7   0   8 15.0101  1.5177   1
   7   0   8 12.9448  4.4986   2
  -8   0  -8 -0.1755  2.4556   5
   5  -1  -8 26.3134  3.7923   1
  -5   1   8 13.0335  4.3440   4
   4  -1  -8 11.7682  3.0886   1
   4  -1  -8 6.11052 3.11912   1
  -4   1   8 10.1493  2.4838   3
  -4   1   8 9.28413 2.97201   4
  -4   1   8 7.51275 3.53254   1
   3  -1  -8 39.3612  4.7869   1
   3  -1  -8 35.2592  4.0497   1
  -3   1   8 31.6933  4.3010   1
  -3   1   8 40.2654  5.5875   4
  -3   1   8 29.9017  4.3247   3
   2  -1  -8 5.89953 1.94830   1
   2  -1  -8 9.06276 2.09995   1
   2  -1  -8 9.22032 2.14264   5
  -2   1   8 9.55080 2.50841   1
  -2   1   8 7.79844 2.06993   4
  -2   1   8 7.09969 1.43332   3
  -2   1   8 8.72330 2.74437   1
   1  -1  -8 25.7012  3.3486   1
   1  -1  -8 22.4190  3.3903   1
   1  -1  -8 24.6541  3.0026   5
  -1   1   8 21.7947  2.3361   4
  -1   1   8 20.1174  2.7421   1
  -1   1   8 25.5906  3.2976   1
  -1   1   8 24.3424  1.9716   3
   0  -1  -8 113.152   9.237   1
   0  -1  -8 118.426   7.954   1
   0   1   8 109.618   6.655   1
   0   1   8 119.484   8.355   1
   0   1   8 120.634   5.999   4
  -1  -1  -8 167.658   8.544   1
  -1  -1  -8 157.046  13.277   1
   1   1   8 149.629   8.493   4
   1   1   8 175.046   9.460   1
   1   1   8 156.986  13.553   1
  -2  -1  -8 66.8491  4.5069   1
  -2  -1  -8 76.0552  5.5989   1
   2   1   8 73.8723  5.3964   1
   2   1   8 72.3171  5.1822   1
  -3  -1  -8 72.9985  7.5279   1
  -3  -1  -8 60.0299  4.6299   1
   3   1   8 70.7424  6.1743   1
   3   1   8 77.9567  6.4676   1
  -4  -1  -8 116.752   8.833   4
  -4  -1  -8 135.148  11.048   1
  -4  -1  -8 146.669   9.460   1
  -4  -1  -8 135.916   8.778   4
   4   1   8 121.556  10.541   1
   4   1   8 134.885   8.873   2
   4   1   8 147.638   9.207   1
  -5  -1  -8 82.6620  8.1920   1
  -5  -1  -8 83.9083  7.1251   1
  -5  -1  -8 78.2318  8.0036   4
  -5  -1  -8 76.9916  5.3180   4
   5   1   8 87.0902  5.3427   2
   5   1   8 81.5163  5.8709   1
   5   1   8 82.1507  8.0289   1
  -6  -1  -8 20.6309  2.7559   4
  -6  -1  -8 18.5653  2.5335   1
  -6  -1  -8 23.7535  2.0846   1
   6   1   8 23.3158  2.3003   1
   6   1   8 17.8283  2.9927   2
  -7  -1  -8 12.1119  2.2400   4
   7   1   8 13.7545  1.4413   1
   7   1   8 13.5593  3.4238   2
   7   1   8 9.04767 1.24625   1
  -8  -1  -8 -0.1655  2.0861   5
   5  -2  -8 71.2231  8.0224   1
  -5   2   8 63.8867  8.8634   4
   4  -2  -8 1.97655 1.80528   1
   4  -2  -8 -1.9110  2.1457   1
  -4   2   8 3.71505 2.43106   1
  -4   2   8 2.45966 2.08844   4
  -4   2   8 1.19706 1.85589   3
   3  -2  -8 6.14264 2.50335   1
   3  -2  -8 9.91299 2.15508   1
  -3   2   8 8.17970 2.98963   1
  -3   2   8 7.72452 1.61759   3
  -3   2   8 9.47863 2.35819   4
   2  -2  -8 42.3628  5.0925   5
   2  -2  -8 57.6337  5.9551   1
   2  -2  -8 57.9381  6.0469   1
  -2   2   8 44.6333  6.4228   1
  -2   2   8 46.4787  5.7446   1
  -2   2   8 52.4721  5.4762   4
   1  -2  -8 63.1105  6.8692   5
   1  -2  -8 74.8903  7.2528   1
   1  -2  -8 73.3347  5.8405   1
  -1   2   8 77.8414  4.9827   1
  -1   2   8 74.6708  8.2275   1
  -1   2   8 72.5696  6.6817   4
   0  -2  -8 16.1955  2.6723   1
   0  -2  -8 12.5991  2.2009   1
   0   2   8 15.3613  2.6460   1
   0   2   8 14.3858  1.6876   4
   0   2   8 19.4485  3.2262   1
  -1  -2  -8 7.19366 1.57315   1
  -1  -2  -8 7.98721 1.87670   1
   1   2   8 5.60945 1.64420   1
   1   2   8 8.61817 2.19820   1
   1   2   8 6.20562 0.75998   4
  -2  -2  -8 85.9727  5.7843   1
  -2  -2  -8 84.6396  6.1560   1
   2   2   8 82.7559 14.4403   1
   2   2   8 81.0340  5.3279   1
  -3  -2  -8 551.414  32.962   1
  -3  -2  -8 590.844  36.990   1
   3   2   8 572.417  44.359   1
   3   2   8 554.626  26.501   1
  -4  -2  -8 25.9745  2.7849   1
  -4  -2  -8 16.2563  2.2558   1
   4   2   8 22.3107  3.4141   2
   4   2   8 17.6443  2.9981   1
   4   2   8 25.5350  2.5717   1
  -5  -2  -8 317.755  21.805   4
  -5  -2  -8 316.792  23.757   1
  -5  -2  -8 275.252  21.417   4
  -5  -2  -8 293.045  22.299   3
  -5  -2  -8 316.427  20.881   1
   5   2   8 303.181  14.210   2
   5   2   8 304.229  29.929   1
  -6  -2  -8 3.72923 1.84840   3
  -6  -2  -8 8.55913 1.30263   1
  -6  -2  -8 8.14402 1.41608   1
  -6  -2  -8 6.42768 1.25531   4
   6   2   8 8.03384 1.57576   1
   6   2   8 7.10913 2.65136   2
   6   2   8 10.9869  1.6201   1
  -7  -2  -8 2.25446 1.30647   4
  -7  -2  -8 6.89847 2.64495   3
   7   2   8 3.20592 0.94927   1
   7   2   8 3.50801 0.69341   1
   7   2   8 1.06002 1.85504   2
  -8  -2  -8 528.420  50.073   5
   5  -3  -8 4.22688 2.60092   1
  -5   3   8 11.5241  3.4742   4
   4  -3  -8 16.1621  4.0472   1
   4  -3  -8 21.2301  3.6003   1
  -4   3   8 11.4562  3.3528   4
  -4   3   8 11.2639  4.0502   1
   3  -3  -8 102.085  11.777   1
   3  -3  -8 119.155  12.881   1
  -3   3   8 120.947  12.060   1
  -3   3   8 99.2657  7.8333   4
   2  -3  -8 206.024  17.229   5
   2  -3  -8 193.947  21.071   1
   2  -3  -8 182.393  15.749   1
  -2   3   8 196.461  17.109   4
  -2   3   8 184.018  15.341   1
   1  -3  -8 5.38282 1.71101   1
   1  -3  -8 8.34462 2.67479   1
   1  -3  -8 4.24199 1.87059   5
  -1   3   8 7.10802 1.85306   4
  -1   3   8 8.53476 2.29809   1
   0  -3  -8 11.0915  2.1917   1
   0  -3  -8 7.25175 2.12603   5
   0  -3  -8 12.0383  2.3941   1
   0   3   8 7.73282 2.09296   1
   0   3   8 6.39866 2.08936   1
   0   3   8 11.4200  1.7101   4
  -1  -3  -8 3.57882 1.27784   1
  -1  -3  -8 3.42276 1.38413   1
   1   3   8 1.81163 1.53280   1
   1   3   8 4.33504 0.78766   4
   1   3   8 3.48672 1.76062   1
  -2  -3  -8 174.025  11.005   1
  -2  -3  -8 165.059  12.703   1
   2   3   8 164.370  12.237   1
  -3  -3  -8 126.516   7.678   1
  -3  -3  -8 103.895   6.783   1
   3   3   8 126.712   7.910   1
  -4  -3  -8 98.4888  6.7460   1
  -4  -3  -8 89.5750  7.2994   3
  -4  -3  -8 92.9774  5.2722   1
   4   3   8 92.0358  6.9624   1
   4   3   8 96.6209  5.1620   2
  -5  -3  -8 122.043   8.219   1
  -5  -3  -8 126.543   9.360   1
  -5  -3  -8 137.571   8.937   3
   5   3   8 133.832   9.532   1
   5   3   8 129.018  10.405   1
   5   3   8 128.007   7.291   2
  -6  -3  -8 11.4183  1.6372   4
  -6  -3  -8 11.3195  1.8823   3
  -6  -3  -8 7.78044 1.89221   1
  -6  -3  -8 10.4185  1.6899   1
   6   3   8 16.2139  2.5108   1
   6   3   8 13.0341  2.8262   2
  -7  -3  -8 3.45556 1.03384   1
  -7  -3  -8 4.43464 2.29658   3
  -7  -3  -8 3.22592 1.47017   4
   7   3   8 5.83256 1.24319   1
   7   3   8 5.19767 2.45585   2
   7   3   8 4.19092 1.38204   1
  -8  -3  -8 21.0009  4.3137   5
   8   3   8 11.2675  3.8975   2
   4  -4  -8 5.24904 2.22538   1
  -4   4   8 2.24221 2.94239   1
  -4   4   8 3.28182 7.23344   4
   3  -4  -8 31.1416  5.1083   1
   3  -4  -8 25.9676  4.2676   1
  -3   4   8 33.5159  4.8707   1
  -3   4   8 25.9889  4.0934   4
   2  -4  -8 35.9816  4.7310   1
   2  -4  -8 30.4212  4.3601   1
  -2   4   8 31.2960  4.5366   1
  -2   4   8 29.9823  5.0665   4
   1  -4  -8 414.205  32.905   1
   1  -4  -8 388.664  28.369   1
   1  -4  -8 386.476  28.135   5
  -1   4   8 371.559  31.129   4
  -1   4   8 392.055  27.279   1
   0  -4  -8 288.066  24.240   1
   0  -4  -8 275.880  18.244   1
   0  -4  -8 341.267  23.100   5
   0   4   8 306.553  18.417   1
   0   4   8 287.816  29.204   4
  -1  -4  -8 76.3969  5.2235   1
  -1  -4  -8 87.9927  6.8251   1
  -1  -4  -8 82.9134  5.7302   5
   1   4   8 77.3746  5.9858   4
   1   4   8 67.1083  6.6783   1
  -2  -4  -8 75.5002  3.7829   3
  -2  -4  -8 71.0028  5.4405   1
  -2  -4  -8 63.7083  5.5658   1
   2   4   8 63.4597  6.0491   1
   2   4   8 71.9005  4.2573   4
  -3  -4  -8 6.96299 1.78043   1
  -3  -4  -8 5.60722 1.79663   1
  -3  -4  -8 6.49493 0.85897   3
   3   4   8 4.01539 1.53476   1
  -4  -4  -8 69.4331  6.7527   3
  -4  -4  -8 76.1637  6.9106   1
  -4  -4  -8 70.0282  6.9067   1
   4   4   8 75.0419  6.3597   1
   4   4   8 63.4765  6.1353   1
   4   4   8 62.5993  5.1034   2
  -5  -4  -8 2.76847 1.59129   1
  -5  -4  -8 2.41462 1.32440   1
  -5  -4  -8 3.76323 1.11879   3
   5   4   8 5.55391 1.70427   1
   5   4   8 6.24069 1.50721   1
   5   4   8 6.37025 1.90703   2
  -6  -4  -8 0.25212 0.95412   3
  -6  -4  -8 0.03178 1.02960   1
  -6  -4  -8 0.49132 0.73786   4
  -6  -4  -8 -0.8607  0.9734   1
   6   4   8 -0.2492  1.3357   1
   6   4   8 0.82443 0.99751   1
   6   4   8 -0.4227  1.9766   2
  -7  -4  -8 0.04070 0.77969   4
  -7  -4  -8 0.29202 1.24583   1
  -7  -4  -8 1.39654 1.95900   3
   7   4   8 0.69512 1.32398   1
   7   4   8 -0.9032  3.1389   2
   8   4   8 3.33306 2.84814   2
   4  -5  -8 -1.5960  2.1421   1
  -4   5   8 -2.0777  2.7288   4
   3  -5  -8 43.9834  7.1204   1
   3  -5  -8 54.2838  7.3767   1
  -3   5   8 59.7296  7.3207   1
  -3   5   8 49.3077  5.4065   4
   2  -5  -8 134.791  13.080   1
   2  -5  -8 108.726  13.034   1
   2  -5  -8 115.004   9.773   3
  -2   5   8 124.155  11.901   4
  -2   5   8 106.360   9.857   1
   1  -5  -8 58.3502  5.8043   1
   1  -5  -8 59.6842  5.8675   1
   1  -5  -8 61.4438  5.3862   5
   1  -5  -8 65.5714  6.7885   3
  -1   5   8 53.9093  6.5762   4
  -1   5   8 48.0269  6.8997   1
   0  -5  -8 14.3494  1.5340   3
   0  -5  -8 18.1278  2.5152   1
   0  -5  -8 11.1432  1.9950   5
   0  -5  -8 13.7531  2.4581   1
   0   5   8 17.1286  2.8254   1
   0   5   8 15.6960  2.9433   1
  -1  -5  -8 3.18618 2.21505   1
  -1  -5  -8 3.92881 0.93034   3
  -1  -5  -8 5.54387 1.58782   5
  -1  -5  -8 0.60851 1.42502   1
   1   5   8 4.01098 1.76673   1
   1   5   8 2.81266 1.16353   4
   1   5   8 1.11037 2.32421   1
  -2  -5  -8 404.335  37.258   1
  -2  -5  -8 406.993  24.528   5
  -2  -5  -8 389.875  19.297   1
   2   5   8 421.346  25.948   1
   2   5   8 419.026  39.063   4
   2   5   8 405.260  24.730   1
  -3  -5  -8 126.489   8.149   5
  -3  -5  -8 127.236   7.669   1
  -3  -5  -8 112.147   8.408   1
   3   5   8 125.869  10.735   4
   3   5   8 125.666   7.448   1
   3   5   8 125.666   8.047   1
  -4  -5  -8 47.8539  4.4078   1
  -4  -5  -8 51.4466  4.9261   1
   4   5   8 58.3055  4.7062   1
   4   5   8 64.0512  4.4830   1
   4   5   8 57.3054  4.4383   2
  -5  -5  -8 7.96451 2.23009   1
  -5  -5  -8 6.33597 1.56502   3
  -5  -5  -8 7.30950 1.79475   1
   5   5   8 13.5303  2.4199   1
   5   5   8 11.6488  2.0317   1
   5   5   8 9.73362 2.28522   2
  -6  -5  -8 140.878  10.719   3
  -6  -5  -8 153.675  10.209   1
  -6  -5  -8 160.390  14.458   4
  -6  -5  -8 139.894  10.638   1
   6   5   8 137.069  13.075   1
   6   5   8 150.080  11.717   1
   6   5   8 131.886  12.569   2
  -7  -5  -8 155.730  17.980   1
  -7  -5  -8 178.413  11.040   3
  -7  -5  -8 210.687  17.792   5
   7   5   8 210.546  12.603   2
   7   5   8 199.179  20.088   1
   8   5   8 19.0225  2.3424   1
   8   5   8 16.6891  4.3576   2
   3  -6  -8 32.2561  4.8274   1
   3  -6  -8 24.3212  3.4907   3
  -3   6   8 15.5776  5.0795   1
  -3   6   8 30.6324  5.6198   4
   2  -6  -8 15.1086  2.7619   1
   2  -6  -8 5.05481 6.94752   1
   2  -6  -8 17.6815  2.7752   3
  -2   6   8 16.3258  4.5017   1
   1  -6  -8 -1.8448  1.8977   1
   1  -6  -8 -0.2401  0.8974   3
   1  -6  -8 -0.7736  1.7994   1
   1  -6  -8 0.68260 1.63902   5
  -1   6   8 -2.9349  2.2748   1
   0  -6  -8 88.1339  6.8592   1
   0  -6  -8 73.5577  8.5394   1
   0  -6  -8 79.3345  7.1133   5
   0  -6  -8 79.7130  8.0914   3
   0   6   8 90.4958  7.6779   4
   0   6   8 72.7727  7.1817   1
  -1  -6  -8 682.441  40.594   3
  -1  -6  -8 656.157  45.630   1
  -1  -6  -8 681.988  38.797   1
  -1  -6  -8 653.342  32.752   5
   1   6   8 650.215  63.119   4
   1   6   8 663.319  44.980   1
   1   6   8 668.662  35.112   1
  -2  -6  -8 1533.69   97.01   1
  -2  -6  -8 1554.03   92.82   1
  -2  -6  -8 1479.87   96.41   5
   2   6   8 1560.66   57.24   1
   2   6   8 1586.19   63.36   4
   2   6   8 1592.00   81.80   1
  -3  -6  -8 26.4305  4.0863   1
  -3  -6  -8 28.9998  3.0672   5
  -3  -6  -8 33.4409  3.6348   1
   3   6   8 29.1306  3.4393   1
   3   6   8 23.9439  2.8185   4
   3   6   8 35.2200  3.8840   1
  -4  -6  -8 23.4323  3.3467   1
  -4  -6  -8 27.6925  2.9582   5
  -4  -6  -8 23.5971  3.0651   1
   4   6   8 26.4517  3.5264   2
   4   6   8 38.2820  4.2255   1
   4   6   8 26.0886  2.6752   4
   4   6   8 27.8541  4.7406   1
  -5  -6  -8 57.7063  5.3101   1
  -5  -6  -8 40.4102  2.5202   5
   5   6   8 49.1506  6.7133   1
   5   6   8 47.8778  5.7951   1
   5   6   8 45.2790  4.5053   2
   5   6   8 46.2759  7.8656   4
  -6  -6  -8 33.1468  3.8495   3
  -6  -6  -8 26.7650  2.9374   5
  -6  -6  -8 26.6315  3.4445   4
  -6  -6  -8 27.2708  3.2703   1
   6   6   8 21.5206  3.8210   2
   6   6   8 33.5572  3.6834   1
   6   6   8 29.4884  4.3228   1
   7   6   8 115.911  10.359   2
   7   6   8 108.478   7.625   1
   8   6   8 7.35705 3.81622   2
   8   6   8 2.77206 1.49979   1
   2  -7  -8 5.14566 2.71486   1
  -2   7   8 3.85164 4.38709   1
   1  -7  -8 0.56979 2.21024   1
   1  -7  -8 1.36217 1.53303   3
  -1   7   8 -2.5919  2.8341   1
   0  -7  -8 17.2176  2.2413   3
   0  -7  -8 22.6043  3.6808   1
   0  -7  -8 11.4044  2.3411   5
   0   7   8 9.12957 2.79304   4
   0   7   8 17.3864  3.8426   1
  -1  -7  -8 10.9678  2.6376   1
  -1  -7  -8 9.08629 1.74842   5
   1   7   8 10.6790  2.5978   4
   1   7   8 9.77978 3.18838   1
  -2  -7  -8 100.563  10.124   5
  -2  -7  -8 107.130   8.386   1
   2   7   8 96.7068  8.7422   4
   2   7   8 88.8731  9.1645   1
   2   7   8 99.7894 11.5612   1
  -3  -7  -8 99.7557  9.1538   1
  -3  -7  -8 94.8414  9.3189   5
   3   7   8 99.3611  9.9898   1
   3   7   8 96.1649 12.6365   4
   3   7   8 94.4273 11.7209   1
  -4  -7  -8 22.0401  4.2305   1
  -4  -7  -8 15.1626  2.6115   5
   4   7   8 17.5073  2.6298   4
   4   7   8 25.0763  3.2042   2
   4   7   8 25.9371  4.5920   1
   4   7   8 19.9679  3.6625   1
  -5  -7  -8 61.9602  7.4898   1
   5   7   8 55.7483  5.8852   2
   5   7   8 51.7574  5.5666   1
   5   7   8 55.2582  7.8801   4
   5   7   8 54.6524  6.5487   1
  -6  -7  -8 0.64088 1.76369   1
   6   7   8 5.15038 2.52020   2
   6   7   8 -1.5119  1.3235   1
   7   7   8 4.75931 3.15593   1
   7   7   8 1.98227 2.31467   2
   1  -8  -8 9.52895 4.16172   1
   1  -8  -8 7.10253 1.95862   3
  -1   8   8 8.74722 5.00202   1
   0  -8  -8 4.43855 2.87186   1
   0  -8  -8 2.30450 1.36908   3
   0   8   8 0.60626 1.75493   4
   0   8   8 0.27809 2.88096   1
  -1  -8  -8 14.5579  3.3142   1
   1   8   8 8.08471 4.02633   1
   1   8   8 18.4556  3.4897   4
  -2  -8  -8 16.0766  3.0979   1
   2   8   8 14.8264  2.9182   4
   2   8   8 15.0239  4.2533   1
  -3  -8  -8 44.1864  5.9372   1
   3   8   8 48.5567  6.0978   4
   3   8   8 33.6894  5.8073   1
   3   8   8 47.8523  6.0333   1
  -4  -8  -8 19.6362  3.6136   1
   4   8   8 21.5643  3.3186   2
   4   8   8 23.0643  4.4583   1
   4   8   8 21.7000  4.4048   1
   4   8   8 26.2935  4.0975   4
  -5  -8  -8 0.41723 1.86052   1
   5   8   8 -0.2372  1.6193   2
   5   8   8 5.08378 3.99236   1
   5   8   8 1.16811 2.66495   1
   6   8   8 0.25469 2.24374   1
   6   8   8 1.57353 2.55385   2
   0  -9  -8 60.1431 10.8331   3
   0  -9  -8 68.2358 10.9273   1
  -1  -9  -8 112.897  13.399   1
   1   9   8 121.043  14.192   1
  -2  -9  -8 5.99388 2.95313   1
   2   9   8 11.0899  4.0316   1
  -3  -9  -8 21.2604  4.5135   1
   3   9   8 21.9418  4.5532   1
  -4  -9  -8 78.0856  9.9133   1
   4   9   8 67.5620  9.0895   1
   4   9   8 68.0017  8.2973   2
  -5  -9  -8 3.64693 3.94620   1
   5   9   8 2.83751 4.38065   1
   5   9   8 3.33775 2.62908   2
   0   6  -9 2.18869 3.15052   1
   0  -6   9 0.06964 3.11240   1
  -1   6  -9 9.44795 3.25565   1
   1  -6   9 10.6276  3.9983   1
   2   5  -9 30.0268  4.2207   1
  -2  -5   9 43.7096  5.8828   1
  -2  -5   9 28.4265  4.0057   4
   1   5  -9 0.26702 2.38884   1
  -1  -5   9 1.95995 3.31429   1
  -1  -5   9 0.28181 1.91514   4
  -1  -5   9 1.56068 2.22855   2
   0   5  -9 -1.2651  2.9296   1
   0  -5   9 0.76346 1.52365   2
   0  -5   9 5.05979 3.13011   1
   0  -5   9 -1.8283  1.7175   4
  -1   5  -9 176.607  12.884   1
   1  -5   9 175.155  13.346   2
   1  -5   9 199.019  17.102   1
  -2   5  -9 74.7064  9.4171   1
   2  -5   9 77.9907  7.1171   2
   2  -5   9 76.7837  8.5000   1
  -3   5  -9 27.2486  4.2845   1
   3  -5   9 30.7644  4.9564   1
   3  -5   9 25.2558  4.2539   2
   3  -5   9 25.7561  3.8150   3
   3   4  -9 271.509  27.879   1
  -3  -4   9 269.010  18.347   1
  -3  -4   9 253.481  34.336   4
   2   4  -9 143.375  13.440   1
  -2  -4   9 133.553  11.644   4
  -2  -4   9 140.026  11.306   1
   1   4  -9 1.71288 2.52021   1
  -1  -4   9 4.25784 2.43784   1
   0   4  -9 17.6622  3.7337   4
   0   4  -9 29.3110  4.4402   1
   0  -4   9 20.4916  3.2824   2
   0  -4   9 21.5512  3.0630   4
   0  -4   9 23.2963  4.8481   1
  -1   4  -9 77.9319  7.2743   1
  -1   4  -9 66.2489  7.2093   4
   1  -4   9 68.2902  9.7348   1
   1  -4   9 85.3383  7.7915   2
   1  -4   9 85.5070 26.0912   1
  -2   4  -9 32.8456  4.3953   4
  -2   4  -9 44.6968  5.3416   1
   2  -4   9 36.5935  5.1780   1
   2  -4   9 37.4533  5.2162   1
   2  -4   9 41.0573  4.3696   2
  -3   4  -9 4.91714 2.38804   4
  -3   4  -9 3.77509 2.56536   1
   3  -4   9 4.80358 2.05037   3
   3  -4   9 5.73082 2.64592   1
   3  -4   9 0.90260 2.04223   2
   3  -4   9 9.34701 3.72618   1
  -4   4  -9 147.564  17.762   1
   4  -4   9 158.969  14.233   3
   4  -4   9 169.477  15.205   1
   4  -4   9 158.006  16.564   2
   5  -4   9 6.35919 2.89104   1
   5  -4   9 4.00940 3.26013   2
   5  -4   9 0.87776 2.81145   3
   4   3  -9 71.2048  7.4205   1
  -4  -3   9 71.4122  9.0305   1
  -4  -3   9 61.5030  8.5605   4
   3   3  -9 3.66972 2.68277   1
  -3  -3   9 3.35909 3.27540   1
  -3  -3   9 3.29328 2.88803   4
   2   3  -9 176.798  14.468   1
  -2  -3   9 177.488  15.278   1
  -2  -3   9 166.280  17.595   4
   1   3  -9 81.1272  5.9218   4
   1   3  -9 89.5841  7.9927   1
  -1  -3   9 94.3716  8.2022   1
  -1  -3   9 101.768   7.268   4
   0   3  -9 2.70738 2.14111   4
   0   3  -9 1.08387 1.69079   1
   0  -3   9 0.36930 1.88266   1
   0  -3   9 -5.1393  2.4888   1
   0  -3   9 -0.4967  1.3053   4
  -1   3  -9 6.89280 2.32186   1
  -1   3  -9 3.57082 1.69197   4
   1  -3   9 2.81367 1.23217   4
   1  -3   9 7.29054 3.88689   1
   1  -3   9 1.49976 2.08100   1
   1  -3   9 5.73456 2.48973   2
  -2   3  -9 2.36441 1.63916   4
  -2   3  -9 3.54680 2.85917   1
   2  -3   9 2.23078 2.96922   1
   2  -3   9 3.93514 1.97065   2
   2  -3   9 1.07944 2.80297   1
  -3   3  -9 115.327  11.807   1
  -3   3  -9 117.565   8.076   4
   3  -3   9 114.224  11.967   1
   3  -3   9 120.163  10.161   2
   3  -3   9 128.983   8.619   1
   3  -3   9 123.574  10.835   3
  -4   3  -9 127.295   7.891   4
  -4   3  -9 155.353  10.720   1
   4  -3   9 118.437  13.083   3
   4  -3   9 136.964  10.291   1
   4  -3   9 142.340  11.787   1
   4  -3   9 106.897   9.391   2
   5  -3   9 0.87364 3.10847   2
   5  -3   9 2.29635 1.57334   3
   5  -3   9 2.46562 2.31177   1
   6  -3   9 39.8414  5.4479   3
   6  -3   9 37.5284  4.9598   1
   6  -3   9 29.9775  5.2726   2
   4   2  -9 7.52412 3.59480   1
  -4  -2   9 1.99776 3.53481   4
  -4  -2   9 5.30754 5.06700   1
   3   2  -9 133.547  12.833   1
  -3  -2   9 150.910  13.060   1
  -3  -2   9 138.145  16.399   4
   2   2  -9 35.9776  5.2651   4
   2   2  -9 39.5959  4.3903   1
   2   2  -9 41.2647  4.3380   1
  -2  -2   9 35.1508  5.0164   4
  -2  -2   9 40.6853  4.8285   1
   1   2  -9 0.70480 2.98343   1
   1   2  -9 -0.8116  2.5421   1
   1   2  -9 2.76096 1.62035   4
  -1  -2   9 3.44422 1.66198   4
  -1  -2   9 0.62589 3.47411   1
   0   2  -9 175.377  15.809   1
   0   2  -9 191.820  10.977   1
   0   2  -9 182.863  13.479   4
   0  -2   9 179.875  15.536   1
   0  -2   9 172.103  10.993   1
   0  -2   9 189.580  11.852   4
  -1   2  -9 14.1881  2.3352   4
  -1   2  -9 8.66626 2.35852   1
  -1   2  -9 10.8391  2.6837   1
   1  -2   9 10.7148  2.7568   1
   1  -2   9 10.7613  1.7202   4
   1  -2   9 13.5816  2.5629   1
  -2   2  -9 236.486  12.481   4
  -2   2  -9 216.493  19.785   1
  -2   2  -9 194.157  13.486   1
   2  -2   9 220.777  19.792   1
   2  -2   9 213.763  16.782   2
   2  -2   9 207.083  10.573   1
  -3   2  -9 16.2614  2.6530   4
  -3   2  -9 19.4757  2.8073   1
   3  -2   9 21.0668  3.5205   2
   3  -2   9 21.9019  3.0304   1
   3  -2   9 12.7658  2.4352   3
   3  -2   9 20.8645  3.1980   1
  -4   2  -9 3.06203 1.92691   4
  -4   2  -9 6.68030 2.25791   1
   4  -2   9 6.67383 1.33668   3
   4  -2   9 6.62696 2.33702   2
   4  -2   9 9.18497 2.76363   1
   4  -2   9 7.02967 2.09878   1
  -5   2  -9 4.24541 1.43426   1
  -5   2  -9 1.67798 2.10171   4
   5  -2   9 1.30764 1.56265   1
   5  -2   9 7.37374 2.64239   2
   5  -2   9 3.72510 2.10281   3
   6  -2   9 45.2007  5.3989   3
   6  -2   9 42.1189  4.8881   1
   6  -2   9 54.4964  5.9106   2
   4   1  -9 57.1289  7.1703   1
  -4  -1   9 51.2270  8.3525   1
  -4  -1   9 55.3883  9.1867   4
   3   1  -9 2.85692 2.62179   1
   3   1  -9 1.47316 1.74677   1
  -3  -1   9 4.31991 2.16203   4
  -3  -1   9 3.35739 1.69080   3
  -3  -1   9 -0.0928  3.3509   1
   2   1  -9 337.735  20.028   4
   2   1  -9 346.596  21.062   1
   2   1  -9 332.966  26.038   1
  -2  -1   9 373.438  18.527   3
  -2  -1   9 348.298  23.951   4
  -2  -1   9 346.010  26.278   1
   1   1  -9 164.405  12.606   1
   1   1  -9 138.446   9.487   4
   1   1  -9 149.992   9.844   1
  -1  -1   9 154.919  14.428   1
  -1  -1   9 166.063  10.358   1
  -1  -1   9 162.065  10.831   4
   0   1  -9 531.007  32.761   1
   0   1  -9 470.295  15.884   4
   0   1  -9 483.783  26.132   1
   0  -1   9 468.401  30.012   1
   0  -1   9 493.284  18.727   4
   0  -1   9 531.360  26.386   1
  -1   1  -9 1488.95   61.91   1
  -1   1  -9 1481.29   76.35   4
  -1   1  -9 1521.29   99.58   1
   1  -1   9 1454.91   78.06   4
   1  -1   9 1440.99   59.55   1
   1  -1   9 1480.65   88.53   1
  -2   1  -9 46.2117  3.8939   1
  -2   1  -9 43.5049  4.4120   4
  -2   1  -9 56.8255  4.4821   1
   2  -1   9 52.0321  3.9177   3
   2  -1   9 64.6353  5.1184   1
   2  -1   9 59.4111  4.4458   1
  -3   1  -9 368.447  32.835   4
  -3   1  -9 406.929  19.152   1
  -3   1  -9 356.372  22.349   1
   3  -1   9 382.538  24.198   2
   3  -1   9 394.082  23.892   1
   3  -1   9 415.451  30.538   1
   3  -1   9 394.635  23.276   3
  -4   1  -9 16.1723  3.2718   1
  -4   1  -9 30.0778  3.0427   1
  -4   1  -9 22.8307  2.7019   4
   4  -1   9 26.4828  3.6168   2
   4  -1   9 21.9335  2.8354   3
   4  -1   9 27.0679  3.4359   1
   4  -1   9 23.1670  2.9102   1
  -5   1  -9 1.82661 1.60043   4
  -5   1  -9 -0.5466  1.8467   1
  -5   1  -9 -0.7844  1.3793   1
   5  -1   9 0.86723 2.50460   2
   5  -1   9 1.53447 1.36207   3
   5  -1   9 2.15165 2.25429   1
   5  -1   9 0.56027 1.41146   1
  -6   1  -9 210.137  12.283   1
   6  -1   9 254.397  19.013   1
   6  -1   9 217.413  15.935   3
   6  -1   9 222.273  18.457   2
   7  -1   9 -0.8446  2.6579   2
   7  -1   9 2.12738 1.42156   1
   4   0  -9 55.2899  8.6075   1
  -4   0   9 36.3157  6.3819   4
  -4   0   9 52.4787  8.7220   1
   3   0  -9 -0.3541  3.0794   1
   3   0  -9 1.51834 2.27383   1
  -3   0   9 -2.2773  1.9264   3
  -3   0   9 -1.6522  1.4619   4
  -3   0   9 0.49645 3.50943   1
   2   0  -9 -1.9413  1.7531   1
   2   0  -9 -0.4934  1.3193   1
  -2   0   9 0.60202 1.39429   4
  -2   0   9 2.80862 1.34874   3
  -2   0   9 -1.7551  2.3060   1
   1   0  -9 94.0250  6.6512   1
   1   0  -9 91.5139  5.8213   1
  -1   0   9 86.5559  7.4198   4
  -1   0   9 95.0292  4.7313   3
  -1   0   9 96.2102 10.4634   1
  -1   0   9 89.7024  7.2162   1
   0   0  -9 419.865  18.486   1
   0   0  -9 436.896  34.196   4
   0   0  -9 442.681  21.888   1
   0   0   9 468.853  16.252   1
   0   0   9 469.284  21.658   3
   0   0   9 414.806  21.679   1
   0   0   9 436.726  35.926   4
  -1   0  -9 207.324  10.650   1
  -1   0  -9 213.528  12.344   4
  -1   0  -9 203.123  11.363   1
   1   0   9 206.040  11.033   3
   1   0   9 199.158  10.732   1
   1   0   9 208.135  10.406   1
   1   0   9 203.974  13.623   4
  -2   0  -9 263.646  14.939   1
  -2   0  -9 240.413  15.878   1
  -2   0  -9 236.359  11.610   4
   2   0   9 233.361  10.448   1
   2   0   9 236.417  13.169   3
   2   0   9 237.806  17.596   1
  -3   0  -9 5.54419 0.86216   4
  -3   0  -9 8.06902 2.39304   1
  -3   0  -9 9.31760 2.59704   1
   3   0   9 8.36291 0.78427   3
   3   0   9 4.21801 2.02690   1
   3   0   9 7.00172 2.19994   2
   3   0   9 6.85537 2.25057   1
  -4   0  -9 351.576  19.146   1
  -4   0  -9 297.501  27.415   4
  -4   0  -9 307.029  15.691   1
   4   0   9 332.834  16.487   1
   4   0   9 342.607  30.564   1
   4   0   9 337.888  21.247   2
   4   0   9 313.668  17.508   3
  -5   0  -9 93.6991  9.1899   1
  -5   0  -9 72.1668  9.6667   4
  -5   0  -9 90.0275 11.7423   1
   5   0   9 92.8138  6.7532   1
   5   0   9 104.113   9.774   2
   5   0   9 100.528   8.513   1
  -6   0  -9 97.4469  8.6013   1
  -6   0  -9 97.3638 15.5984   4
   6   0   9 113.491   7.638   1
   6   0   9 103.561   9.087   2
   7   0   9 12.9378  1.7583   1
   7   0   9 19.5247  4.1269   2
   4  -1  -9 72.1506  9.7152   1
  -4   1   9 62.6577  8.9479   1
  -4   1   9 76.4367  9.6347   4
   3  -1  -9 19.8675  4.4261   1
  -3   1   9 20.5674  3.6286   4
  -3   1   9 17.0300  2.7545   3
  -3   1   9 21.7861  4.3011   1
   2  -1  -9 19.0539  4.6046   1
   2  -1  -9 21.8300  3.5573   1
  -2   1   9 18.7612  2.4832   3
  -2   1   9 17.8191  2.9376   4
  -2   1   9 20.4200  4.2946   1
   1  -1  -9 97.9615  8.6181   1
   1  -1  -9 89.7785  7.3607   5
   1  -1  -9 86.9300  9.6730   1
  -1   1   9 80.6831  9.4760   1
  -1   1   9 83.1852  8.1179   3
  -1   1   9 83.8869  8.5324   4
  -1   1   9 99.7729  8.0327   1
   0  -1  -9 154.598  10.068   1
   0  -1  -9 137.165  19.006   1
   0   1   9 123.383  14.733   1
   0   1   9 146.005   6.407   4
   0   1   9 148.317   9.236   1
  -1  -1  -9 60.4701  5.2445   1
  -1  -1  -9 53.0157  6.7805   1
   1   1   9 55.3047  3.2561   4
   1   1   9 43.6070  3.8901   1
   1   1   9 48.3681  4.6575   1
  -2  -1  -9 6.79051 2.07320   1
  -2  -1  -9 1.65092 1.51060   1
   2   1   9 2.38792 1.55292   1
   2   1   9 2.87658 2.31199   1
  -3  -1  -9 33.2822  4.1312   1
  -3  -1  -9 21.6763  2.9840   1
   3   1   9 33.9195  3.8507   1
   3   1   9 28.0037  3.6630   1
  -4  -1  -9 -0.6598  1.4884   1
  -4  -1  -9 1.04072 1.38846   1
   4   1   9 0.70650 1.70347   1
   4   1   9 5.25269 1.87917   2
   4   1   9 2.47632 1.36129   1
  -5  -1  -9 174.776  18.325   1
  -5  -1  -9 175.781  13.064   4
  -5  -1  -9 152.359  11.897   4
  -5  -1  -9 169.750   9.114   1
   5   1   9 177.955  12.240   1
   5   1   9 171.841   9.720   2
   5   1   9 170.130  13.785   1
  -6  -1  -9 61.5731  4.7685   1
  -6  -1  -9 63.8850  5.9371   1
  -6  -1  -9 61.9418  6.8596   4
   6   1   9 46.3443  4.9658   2
   6   1   9 60.7230  4.4109   1
   7   1   9 11.4318  1.5984   1
   7   1   9 13.2364  3.2558   2
   4  -2  -9 0.34193 3.11915   1
  -4   2   9 -2.1179  3.1835   4
  -4   2   9 1.91953 4.24933   1
   3  -2  -9 -0.8774  1.6205   1
   3  -2  -9 -0.4605  2.0448   1
  -3   2   9 -2.9132  2.3580   4
  -3   2   9 -1.3250  2.2669   1
   2  -2  -9 56.4668  7.2817   1
   2  -2  -9 57.8554  7.3439   1
  -2   2   9 58.3552  6.6084   4
  -2   2   9 65.4430  6.1312   1
   1  -2  -9 263.026  21.702   5
   1  -2  -9 252.344  23.552   1
   1  -2  -9 265.486  21.289   1
  -1   2   9 243.408  19.793   1
  -1   2   9 237.992  24.614   1
  -1   2   9 266.191  19.211   4
   0  -2  -9 69.3889  6.1694   1
   0  -2  -9 72.7363  6.8922   5
   0  -2  -9 67.9661  9.6539   1
   0   2   9 52.7233  4.9206   1
   0   2   9 71.9624  5.0147   4
   0   2   9 68.3705  6.0910   1
  -1  -2  -9 54.0402  5.5625   1
  -1  -2  -9 64.7154  6.2853   1
   1   2   9 58.0403  5.2618   1
   1   2   9 57.0538  6.4127   1
   1   2   9 56.7776  3.8209   4
  -2  -2  -9 49.5697  5.0231   1
  -2  -2  -9 50.0354  5.1488   1
   2   2   9 40.7349  4.5447   1
   2   2   9 47.9292  5.0644   1
  -3  -2  -9 105.478   8.113   1
  -3  -2  -9 102.511   8.565   1
   3   2   9 90.8561  9.2551   1
   3   2   9 108.671   6.248   1
  -4  -2  -9 24.0695  2.4322   1
   4   2   9 18.3570  2.7195   1
   4   2   9 23.2539  3.5753   1
   4   2   9 21.4902  2.1739   2
  -5  -2  -9 135.634  11.940   1
  -5  -2  -9 119.228  12.530   1
   5   2   9 120.673   7.524   2
   5   2   9 109.017  13.689   1
  -6  -2  -9 27.7313  2.3287   4
  -6  -2  -9 34.1582  2.8081   4
  -6  -2  -9 26.3665  3.8338   1
  -6  -2  -9 33.3712  3.6775   1
   6   2   9 30.4461  3.6354   1
   6   2   9 30.8122  3.9992   2
   7   2   9 32.7267  5.8522   2
   7   2   9 35.0102  3.3079   1
   8   2   9 27.7798  6.0851   2
   4  -3  -9 15.2696  3.3932   1
  -4   3   9 13.1356  3.9360   1
  -4   3   9 19.7941  4.5743   4
   3  -3  -9 2.49910 2.32226   1
   3  -3  -9 1.60765 2.86974   1
  -3   3   9 1.66578 3.84219   1
  -3   3   9 1.21463 2.01700   4
   2  -3  -9 248.340  22.457   1
   2  -3  -9 246.000  23.238   1
  -2   3   9 233.106  20.161   4
  -2   3   9 244.676  26.910   1
   1  -3  -9 259.904  28.899   1
   1  -3  -9 258.966  20.536   1
   1  -3  -9 264.403  25.204   5
  -1   3   9 255.864  21.612   4
  -1   3   9 249.723  20.206   1
  -1   3   9 272.413  20.072   1
   0  -3  -9 61.2832  7.1444   5
   0  -3  -9 49.8606  5.8387   1
   0  -3  -9 63.2381  6.0361   1
   0   3   9 47.9191  5.0142   1
   0   3   9 45.0363  4.9346   1
   0   3   9 52.9257  4.7710   4
  -1  -3  -9 113.209   9.483   1
  -1  -3  -9 103.412   7.412   1
   1   3   9 106.138   8.235   1
   1   3   9 100.034   6.582   4
   1   3   9 107.662   7.814   1
  -2  -3  -9 0.95981 1.32164   1
  -2  -3  -9 4.26292 1.66672   1
   2   3   9 2.62280 1.63851   1
   2   3   9 3.13224 1.73066   1
  -3  -3  -9 130.150   8.381   1
  -3  -3  -9 136.521   9.175   1
   3   3   9 139.606   9.451   1
  -4  -3  -9 8.65300 1.84387   1
  -4  -3  -9 11.2527  1.9020   1
   4   3   9 8.58105 2.03890   2
   4   3   9 7.58491 2.12026   1
  -5  -3  -9 3.99260 1.47730   1
  -5  -3  -9 11.5708  2.6325   1
  -5  -3  -9 4.61153 1.01667   3
   5   3   9 10.3446  2.5413   1
   5   3   9 6.19513 2.07409   2
  -6  -3  -9 0.19767 1.01042   3
  -6  -3  -9 0.35210 1.19175   1
  -6  -3  -9 0.15447 1.40214   1
   6   3   9 3.41032 2.89015   2
   6   3   9 -0.3943  1.1797   1
   6   3   9 0.01126 0.97054   1
  -7  -3  -9 -0.0508  1.2588   1
  -7  -3  -9 1.05630 1.53646   3
   7   3   9 -0.5871  1.4014   1
   7   3   9 2.11442 2.10549   2
  -8  -3  -9 44.7933  6.6377   5
   8   3   9 41.2549  5.8996   2
   3  -4  -9 167.150  18.461   1
  -3   4   9 152.586  17.483   1
  -3   4   9 169.873  18.064   4
   2  -4  -9 1.46538 1.83815   1
   2  -4  -9 2.64181 2.43974   1
  -2   4   9 4.35952 3.04006   1
  -2   4   9 2.66950 2.53240   4
   1  -4  -9 61.2645  5.7671   1
   1  -4  -9 66.9334  8.1273   5
   1  -4  -9 63.2017  7.4936   1
  -1   4   9 60.1733  6.6867   1
  -1   4   9 63.2642  8.4123   4
   0  -4  -9 5.31685 2.20626   1
   0  -4  -9 4.73898 1.96554   5
   0  -4  -9 6.52181 2.26289   1
   0   4   9 8.87153 1.62013   4
   0   4   9 7.17131 3.29243   1
  -1  -4  -9 15.2331  2.4882   1
  -1  -4  -9 16.6465  2.5768   5
  -1  -4  -9 12.3657  2.0847   1
   1   4   9 16.4720  1.6171   4
   1   4   9 8.54700 2.29053   1
  -2  -4  -9 3.90495 2.37534   1
   2   4   9 3.40669 2.64840   1
  -3  -4  -9 245.130  20.476   1
  -3  -4  -9 240.593  19.167   1
   3   4   9 227.150  18.904   1
  -4  -4  -9 36.9645  4.9563   1
  -4  -4  -9 46.7900  5.1476   3
  -4  -4  -9 41.5967  3.6495   1
   4   4   9 47.0149  4.4101   2
   4   4   9 49.4152  4.6043   1
  -5  -4  -9 31.8425  3.8708   1
  -5  -4  -9 43.6087  5.1911   1
  -5  -4  -9 33.0947  3.0565   3
   5   4   9 39.2708  4.1656   2
   5   4   9 46.3476  4.6672   1
   5   4   9 40.8767  4.6673   1
  -6  -4  -9 31.7654  5.6423   1
  -6  -4  -9 32.6501  3.9176   1
  -6  -4  -9 42.1688  3.9276   3
   6   4   9 37.4776  4.4231   1
   6   4   9 34.6346  3.9069   2
   6   4   9 41.7245  5.2386   1
  -7  -4  -9 -0.3861  2.0516   3
  -7  -4  -9 -1.6656  1.3759   1
   7   4   9 1.08398 1.35183   1
   7   4   9 -0.9627  2.1963   2
   8   4   9 32.6776  4.9692   2
   3  -5  -9 7.08980 3.00983   1
  -3   5   9 13.3256  4.7482   1
  -3   5   9 14.3529  3.6555   4
   2  -5  -9 73.6684  8.5600   1
  -2   5   9 83.6999  9.5568   4
  -2   5   9 73.9390  8.9600   1
   1  -5  -9 0.33655 1.52756   1
   1  -5  -9 -1.2808  1.6272   1
  -1   5   9 1.33097 2.17785   1
  -1   5   9 -1.5143  1.3165   4
   0  -5  -9 0.86844 1.66694   1
   0  -5  -9 -0.0208  1.4837   5
   0  -5  -9 -0.9374  1.9014   1
   0   5   9 -0.4221  2.2362   1
   0   5   9 -0.5784  1.2669   4
  -1  -5  -9 53.0008  5.0249   5
  -1  -5  -9 55.2764  3.9096   3
  -1  -5  -9 55.7992  4.6909   1
  -1  -5  -9 53.9394  5.7081   1
   1   5   9 56.6990  7.9432   4
   1   5   9 58.1407  5.8756   1
   1   5   9 56.9902  4.7889   4
  -2  -5  -9 25.9204  3.4743   1
  -2  -5  -9 30.6399  4.1705   1
  -2  -5  -9 37.3688  2.2085   3
  -2  -5  -9 28.4549  3.1515   5
   2   5   9 27.5583  3.8733   1
   2   5   9 32.7724  2.5230   4
   2   5   9 37.0466  2.7638   4
  -3  -5  -9 103.394  11.206   1
  -3  -5  -9 123.307   8.470   5
  -3  -5  -9 108.689  11.856   3
  -3  -5  -9 113.192   9.207   1
   3   5   9 116.020  12.387   1
   3   5   9 122.406   9.035   1
  -4  -5  -9 172.121  19.918   3
  -4  -5  -9 177.385  13.110   1
  -4  -5  -9 192.594  11.431   1
   4   5   9 157.682  16.646   1
   4   5   9 182.497  10.826   1
  -5  -5  -9 28.9924  3.4065   1
  -5  -5  -9 28.3393  2.7043   3
   5   5   9 30.7922  3.7656   1
   5   5   9 30.6827  4.1801   1
   5   5   9 33.4960  3.8654   2
  -6  -5  -9 4.10968 1.06230   3
  -6  -5  -9 2.56632 1.47424   1
   6   5   9 11.4123  2.9207   1
   6   5   9 5.14524 2.13408   2
   6   5   9 5.51159 2.19398   1
   7   5   9 102.810  10.245   1
   7   5   9 93.7361 10.9435   2
   8   5   9 16.1116  4.0223   2
   8   5   9 13.4169  2.3191   1
   2  -6  -9 2.06886 3.20659   1
  -2   6   9 2.33269 5.03131   1
  -2   6   9 -1.2452  3.1919   4
   1  -6  -9 462.546  42.853   3
   1  -6  -9 460.905  48.008   1
  -1   6   9 460.042  42.398   1
  -1   6   9 493.824  48.487   4
   0  -6  -9 17.0850  3.4958   1
   0  -6  -9 13.0412  2.6443   5
   0  -6  -9 12.0058  1.5909   3
   0   6   9 15.8598  3.9824   1
  -1  -6  -9 1.69973 0.91509   3
  -1  -6  -9 2.38359 2.67201   1
  -1  -6  -9 0.80057 1.80084   5
   1   6   9 3.32089 1.03581   4
   1   6   9 6.77657 3.40574   1
  -2  -6  -9 135.138   9.871   3
  -2  -6  -9 141.291  12.772   5
  -2  -6  -9 137.433  10.832   1
   2   6   9 134.478  12.200   1
   2   6   9 149.536   8.771   1
   2   6   9 138.492  10.662   4
  -3  -6  -9 83.7817  7.1887   5
  -3  -6  -9 88.9803  8.1153   1
   3   6   9 86.2906  8.9658   4
   3   6   9 83.6643  9.2198   1
   3   6   9 92.5242  8.2421   1
  -4  -6  -9 538.302  49.959   5
  -4  -6  -9 591.134  52.564   1
   4   6   9 580.701  42.583   1
   4   6   9 575.378  31.314   1
  -5  -6  -9 70.6271  7.4654   1
  -5  -6  -9 67.8597  5.3156   5
  -5  -6  -9 70.5143  6.3015   3
   5   6   9 72.7670  5.6678   2
   5   6   9 75.8057  8.3186   1
   5   6   9 72.3355  5.1823   1
  -6  -6  -9 8.59721 2.07809   1
   6   6   9 5.24301 2.60370   2
   6   6   9 8.04198 2.48017   1
   7   6   9 68.9494  6.0525   1
   7   6   9 55.2197  7.2583   2
   2  -7  -9 0.99198 2.35073   1
   1  -7  -9 3.68866 2.49724   1
  -1   7   9 3.12307 3.48249   1
   0  -7  -9 82.0669  8.8867   5
   0  -7  -9 117.402  11.248   3
   0  -7  -9 121.856  12.657   1
   0   7   9 115.806  14.603   1
   0   7   9 104.048  20.983   4
  -1  -7  -9 37.8313  5.4134   1
  -1  -7  -9 35.1130  4.0421   5
  -1  -7  -9 42.2019  5.7289   3
   1   7   9 43.5227  4.4338   4
   1   7   9 43.3352  6.3426   1
  -2  -7  -9 8.00919 1.45956   5
  -2  -7  -9 11.9314  3.1494   1
   2   7   9 5.43621 3.05196   1
   2   7   9 4.12479 1.38038   4
  -3  -7  -9 0.26324 1.25856   5
  -3  -7  -9 0.11760 2.72323   1
   3   7   9 3.28569 3.47774   1
   3   7   9 2.47424 3.17447   1
   3   7   9 0.72502 0.88644   4
  -4  -7  -9 12.3995  2.9754   1
   4   7   9 10.8753  3.0589   1
   4   7   9 9.87575 1.37121   4
   4   7   9 10.7766  4.0063   1
   5   7   9 17.6876  3.6764   2
   5   7   9 20.9790  4.3104   1
   5   7   9 15.9063  4.1601   1
   6   7   9 -0.1081  1.7443   1
   6   7   9 1.39115 2.92147   2
   7   7   9 6.57398 3.16531   2
   7   7   9 6.22136 3.02917   1
   0  -8  -9 -0.1981  3.2017   1
   0   8   9 2.31922 4.73262   1
  -1  -8  -9 83.4361 10.5852   3
  -1  -8  -9 85.7823 10.0508   1
   1   8   9 75.6304 13.1881   1
  -2  -8  -9 -1.8737  3.2179   1
   2   8   9 1.39764 4.05587   1
  -3  -8  -9 64.1390  8.2461   1
   3   8   9 59.3573  9.3560   1
  -4  -8  -9 8.54083 3.42788   1
   4   8   9 7.31020 8.13086   1
   4   8   9 15.1472  3.4235   1
   4   8   9 10.1770  2.0768   2
  -5  -8  -9 11.8993  3.8417   1
   5   8   9 4.72570 3.00594   1
   5   8   9 8.87593 2.94362   2
   6   8   9 5.02594 2.66352   1
   6   8   9 2.44180 3.01451   2
  -2  -9  -9 9.58042 4.72817   1
   2   9   9 14.5034  5.8837   1
  -3  -9  -9 3.10737 3.01386   1
   3   9   9 2.26137 3.61933   1
  -4  -9  -9 39.0557  6.0247   1
   4   9   9 25.9405  5.8180   1
   4   9   9 39.8271  6.4087   2
   0   5 -10 0.24874 3.24064   1
   0  -5  10 -0.6478  2.0585   4
   0  -5  10 -1.4385  3.3971   1
  -1   5 -10 52.9957  6.3604   1
   1  -5  10 74.0205  8.2614   1
  -2   5 -10 21.3266  4.5078   1
   2  -5  10 20.7141  3.8717   2
   2   4 -10 5.89247 3.61450   1
  -2  -4  10 4.37332 2.54459   4
  -2  -4  10 5.98704 3.69020   1
   1   4 -10 315.765  31.441   1
  -1  -4  10 319.939  26.032   1
  -1  -4  10 347.725  36.764   4
   0   4 -10 -2.2528  3.8505   1
   0  -4  10 -0.4808  1.8995   2
   0  -4  10 -2.9581  4.0980   1
   0  -4  10 0.55032 2.19585   4
  -1   4 -10 1.03524 3.30374   1
   1  -4  10 5.03640 2.96717   2
   1  -4  10 11.1949  4.6503   1
  -2   4 -10 14.8550  3.3410   1
   2  -4  10 14.2879  4.0052   1
   2  -4  10 15.8507  3.6461   2
  -3   4 -10 -0.3359  2.1515   1
   3  -4  10 1.28048 1.45957   3
   3  -4  10 0.85773 3.32579   2
   3  -4  10 2.94678 3.06635   1
   4  -4  10 39.0548  4.6052   3
   4  -4  10 51.8353  5.2432   1
   4  -4  10 41.6113  5.5648   2
   3   3 -10 50.6196  9.2379   1
  -3  -3  10 55.6178  6.7060   1
  -3  -3  10 47.0691  9.6704   4
   2   3 -10 103.758  10.622   1
  -2  -3  10 107.957   9.550   1
  -2  -3  10 106.236  15.092   4
   1   3 -10 50.5421  5.3570   4
  -1  -3  10 90.3311 10.2411   4
  -1  -3  10 71.8444  8.1948   1
   0   3 -10 0.37290 2.05391   1
   0   3 -10 6.40217 2.00029   4
   0  -3  10 9.66520 2.27010   4
   0  -3  10 5.66624 3.00685   1
  -1   3 -10 19.6820  3.3998   1
  -1   3 -10 11.4274  2.6246   4
   1  -3  10 15.1572  3.2159   2
   1  -3  10 10.5140  3.5726   1
   1  -3  10 15.2250  2.6196   4
  -2   3 -10 59.6084  5.8517   1
  -2   3 -10 62.7422  4.2240   4
   2  -3  10 59.5067  7.1310   1
   2  -3  10 43.7824  4.9412   1
   2  -3  10 54.1989  6.2093   2
  -3   3 -10 204.068  18.068   1
   3  -3  10 156.538  14.907   1
   3  -3  10 207.599  22.379   3
   3  -3  10 207.416  12.201   1
   3  -3  10 216.210  16.493   2
  -4   3 -10 1.88594 2.19400   1
   4  -3  10 4.73011 2.78993   2
   4  -3  10 0.38186 1.80603   3
   4  -3  10 1.32190 2.35926   1
   5  -3  10 2.13756 4.31050   2
   5  -3  10 1.40030 1.62382   3
   5  -3  10 1.13349 2.57388   1
   3   2 -10 103.807  11.685   1
  -3  -2  10 80.6061 10.8110   4
  -3  -2  10 96.4319 11.5023   1
   2   2 -10 108.625   7.821   1
  -2  -2  10 112.946  11.640   1
  -2  -2  10 100.621  13.589   4
   1   2 -10 67.0144  8.0045   4
   1   2 -10 67.7855  5.7978   1
  -1  -2  10 56.5100  6.4754   1
  -1  -2  10 74.6509  6.6457   4
   0   2 -10 163.080  11.204   1
   0   2 -10 151.415   8.916   4
   0  -2  10 166.642   8.418   4
   0  -2  10 152.928  13.064   1
  -1   2 -10 48.8749  6.3200   4
  -1   2 -10 60.6756  6.2921   1
   1  -2  10 57.5994  6.1863   1
   1  -2  10 49.3657  5.6574   1
   1  -2  10 45.2110  5.5394   4
  -2   2 -10 13.9762  3.7183   1
  -2   2 -10 10.2214  2.1079   4
   2  -2  10 17.8782 14.3562   1
   2  -2  10 17.2203  4.3008   1
   2  -2  10 11.1688  1.6399   3
   2  -2  10 9.98896 2.99607   2
  -3   2 -10 4.35953 1.93918   4
  -3   2 -10 5.07497 3.22267   1
   3  -2  10 6.92197 2.25102   2
   3  -2  10 10.1683  1.7960   3
   3  -2  10 10.5572  3.6191   1
   3  -2  10 7.06222 2.46319   1
  -4   2 -10 30.7551  4.4548   1
   4  -2  10 27.0679  3.4926   1
   4  -2  10 31.2804  5.2741   1
   4  -2  10 36.2642  4.5809   2
   4  -2  10 30.1052  3.6495   3
   5  -2  10 25.4458  3.3174   1
   5  -2  10 19.5473  4.5281   2
   5  -2  10 18.1433  2.7053   3
   6  -2  10 41.5943  5.5647   2
   6  -2  10 32.7710  4.9565   3
   6  -2  10 46.1902  5.8577   1
   3   1 -10 14.5317  3.3371   1
  -3  -1  10 13.1899  3.0199   4
  -3  -1  10 9.06060 4.70234   1
   2   1 -10 12.1912  2.2220   4
  -2  -1  10 19.4724  2.4974   3
  -2  -1  10 12.5998  3.3875   1
  -2  -1  10 18.8870  3.3560   4
   1   1 -10 2.23320 2.72178   1
   1   1 -10 0.68093 1.52534   4
  -1  -1  10 3.52149 3.61849   1
  -1  -1  10 0.03006 1.30760   4
   0   1 -10 157.403  14.921   4
   0   1 -10 168.490  11.996   1
   0  -1  10 163.745  10.095   1
   0  -1  10 136.439  10.768   1
   0  -1  10 163.401   9.801   4
  -1   1 -10 18.9256  2.8608   1
  -1   1 -10 20.5470  1.7747   4
   1  -1  10 20.9941  3.4377   1
   1  -1  10 20.0359  2.1938   4
   1  -1  10 17.1910  4.4162   1
  -2   1 -10 20.0777  2.7836   4
  -2   1 -10 20.1201  2.9517   1
   2  -1  10 25.9657  2.3598   3
   2  -1  10 21.9716  4.2977   1
   2  -1  10 26.8362  4.2952   1
  -3   1 -10 391.929  28.087   1
  -3   1 -10 390.345  24.461   4
   3  -1  10 387.394  28.782   2
   3  -1  10 386.884  24.404   1
   3  -1  10 381.084  20.928   1
   3  -1  10 374.867  32.179   3
  -4   1 -10 35.9624  3.5491   4
  -4   1 -10 36.8417  5.1640   1
   4  -1  10 31.7121  5.2702   2
   4  -1  10 39.7825  3.4757   3
   4  -1  10 47.3075  4.7734   1
   4  -1  10 31.4599  3.6516   1
  -5   1 -10 13.3832  3.0088   1
   5  -1  10 17.5620  4.4903   2
   5  -1  10 21.2919  3.7014   1
   5  -1  10 18.9627  2.5337   3
   6  -1  10 0.54670 2.70064   2
   6  -1  10 0.57293 1.89418   1
   4   0 -10 -1.7737  2.0453   1
  -4   0  10 1.25908 2.23931   4
   3   0 -10 19.2229  3.9608   1
  -3   0  10 16.3115  4.3459   1
  -3   0  10 15.4893  3.1998   4
   2   0 -10 20.2496  4.0092   1
  -2   0  10 17.5371  2.8472   3
  -2   0  10 10.2956  4.6328   1
  -2   0  10 23.5962  3.6468   4
   1   0 -10 120.479  11.996   1
  -1   0  10 145.212  10.566   3
  -1   0  10 137.402  12.719   1
  -1   0  10 148.686  15.234   4
   0   0 -10 68.6345  7.1101   1
   0   0 -10 65.8771  6.4885   1
   0   0 -10 67.5995  5.9440   4
   0   0  10 80.8616  5.9295   3
   0   0  10 71.3849  6.2535   1
   0   0  10 61.9741  4.9418   1
   0   0  10 69.3836 10.3509   4
  -1   0 -10 289.544  16.803   1
  -1   0 -10 276.616  21.181   4
  -1   0 -10 311.271  18.196   1
   1   0  10 304.585  20.133   1
   1   0  10 298.517  14.273   1
   1   0  10 305.717  19.679   4
  -2   0 -10 654.925  41.648   4
  -2   0 -10 640.499  44.670   1
  -2   0 -10 634.311  42.287   1
   2   0  10 644.787  52.785   1
   2   0  10 648.938  27.612   1
  -3   0 -10 237.987  13.689   4
  -3   0 -10 248.174  15.447   1
   3   0  10 225.690  18.976   2
   3   0  10 234.216   9.105   3
   3   0  10 263.755  15.050   1
   3   0  10 236.584  15.353   1
  -4   0 -10 15.4931  1.4090   4
  -4   0 -10 15.6295  2.6097   1
   4   0  10 16.1590  3.1858   1
   4   0  10 17.7901  3.1117   2
   4   0  10 16.1639  3.1003   1
  -5   0 -10 8.39102 2.31133   1
   5   0  10 11.4868  3.2059   2
   5   0  10 5.23382 2.03796   1
   5   0  10 10.3347  2.3308   1
   6   0  10 120.197  11.819   2
   6   0  10 105.099   9.416   1
   7   0  10 23.4193  3.4810   1
   7   0  10 26.8752  4.6544   2
   4  -1 -10 80.8407 11.9614   1
  -4   1  10 58.3521  9.2605   1
  -4   1  10 55.9425  7.5582   4
   3  -1 -10 5.46480 2.46216   1
  -3   1  10 2.23854 2.34974   4
  -3   1  10 -3.2084  2.3227   1
   2  -1 -10 41.7570  6.0739   1
  -2   1  10 43.3842  4.9394   4
  -2   1  10 41.9057  6.1341   3
  -2   1  10 49.5310  5.0674   1
   1  -1 -10 2.62585 2.57384   1
   1  -1 -10 9.32605 2.86610   1
  -1   1  10 9.04285 2.30696   4
  -1   1  10 11.6464  2.7387   1
   0  -1 -10 63.3554  8.3968   1
   0  -1 -10 72.3699  6.6520   1
   0   1  10 65.7343  6.0416   1
   0   1  10 45.6705  6.9500   1
   0   1  10 57.3882  5.3353   4
  -1  -1 -10 124.871  10.229   1
  -1  -1 -10 118.222  15.266   1
   1   1  10 106.993   7.638   4
   1   1  10 93.4647  8.6421   1
   1   1  10 104.417   7.490   1
  -2  -1 -10 158.329  15.394   1
  -2  -1 -10 133.092  17.358   1
   2   1  10 131.590  10.983   1
   2   1  10 138.246  15.933   1
  -3  -1 -10 27.9065  3.5841   1
   3   1  10 26.6540  3.9142   1
   3   1  10 24.2530  3.6476   1
  -4  -1 -10 98.5925  8.2332   1
  -4  -1 -10 97.7748  9.4600   1
   4   1  10 109.964   8.243   1
   4   1  10 118.914   9.739   2
   4   1  10 83.5276  8.1622   1
  -5  -1 -10 36.6038  4.8889   1
   5   1  10 41.8096  4.5821   1
   5   1  10 38.8606  5.1887   1
   5   1  10 37.3734  5.7001   2
   6   1  10 27.6667  4.0953   2
   6   1  10 29.0050  4.0922   1
   7   1  10 -1.3865  1.5615   1
   7   1  10 0.74165 4.08477   2
   3  -2 -10 5.66224 2.55164   1
  -3   2  10 9.64093 3.10778   4
  -3   2  10 1.30199 3.39494   1
   2  -2 -10 -0.2676  1.9098   1
  -2   2  10 1.46112 1.91691   4
  -2   2  10 -2.5714  2.4322   1
   1  -2 -10 40.2835  4.6300   1
   1  -2 -10 41.2256  6.4523   1
  -1   2  10 37.6116  3.6429   4
  -1   2  10 37.6800  4.8032   1
   0  -2 -10 19.9483  3.3428   1
   0  -2 -10 23.5426  3.2402   1
   0  -2 -10 23.0275  2.7765   5
   0   2  10 21.9316  2.5266   4
   0   2  10 18.2712  3.6177   1
   0   2  10 18.2506  3.4552   1
  -1  -2 -10 11.2839  3.0316   1
  -1  -2 -10 13.8839  2.8522   1
   1   2  10 15.7381  2.9232   1
   1   2  10 10.7551  1.1328   4
   1   2  10 14.0200  3.2935   1
  -2  -2 -10 18.2267  2.7469   1
  -2  -2 -10 13.1745  2.9468   1
   2   2  10 12.9928  2.6093   1
   2   2  10 11.8046  3.0819   1
  -3  -2 -10 1.38618 1.46005   1
  -3  -2 -10 5.85752 2.54487   1
   3   2  10 -1.7608  2.3747   1
   3   2  10 2.11370 1.57015   1
  -4  -2 -10 35.2916  3.9630   1
  -4  -2 -10 36.6345  5.4202   1
   4   2  10 38.6102  5.3066   1
   4   2  10 49.1624  5.7193   1
   4   2  10 49.4830  5.3204   2
  -5  -2 -10 12.2832  2.4241   1
  -5  -2 -10 5.27711 2.04841   1
   5   2  10 8.42069 2.29205   1
   5   2  10 8.70808 2.15672   1
   5   2  10 12.1174  2.4053   2
   6   2  10 4.82504 3.70370   2
   6   2  10 5.60927 2.46375   1
   7   2  10 6.47683 1.93669   1
   7   2  10 8.37586 3.91856   2
   3  -3 -10 69.4169  7.7150   1
  -3   3  10 52.9621  7.8089   4
  -3   3  10 63.7812  8.6790   1
   2  -3 -10 49.5014  7.3228   1
  -2   3  10 38.8619  6.8784   1
  -2   3  10 46.3296  4.2625   4
   1  -3 -10 4.15142 1.86485   1
  -1   3  10 0.34483 0.92314   4
  -1   3  10 1.24010 2.92251   1
   0  -3 -10 305.434  31.203   1
   0  -3 -10 293.728  25.329   5
   0  -3 -10 331.596  34.081   1
   0   3  10 315.373  34.653   1
   0   3  10 321.393  23.492   4
   0   3  10 311.863  25.674   1
  -1  -3 -10 284.052  29.661   1
  -1  -3 -10 266.103  29.137   1
   1   3  10 281.751  20.466   1
   1   3  10 291.061  25.030   1
   1   3  10 260.318  22.755   4
  -2  -3 -10 21.0997  3.3826   1
  -2  -3 -10 23.4094  3.7629   1
   2   3  10 22.8431  4.7105   1
   2   3  10 21.9177  4.0515   1
  -3  -3 -10 185.278  18.325   1
  -3  -3 -10 195.498  18.673   1
   3   3  10 179.413  14.411   1
   3   3  10 210.140  19.111   1
  -4  -3 -10 6.07204 2.01001   1
  -4  -3 -10 6.12046 2.54630   1
   4   3  10 7.25963 2.43542   1
   4   3  10 13.6591  3.0728   2
  -5  -3 -10 88.2693  8.3246   1
  -5  -3 -10 72.4116  9.4919   1
   5   3  10 73.6372  8.3880   1
   5   3  10 93.1108  7.8002   2
   6   3  10 56.3646  6.9315   2
   6   3  10 61.8886  8.4087   1
   7   3  10 359.834  33.035   1
   7   3  10 381.762  28.348   2
   3  -4 -10 21.2414  3.7790   1
  -3   4  10 19.4729  4.3387   4
  -3   4  10 19.1280  5.2493   1
   2  -4 -10 1.59862 2.06398   1
  -2   4  10 5.75548 3.07819   1
  -2   4  10 -1.6025  1.5932   4
   1  -4 -10 95.8647 11.9944   1
  -1   4  10 92.5588  9.9365   4
  -1   4  10 106.210  11.884   1
   0  -4 -10 3.48945 1.69935   1
   0  -4 -10 -1.0667  2.6926   5
   0   4  10 -2.4121  2.0670   1
   0   4  10 0.85560 1.18161   4
  -1  -4 -10 249.125  21.619   5
  -1  -4 -10 226.821  27.050   1
   1   4  10 214.858  20.433   1
   1   4  10 218.855  17.359   4
  -2  -4 -10 98.6484 11.6563   1
   2   4  10 76.8507  8.1507   1
  -3  -4 -10 -0.5554  2.2242   1
   3   4  10 -0.4115  2.3733   1
  -4  -4 -10 4.53584 2.25735   1
   4   4  10 9.02026 2.90765   1
  -5  -4 -10 13.7774  2.3234   3
  -5  -4 -10 17.0541  3.1355   1
   5   4  10 21.4910  3.0912   1
   5   4  10 20.7939  3.5321   2
   6   4  10 49.0065  6.1458   2
   6   4  10 48.9328  4.9209   1
   7   4  10 13.3125  4.1198   2
   7   4  10 12.7815  2.5384   1
   2  -5 -10 12.6031  3.5837   1
  -2   5  10 14.4356  3.5173   4
  -2   5  10 12.2919  3.8651   1
   1  -5 -10 17.3636  3.7990   1
  -1   5  10 10.0857  3.9089   1
  -1   5  10 11.0855  2.6701   4
   0  -5 -10 80.3914  8.5775   1
   0   5  10 83.1317  7.8789   4
   0   5  10 96.6345  9.9716   1
  -1  -5 -10 128.169  10.135   1
  -1  -5 -10 135.660  15.444   5
   1   5  10 128.054  13.424   4
   1   5  10 142.706  11.054   1
   1   5  10 143.312  13.333   4
  -2  -5 -10 1.15897 1.47199   5
  -2  -5 -10 2.33344 2.04834   1
   2   5  10 2.31574 1.91575   1
  -3  -5 -10 5.26666 1.44858   5
  -3  -5 -10 8.99822 2.09131   1
   3   5  10 4.99879 2.28391   1
  -4  -5 -10 10.2005  2.4785   1
  -4  -5 -10 5.22897 0.82897   3
   4   5  10 5.11258 2.36658   1
   4   5  10 11.3850  2.6055   1
  -5  -5 -10 121.345  10.185   1
   5   5  10 115.447  10.947   1
   5   5  10 133.617   7.402   2
   5   5  10 129.691  10.940   1
   6   5  10 10.8565  2.4210   1
   6   5  10 7.50438 2.86385   2
   7   5  10 5.40802 4.13981   2
   7   5  10 2.69422 2.08371   1
   2  -6 -10 67.4653  8.3981   1
  -2   6  10 52.0242  8.0388   4
  -2   6  10 70.4742  9.1006   1
   1  -6 -10 42.1217  4.8012   1
  -1   6  10 27.1307  5.4390   1
  -1   6  10 35.7042  4.0911   4
   0  -6 -10 24.6931  4.3734   1
   0   6  10 21.3443  4.1637   4
   0   6  10 22.0623  4.4069   1
   0   6  10 25.3982  4.0671   4
  -1  -6 -10 91.3622 14.8432   5
  -1  -6 -10 140.834  11.889   1
   1   6  10 129.942  11.235   4
   1   6  10 108.293  13.245   4
   1   6  10 121.291  12.657   1
  -2  -6 -10 124.342   9.466   1
  -2  -6 -10 127.156  14.821   5
   2   6  10 129.752  10.273   4
   2   6  10 99.2893 17.0264   1
   2   6  10 126.989  10.545   1
   2   6  10 122.870  10.161   4
  -3  -6 -10 197.237  17.412   3
  -3  -6 -10 215.540  15.536   1
  -3  -6 -10 182.323  23.597   5
   3   6  10 212.794  23.389   1
   3   6  10 235.108  42.055   1
  -4  -6 -10 584.402  42.723   5
  -4  -6 -10 616.297  45.938   1
   4   6  10 580.141  37.313   1
   4   6  10 611.771  52.672   1
  -5  -6 -10 96.6956  7.4987   1
   5   6  10 70.9875  9.9634   1
   5   6  10 100.097   8.845   1
   5   6  10 91.3353  7.9252   2
   6   6  10 365.179  29.585   1
   6   6  10 356.382  42.814   2
   7   6  10 2.46870 2.63587   2
   7   6  10 3.35470 1.78004   1
   1  -7 -10 6.20004 3.04673   1
  -1   7  10 6.25772 2.22097   4
  -1   7  10 5.18070 4.80917   1
   0  -7 -10 13.7358  3.3480   1
   0   7  10 7.86078 2.88284   4
   0   7  10 13.0300  4.0698   1
  -1  -7 -10 1.95170 1.83476   5
  -1  -7 -10 -2.1711  2.1673   1
   1   7  10 4.11304 3.26595   1
  -2  -7 -10 7.55909 2.05109   5
  -2  -7 -10 9.45602 4.08888   1
   2   7  10 15.8544  4.6823   1
  -3  -7 -10 160.755  13.070   1
   3   7  10 130.008  16.711   1
  -4  -7 -10 39.5419  6.1070   1
   4   7  10 42.5091  6.8083   1
   4   7  10 44.8350  7.5008   1
  -5  -7 -10 15.0107  4.1289   1
   5   7  10 23.7555  4.1787   1
   5   7  10 16.1927  3.9201   2
   6   7  10 -0.5982  2.1560   1
   6   7  10 1.54723 2.23302   2
  -1  -8 -10 -1.5883  2.7386   1
   1   8  10 -1.4094  3.4310   1
  -2  -8 -10 38.4586  5.5343   1
  -3  -8 -10 0.35106 2.36164   1
   3   8  10 -1.4670  2.7945   1
  -4  -8 -10 4.89533 2.53916   1
   4   8  10 3.14934 2.64814   1
  -5  -8 -10 3.33909 2.49361   1
   5   8  10 6.06172 2.89004   2
   5   8  10 8.88364 4.34906   1
  -1   4 -11 6.58573 3.93947   1
   1  -4  11 2.15714 5.46759   1
   1  -4  11 5.46605 3.60559   2
  -2   4 -11 63.4881  8.8285   1
   2  -4  11 50.6950  8.1488   1
   1   3 -11 69.3021  7.4396   1
  -1  -3  11 89.1134  9.3708   1
  -1  -3  11 72.8025 10.2669   4
   0   3 -11 -0.9537  2.1670   1
   0  -3  11 1.81914 2.93797   1
   0  -3  11 -0.9308  2.1179   4
  -1   3 -11 22.5760  4.3715   1
   1  -3  11 17.6022  3.8682   1
   1  -3  11 22.1758  4.9041   2
  -2   3 -11 16.2632  3.2870   1
   2  -3  11 19.2727  2.6548   3
   2  -3  11 19.2706  4.9185   1
   2  -3  11 17.7499  4.3004   2
  -3   3 -11 29.0617  4.6415   1
   3  -3  11 37.2613  5.4268   1
   3  -3  11 42.7798  5.7196   2
   3  -3  11 34.1263  3.6138   3
   4  -3  11 7.90148 2.07942   3
   4  -3  11 7.70030 3.63082   2
   4  -3  11 6.11509 3.04972   1
   2   2 -11 9.20734 3.47821   1
  -2  -2  11 7.87345 3.23296   4
  -2  -2  11 12.2168  4.7178   1
   1   2 -11 10.4504  3.2757   1
  -1  -2  11 8.70027 1.83901   4
  -1  -2  11 14.5678  5.2148   1
   0   2 -11 158.106  14.014   1
   0  -2  11 136.014  13.210   1
   0  -2  11 132.215  15.126   4
  -1   2 -11 79.6164  7.3541   1
   1  -2  11 71.1519 10.3566   4
   1  -2  11 81.0692  7.7487   1
  -2   2 -11 53.1928  7.0274   1
   2  -2  11 52.0063  5.6981   3
   2  -2  11 47.2504  6.7215   1
   2  -2  11 37.5583  4.9939   1
   2  -2  11 62.1293  6.4894   2
  -3   2 -11 6.07217 3.10090   1
   3  -2  11 0.92597 1.38078   3
   3  -2  11 -1.3161  3.9116   1
   3  -2  11 4.14743 3.51655   1
   3  -2  11 0.62887 3.27431   2
  -4   2 -11 1.54567 2.30922   1
   4  -2  11 -0.4116  3.7631   2
   4  -2  11 2.21668 2.97487   1
   4  -2  11 4.49919 1.59656   3
   5  -2  11 10.9254  3.5661   1
   5  -2  11 8.43127 3.76246   2
   5  -2  11 14.8641  2.5656   3
   2   1 -11 12.1201  3.4857   1
  -2  -1  11 10.2975  3.8518   1
  -2  -1  11 11.5646  3.8952   4
   1   1 -11 12.0907  2.3867   4
   1   1 -11 14.9638  3.7663   1
  -1  -1  11 19.4674  4.4074   1
  -1  -1  11 16.4469  3.5789   4
   0   1 -11 17.9068  3.9247   1
   0   1 -11 20.3584  3.2661   4
   0  -1  11 25.4875  5.3116   1
   0  -1  11 20.0197  3.6093   4
  -1   1 -11 66.1283  6.5064   1
  -1   1 -11 54.1113  6.4240   4
   1  -1  11 49.0167  6.6086   1
   1  -1  11 58.8614  7.9174   4
   1  -1  11 67.4710  5.8712   3
  -2   1 -11 10.8584  2.6632   1
   2  -1  11 16.3554  1.7359   3
   2  -1  11 9.61458 4.08675   1
   2  -1  11 17.2396  3.9885   1
  -3   1 -11 70.2419  8.9158   1
   3  -1  11 65.8423  7.3516   1
   3  -1  11 57.2060  7.8031   3
   3  -1  11 56.9483  6.1616   1
   3  -1  11 64.5425  8.5090   2
  -4   1 -11 145.649  16.004   1
   4  -1  11 110.655  11.159   2
   4  -1  11 117.687  13.278   3
   4  -1  11 113.641  12.108   1
   5  -1  11 171.801  16.771   1
   5  -1  11 177.453  18.833   2
   5  -1  11 153.458  18.335   3
   6  -1  11 25.1805  5.0149   1
   3   0 -11 16.9015  4.1001   1
  -3   0  11 12.8067  3.9519   4
   2   0 -11 176.994  17.145   1
  -2   0  11 180.251  23.875   4
  -2   0  11 192.518  19.562   1
   1   0 -11 54.4066  5.9576   1
  -1   0  11 52.2092  7.0096   4
  -1   0  11 54.4574  7.2324   1
   0   0 -11 53.5448  6.4715   1
   0   0  11 51.9727  6.4987   1
   0   0  11 63.7362  7.1103   4
  -1   0 -11 143.379  12.789   1
  -1   0 -11 143.151  10.488   4
   1   0  11 142.797  11.390   1
   1   0  11 126.559  13.217   1
   1   0  11 129.807  12.366   4
  -2   0 -11 152.580  14.867   1
  -2   0 -11 153.093  10.300   4
   2   0  11 155.964  13.203   1
   2   0  11 151.407  10.831   1
  -3   0 -11 643.909  38.655   1
   3   0  11 586.720  49.421   2
   3   0  11 570.093  35.196   1
   3   0  11 626.894  35.816   1
  -4   0 -11 47.9254  5.5704   1
   4   0  11 58.9030  6.1161   1
   4   0  11 46.4671  6.2808   2
   4   0  11 47.2919  5.4532   1
   5   0  11 148.137  18.244   1
   5   0  11 137.309  14.346   2
   6   0  11 -0.9706  4.1395   2
   6   0  11 4.09135 2.07599   1
   3  -1 -11 -0.7056  3.3090   1
  -3   1  11 -4.5878  4.6977   1
  -3   1  11 1.84549 2.38933   4
   2  -1 -11 0.42541 3.16872   1
  -2   1  11 3.28582 4.26889   1
  -2   1  11 1.78238 1.92939   4
   1  -1 -11 -0.9204  2.0033   1
  -1   1  11 0.62742 2.18225   1
  -1   1  11 -0.4545  1.8960   4
   0  -1 -11 0.75896 1.77822   1
   0   1  11 -0.2246  2.2159   1
   0   1  11 0.47626 0.79773   4
  -1  -1 -11 96.1334 10.2036   1
   1   1  11 71.1864  8.3997   1
   1   1  11 78.5385  7.8155   1
   1   1  11 81.8658  5.6069   4
  -2  -1 -11 56.4369  6.3142   1
   2   1  11 53.5183  7.4750   1
   2   1  11 62.1145  6.3457   1
  -3  -1 -11 7.28992 2.14031   1
   3   1  11 9.01125 3.30880   1
  -4  -1 -11 0.17715 1.49005   1
   4   1  11 0.12921 1.68415   1
   4   1  11 -0.8570  1.9161   2
   4   1  11 -0.2846  1.8861   1
  -5  -1 -11 60.4996  5.7066   1
   5   1  11 54.0991  6.0166   1
   5   1  11 51.4838  6.0076   2
   6   1  11 14.5233  3.6253   1
   6   1  11 14.6353  4.3604   2
   2  -2 -11 2.60104 3.52219   1
  -2   2  11 5.71441 4.12437   1
  -2   2  11 2.60289 2.67160   4
   1  -2 -11 55.4507  7.1860   1
  -1   2  11 61.8009  8.1694   1
  -1   2  11 50.1276  7.3070   4
   0  -2 -11 109.702  11.237   1
   0   2  11 84.3136  9.2163   4
   0   2  11 89.5004  9.9113   1
  -1  -2 -11 21.9029  4.3521   1
   1   2  11 8.41113 3.31801   1
   1   2  11 14.8764  1.5972   4
   1   2  11 4.82633 3.50888   1
   2   2  11 12.8998  4.0411   1
   2   2  11 12.0596  2.8168   1
  -3  -2 -11 112.069  10.970   1
   3   2  11 111.221   8.605   1
   3   2  11 105.421  12.039   1
  -4  -2 -11 48.6831  5.0426   1
   4   2  11 43.2842  4.1756   2
   4   2  11 44.8537  6.0205   1
   4   2  11 43.3131  5.8487   1
  -5  -2 -11 -2.3871  2.0152   1
   5   2  11 3.19478 3.46995   2
   5   2  11 4.02372 2.99122   1
   5   2  11 1.85622 1.76727   1
   6   2  11 3.05546 4.25487   2
   6   2  11 -2.7008  2.4405   1
   7   2  11 0.63652 4.57767   2
   7   2  11 0.31128 1.50819   1
   2  -3 -11 113.259  12.654   1
  -2   3  11 112.911  15.601   1
  -2   3  11 115.547  16.718   4
   1  -3 -11 26.3938  4.4317   1
  -1   3  11 19.4541  3.2767   4
  -1   3  11 28.4951  7.4714   1
   0  -3 -11 20.5599  3.5817   1
   0   3  11 17.9111  4.0394   1
   0   3  11 24.8924  3.9483   4
  -1  -3 -11 71.7661  7.5218   1
   1   3  11 67.0564  6.7710   1
   1   3  11 64.7025  6.2077   4
  -2  -3 -11 43.9533  5.9393   1
   2   3  11 48.0081  6.8377   1
   2   3  11 40.7600  5.9369   1
   3   3  11 7.06109 3.01477   1
   3   3  11 13.0813  3.3374   1
  -4  -3 -11 4.41680 2.29157   1
   4   3  11 9.15679 3.39486   2
   4   3  11 5.62234 2.64891   1
  -5  -3 -11 106.401   8.476   1
   5   3  11 87.6576 11.2418   1
   5   3  11 106.719  10.314   2
   6   3  11 -2.9467  3.9118   2
   6   3  11 1.09674 1.54217   1
   7   3  11 3.16794 2.46113   1
   7   3  11 0.27659 4.56632   2
   2  -4 -11 10.5991  3.0196   1
  -2   4  11 4.09427 4.02919   1
  -2   4  11 12.0656  2.9436   4
   1  -4 -11 21.1251  3.5519   1
  -1   4  11 29.6434  5.5882   1
  -1   4  11 23.4543  3.7926   4
   0  -4 -11 2.32478 2.16202   1
   0   4  11 4.23178 1.64908   4
   0   4  11 5.40106 3.19557   1
  -1  -4 -11 157.964  12.819   1
   1   4  11 182.096  14.957   1
   1   4  11 160.866  12.072   4
   1   4  11 175.811  11.598   4
  -2  -4 -11 135.873  11.787   5
  -2  -4 -11 120.169  12.859   1
   2   4  11 127.741  13.390   1
  -3  -4 -11 3.55439 1.88021   1
   3   4  11 1.89140 2.11881   1
  -4  -4 -11 5.18727 2.17841   1
   4   4  11 8.36311 2.52701   1
  -5  -4 -11 198.583  19.348   1
   5   4  11 180.006  11.974   2
   5   4  11 174.118  16.795   1
   6   4  11 11.8497  4.5969   2
   6   4  11 13.5731  3.5280   1
   7   4  11 2.24498 2.59507   1
   7   4  11 1.14089 2.70621   2
   1  -5 -11 5.47230 3.49727   1
  -1   5  11 -0.5325  4.7212   1
  -1   5  11 4.16460 2.40553   4
   0  -5 -11 16.1666  3.9471   1
   0   5  11 5.89280 2.07361   4
   0   5  11 9.17243 4.34201   1
  -1  -5 -11 27.8856  3.9795   1
   1   5  11 18.8121  4.0766   1
   1   5  11 21.6429  2.4141   4
  -2  -5 -11 0.98851 2.50716   1
  -2  -5 -11 -2.2665  1.9213   5
   2   5  11 -0.0555  3.0699   1
  -3  -5 -11 42.3095  4.5592   1
  -3  -5 -11 32.2243  4.1047   5
   3   5  11 34.9683  5.4572   1
  -4  -5 -11 20.7852  4.1175   1
   4   5  11 17.0439  3.5315   1
   4   5  11 17.8301  3.6057   1
  -5  -5 -11 20.5084  3.7521   1
   5   5  11 27.5672  5.4774   2
   5   5  11 30.9358  5.8120   1
   6   5  11 7.05634 3.18850   2
   6   5  11 8.08890 2.00970   1
   1  -6 -11 100.094  16.193   1
  -1   6  11 82.7779 10.5327   4
   0  -6 -11 0.41961 2.28281   1
   0   6  11 3.88499 4.68864   1
   0   6  11 1.20334 1.46194   4
  -1  -6 -11 232.960  20.357   1
   1   6  11 249.621  20.018   1
  -2  -6 -11 5.02804 2.25959   5
  -2  -6 -11 6.07608 2.57453   1
   2   6  11 10.9995  4.1431   1
  -3  -6 -11 56.4742  8.4309   5
  -3  -6 -11 97.8732  9.4060   1
   3   6  11 82.0457  9.3524   1
  -4  -6 -11 53.8774  6.4941   1
   4   6  11 60.7123  6.4698   1
   4   6  11 54.9614  7.6955   1
  -5  -6 -11 82.5584 12.3896   1
   5   6  11 96.1491  8.9173   2
   5   6  11 82.5043 12.1857   1
   6   6  11 54.8360  7.0445   1
   6   6  11 45.0730  7.1790   2
   0  -7 -11 15.7620  3.6991   1
  -1  -7 -11 7.45452 3.41287   1
   1   7  11 7.33375 4.02176   1
  -2  -7 -11 -0.8468  2.0914   1
   2   7  11 3.61144 2.86013   1
  -3  -7 -11 29.7468  4.9318   1
   3   7  11 31.2477  6.0458   1
  -4  -7 -11 21.7472  3.7585   1
   4   7  11 26.3861  4.9539   1
  -5  -7 -11 55.5360  7.1669   1
   5   7  11 63.4868  7.7859   2
   5   7  11 68.2075  7.7805   1
  -3  -8 -11 39.1251  6.2524   1
   3   8  11 34.8463  5.7460   1
  -4  -8 -11 124.607  16.217   1
   0   2 -12 11.9542  4.6403   1
   0  -2  12 12.7940  5.4596   1
   0  -2  12 10.1876  2.6070   4
  -1   2 -12 2.19945 2.81716   1
   1  -2  12 0.75327 3.81438   1
  -2   2 -12 181.634  16.431   1
   2  -2  12 173.121  14.865   1
   2  -2  12 167.129  18.172   2
  -3   2 -12 6.30075 2.87364   1
   3  -2  12 7.95132 4.15677   2
   3  -2  12 6.44120 3.41570   1
   1   1 -12 39.4106  5.8487   1
  -1  -1  12 33.8585  6.2413   4
  -1  -1  12 31.6242  7.8550   1
   0   1 -12 48.9091  6.2064   1
   0  -1  12 35.5037  5.6773   4
   0  -1  12 38.0483  6.2383   1
  -1   1 -12 6.48267 3.81140   1
   1  -1  12 10.0549  2.2421   4
   1  -1  12 12.7606  4.5473   1
  -2   1 -12 7.97101 3.63355   1
   2  -1  12 7.49938 4.49845   1
  -3   1 -12 -0.2099  2.1085   1
   3  -1  12 -1.0406  2.8820   1
   3  -1  12 -2.5565  2.8142   2
  -4   1 -12 7.62013 2.43363   1
   4  -1  12 3.49096 2.91229   1
   4  -1  12 8.21509 4.64123   2
   1   0 -12 15.0945  4.0004   1
  -1   0  12 21.3205  5.8713   1
  -1   0  12 18.9584  4.3385   4
   0   0 -12 106.665  12.043   1
   0   0  12 110.000  14.616   1
   0   0  12 92.8442 11.0071   4
  -1   0 -12 16.4053  4.3057   1
   1   0  12 18.2021  3.9954   1
   1   0  12 16.2918  3.2675   4
  -2   0 -12 0.82370 2.12755   1
   2   0  12 -1.6767  2.7257   1
  -3   0 -12 138.212  13.002   1
   3   0  12 130.137  14.270   1
   3   0  12 136.635  15.746   2
   3   0  12 111.984  11.151   1
  -4   0 -12 209.564  21.651   1
   4   0  12 201.898  22.120   1
   4   0  12 214.509  14.543   2
   5   0  12 407.234  34.980   1
   5   0  12 410.252  38.442   2
   1  -1 -12 27.0030  6.1724   1
  -1   1  12 30.3126  5.0209   1
  -1   1  12 30.7219  4.5773   4
   0  -1 -12 6.39897 2.58480   1
   0   1  12 6.56201 1.41789   4
   0   1  12 0.54055 2.77395   1
  -1  -1 -12 18.0243  3.8356   1
   1   1  12 20.2842  1.7555   4
   1   1  12 20.5248  3.9628   1
  -2  -1 -12 18.0919  4.0488   1
   2   1  12 15.3892  4.1215   1
  -3  -1 -12 13.6891  3.4616   1
   3   1  12 17.2206  4.6754   1
   3   1  12 16.7713  3.7263   1
  -4  -1 -12 55.3486  7.4129   1
   4   1  12 50.9536  6.7461   2
   4   1  12 54.7394  7.3429   1
   5   1  12 13.7373  3.8442   1
   5   1  12 6.17213 4.71975   2
   6   1  12 8.20655 5.28046   2
   6   1  12 6.46431 3.55512   1
   1  -2 -12 18.5500  5.0636   1
  -1   2  12 19.9666  3.2604   4
  -1   2  12 28.2789  6.2054   1
   0  -2 -12 -1.6009  2.9403   1
   0   2  12 1.09637 0.96613   4
   0   2  12 5.22109 3.86169   1
  -1  -2 -12 12.0843  3.5657   1
   1   2  12 18.6949  4.5666   1
  -2  -2 -12 0.18211 2.16938   1
   2   2  12 6.28081 2.70324   1
  -3  -2 -12 115.990  16.064   1
   3   2  12 92.3450 10.8312   1
   3   2  12 102.510  13.022   1
  -4  -2 -12 1.73723 1.83344   1
   4   2  12 -3.5330  2.2930   2
   4   2  12 4.70684 2.57692   1
   4   2  12 -0.7223  2.7980   1
   5   2  12 1.52131 2.61670   2
   5   2  12 7.90302 3.68431   1
   6   2  12 58.7297  6.7288   2
   6   2  12 61.3418  9.6167   1
   1  -3 -12 27.8655  5.0167   1
  -1   3  12 24.7837  3.9672   4
  -1   3  12 31.9033  6.4807   1
   0  -3 -12 10.2923  2.7292   1
   0   3  12 8.94968 2.89178   4
   0   3  12 2.98737 3.07327   1
  -1  -3 -12 6.21720 2.30393   1
   1   3  12 6.39315 4.55682   1
  -2  -3 -12 7.28211 3.64490   1
   2   3  12 4.37091 3.60219   1
  -3  -3 -12 96.5574 11.5407   1
   3   3  12 67.4129  7.5071   1
   3   3  12 74.0949  8.2303   1
  -4  -3 -12 50.6249  6.0634   1
   4   3  12 45.1866  6.7907   2
   4   3  12 43.6216  6.5424   1
  -5  -3 -12 4.11022 2.86542   1
   5   3  12 1.62576 3.29387   1
   5   3  12 8.92102 3.73476   2
   6   3  12 -3.9991  2.5722   2
   6   3  12 -3.8247  3.0609   1
   1  -4 -12 98.9398 15.4376   1
  -1   4  12 99.2806 15.4049   1
   0  -4 -12 17.8221  4.1565   1
   0   4  12 25.8944  4.3211   1
  -1  -4 -12 17.6087  3.9156   1
   1   4  12 15.6397  4.8835   1
  -2  -4 -12 42.7507  4.9287   1
   2   4  12 49.9191  6.5495   1
  -3  -4 -12 13.8855  3.1130   1
   3   4  12 8.08133 2.99810   1
  -4  -4 -12 11.7955  3.0002   1
   4   4  12 5.87232 2.96103   1
  -5  -4 -12 61.6013  7.9250   1
   5   4  12 60.2745  7.7423   2
   5   4  12 52.4532  7.0306   1
   6   4  12 19.6646  4.5553   2
   6   4  12 11.6233  3.3900   1
   0  -5 -12 59.1909  7.7119   1
   0   5  12 48.6178  9.2936   1
  -1  -5 -12 1.35979 2.64104   1
   1   5  12 2.08861 3.26660   1
  -2  -5 -12 38.5081  4.3211   1
   2   5  12 41.2558  6.8576   1
  -3  -5 -12 26.9848  5.0497   1
   3   5  12 39.4493  6.4465   1
  -4  -5 -12 6.64134 2.95596   1
   4   5  12 10.7620  3.6413   1
  -5  -5 -12 10.0863  2.4791   1
   5   5  12 20.3987  4.5986   2
   5   5  12 7.68326 3.41302   1
   6   5  12 15.3665  4.8950   2
  -1  -6 -12 14.3317  3.9448   1
   1   6  12 11.1902  4.7607   1
  -2  -6 -12 -1.1399  3.4439   1
   2   6  12 0.70699 3.87365   1
  -3  -6 -12 3.46690 3.36370   1
   3   6  12 4.57915 4.22750   1
  -4  -6 -12 1.27871 2.28423   1
   4   6  12 -0.0336  3.0214   1
   5   6  12 16.0313  3.7236   1
   5   6  12 14.1520  3.4608   2
  -3  -7 -12 41.2013  5.2119   1
   3   7  12 40.9702  7.1889   1
  -4  -7 -12 71.6084  8.0605   1
  -1   0 -13 7.81311 3.14336   1
   1   0  13 4.59392 4.04167   1
  -2   0 -13 104.087  15.728   1
   2   0  13 118.422  16.864   1
  -3   0 -13 90.6113  9.5687   1
   3   0  13 79.3409 11.0711   2
   3   0  13 86.6094 12.1819   1
   0  -1 -13 26.0318  5.4787   1
   0   1  13 35.9813  5.9826   1
  -1  -1 -13 4.37384 2.86497   1
   1   1  13 5.43211 3.84474   1
  -2  -1 -13 1.29091 3.42105   1
   2   1  13 -1.1705  4.7608   1
  -3  -1 -13 34.2524  6.0787   1
   3   1  13 18.2665  5.7561   1
  -4  -1 -13 151.358  15.306   1
   4   1  13 136.489  15.639   2
   4   1  13 119.708  18.585   1
   0  -2 -13 1.18850 2.62323   1
   0   2  13 -0.6305  3.1153   1
  -1  -2 -13 57.2769  9.3085   1
   1   2  13 68.5948 12.2735   1
  -2  -2 -13 16.2781  4.5244   1
   2   2  13 9.99185 5.17275   1
  -3  -2 -13 17.0556  4.6453   1
   3   2  13 13.0189  5.1532   1
  -4  -2 -13 43.7909  7.5053   1
   4   2  13 53.7436 10.2933   1
   4   2  13 63.7540  8.3735   2
   5   2  13 14.1984  3.8744   2
   0  -3 -13 10.9362  4.0545   1
  -1  -3 -13 -2.7031  2.8293   1
   1   3  13 4.09753 3.14657   1
  -2  -3 -13 31.9874  4.3343   1
   2   3  13 41.5319  6.6508   1
  -3  -3 -13 4.26028 2.55625   1
   3   3  13 9.30193 3.34125   1
  -4  -3 -13 -1.2529  2.2255   1
   4   3  13 4.51866 3.43632   2
   4   3  13 2.03062 3.59945   1
   5   3  13 42.5028  7.8564   2
   5   3  13 51.9445  9.9376   1
  -1  -4 -13 6.53671 4.20378   1
   1   4  13 5.22298 5.43024   1
  -2  -4 -13 61.9722  8.6563   1
   2   4  13 48.7354  8.4361   1
  -3  -4 -13 180.453  16.943   1
   3   4  13 175.120  25.984   1
  -4  -4 -13 37.0923  5.4192   1
   4   4  13 51.3090  7.2911   1
   5   4  13 6.18369 3.17208   2
  -2  -5 -13 2.78054 3.11094   1
   2   5  13 0.22370 3.54887   1
  -3  -5 -13 11.1134  3.0783   1
   3   5  13 17.5042  5.3361   1
  -4  -5 -13 21.1949  4.7087   1
   4   5  13 14.9556  4.5318   1
   0   0   0    0.00    0.00   0
All data      : Intensity   : <I>= 144.8; <sig>=   4.3; <I>/<sig>=  33.5
Redundancy  :   4.6 (10%=  2.0; 50%=  4.8; 90%=  7.1)
Completeness: 2499 out of 2517 ( 99.3%)
Consistency : R1=0.035; R2=0.029; Rmeas=0.039; Chi2=0.99; RmrgdI=0.040
;
_shelx_hkl_checksum     15794
_shelx_res_file
;
    shelx.res created by SHELXL-2014/7
TITL 0996
CELL  0.71073   6.9695   8.0960  10.5316   76.468   73.251   75.390
ZERR     2.00   0.0002   0.0003   0.0003    0.002    0.002    0.002
LATT   1
SFAC  C    H    N    O
UNIT  14 28 8 12
MERG   2
FMAP   2
PLAN   -1
ACTA
BOND   $H
CONF
SIZE     0.130   0.220   0.410
OMIT  2   0   2
OMIT  2   1   2
L.S.  24
TEMP  -153.00
DFIX  0.84 O1w H1w O1w H2w O2w H3w O2w H4w
DFIX  1.39 0.02 H1w H2w  H3w H4w
DFIX  0.88 0.01 N1 H1n N1 H2n
DFIX  0.86 0.01 N3 H3n N3 H4n N3 H5n N4 H6n N4 H7n
WGHT    0.064600    0.136600
FVAR       1.10565
O1    4    0.405948    0.366692    0.256157    11.00000    0.02107    0.01265 =
         0.01616   -0.00078   -0.00247   -0.00627
O2    4    0.462197    0.180168    0.117814    11.00000    0.01965    0.01448 =
         0.01263   -0.00083   -0.00199   -0.00272
O3    4    0.047813   -0.281115    0.773754    11.00000    0.02160    0.02071 =
         0.01650    0.00187    0.00226   -0.00194
O4    4    0.240001   -0.472497    0.654748    11.00000    0.02680    0.01147 =
         0.02035    0.00052   -0.00673   -0.00570
N1    3    0.159964    0.287466    0.503696    11.00000    0.02090    0.01194 =
         0.01453   -0.00261   -0.00045   -0.00456
H1N   2    0.217588    0.369679    0.448294    11.00000   -1.20000
H2N   2    0.107262    0.301497    0.587652    11.00000   -1.20000
N2    3    0.170559   -0.321352    0.670339    11.00000    0.01509    0.01453 =
         0.01583    0.00090   -0.00587   -0.00451
C1    1    0.347380    0.080751    0.352680    11.00000    0.01268    0.01205 =
         0.01387   -0.00038   -0.00429   -0.00327
C2    1    0.230619    0.121714    0.479596    11.00000    0.01132    0.01204 =
         0.01468   -0.00091   -0.00584   -0.00265
C3    1    0.174471   -0.015383    0.583712    11.00000    0.01219    0.01484 =
         0.01264   -0.00115   -0.00327   -0.00315
AFIX  43
H3    2    0.094891    0.007855    0.669807    11.00000   -1.20000
AFIX   0
C4    1    0.235723   -0.182996    0.559754    11.00000    0.01287    0.01275 =
         0.01395    0.00207   -0.00520   -0.00456
C5    1    0.352619   -0.227807    0.437070    11.00000    0.01623    0.01020 =
         0.01871   -0.00141   -0.00550   -0.00144
AFIX  43
H5    2    0.394271   -0.345025    0.424075    11.00000   -1.20000
AFIX   0
C6    1    0.405308   -0.092558    0.334611    11.00000    0.01463    0.01481 =
         0.01399   -0.00270   -0.00236   -0.00253
AFIX  43
H6    2    0.483627   -0.118298    0.248921    11.00000   -1.20000
AFIX   0
C7    1    0.409291    0.219166    0.235174    11.00000    0.01087    0.01289 =
         0.01423   -0.00045   -0.00352   -0.00164
N3    3   -0.009818    0.326657    0.906340    11.00000    0.01618    0.01395 =
         0.01730   -0.00169   -0.00336   -0.00328
H3N   2    0.045257    0.226763    0.945019    11.00000   -1.20000
H4N   2    0.086034    0.384356    0.865232    11.00000   -1.20000
H5N   2   -0.102208    0.382490    0.965462    11.00000   -1.20000
N4    3   -0.092386    0.302409    0.801974    11.00000    0.02065    0.01658 =
         0.01730   -0.00254   -0.00467   -0.00498
H6N   2   -0.178925    0.397278    0.785748    11.00000   -1.20000
H7N   2   -0.158946    0.219243    0.837535    11.00000   -1.20000
O1W   4    0.219734    0.024861    0.028032    11.00000    0.01775    0.01711 =
         0.02029   -0.00560   -0.00382   -0.00204
H1W   2    0.279346    0.069806    0.068145    11.00000   -1.50000
H2W   2    0.312194   -0.032992   -0.023546    11.00000   -1.50000
[truncated: 2,779 more chars]
