# Supplementary material for: Hydrazinium 2-amino-4-nitro­benzoate dihydrate: crystal structure and Hirshfeld surface analysis
Source: Acta Crystallogr E Crystallogr Commun. 2017 Mar 24;73(Pt 4):579–85. doi: 10.1107/S2056989017004352 (PMC5382626; doi:10.1107/S2056989017004352)
Supplement: Supplementary file 2 [file e-73-00579-Isup2.hkl]

data_I                                                                          
_shelx_title ' 0996'                                                            
_shelx_refln_list_code          4                                               
_shelx_F_calc_maximum       89.05                                               
_exptl_crystal_F_000       264.00                                               
_reflns_d_resolution_high  0.7669                                               
                                                                                
loop_                                                                           
 _space_group_symop_operation_xyz                                               
 'x, y, z'                                                                      
 '-x, -y, -z'                                                                   
                                                                                
_cell_length_a     6.9695                                                       
_cell_length_b     8.0960                                                       
_cell_length_c    10.5316                                                       
_cell_angle_alpha  76.468                                                       
_cell_angle_beta   73.251                                                       
_cell_angle_gamma  75.390                                                       
                                                                                
_shelx_F_squared_multiplier     1.000                                           
                                                                                
loop_                                                                           
 _refln_index_h                                                                 
 _refln_index_k                                                                 
 _refln_index_l                                                                 
 _refln_F_squared_calc                                                          
 _refln_F_squared_meas                                                          
 _refln_F_squared_sigma                                                         
 _refln_observed_status                                                         
   1   0   0          0.33          1.37         0.14 o                         
   2   0   0        426.79        392.68         6.68 o                         
   3   0   0         11.14          9.05         0.39 o                         
   4   0   0          0.68          0.64         0.19 o                         
   5   0   0        432.28        459.51         7.84 o                         
   6   0   0          3.17          2.99         0.70 o                         
   7   0   0         19.27         15.81         2.15 o                         
   8   0   0          0.58         -0.58         1.78 o                         
  -8   1   0          1.96          4.39         2.12 o                         
  -7   1   0         45.85         44.35         7.69 o                         
  -6   1   0         78.73         79.51         2.52 o                         
  -5   1   0         33.50         36.29         1.36 o                         
  -4   1   0        206.63        217.53         3.61 o                         
  -3   1   0        188.89        184.74         3.40 o                         
  -2   1   0       1292.10       1222.41        19.25 o                         
  -1   1   0        313.90        258.53         4.69 o                         
   1   1   0        155.38        128.45         2.73 o                         
   2   1   0        454.39        448.50         6.21 o                         
   3   1   0        305.09        302.67         4.48 o                         
   4   1   0        504.44        475.13         6.45 o                         
   5   1   0         68.25         71.87         1.54 o                         
   6   1   0         44.12         46.45         1.96 o                         
   7   1   0         33.15         31.93         5.07 o                         
   8   1   0          0.12         -0.06         2.75 o                         
  -8   2   0         50.71         47.36         6.15 o                         
  -7   2   0          1.43         -0.44         1.29 o                         
  -6   2   0          2.57          1.68         0.31 o                         
  -5   2   0         34.45         31.73         1.22 o                         
  -4   2   0         78.25         75.00         1.65 o                         
  -3   2   0          5.11          5.98         0.62 o                         
  -2   2   0        409.69        416.87         5.40 o                         
  -1   2   0         97.81         82.85         1.43 o                         
   0   2   0        472.80        397.10         5.47 o                         
   1   2   0        738.92        626.72         7.88 o                         
   2   2   0       4811.06       4704.32        71.36 o                         
   3   2   0         54.34         46.96         0.88 o                         
   4   2   0         49.51         45.62         1.08 o                         
   5   2   0         85.26         81.41         1.66 o                         
   6   2   0          0.97          1.02         0.25 o                         
   7   2   0         79.38         92.22         9.04 o                         
   8   2   0         30.78         37.95         3.24 o                         
  -7   3   0         41.78         33.87         2.52 o                         
  -6   3   0        173.53        178.02         5.06 o                         
  -5   3   0         59.44         58.95         1.64 o                         
  -4   3   0         31.37         34.76         1.07 o                         
  -3   3   0         51.36         56.29         1.78 o                         
  -2   3   0         22.98         27.73         1.01 o                         
  -1   3   0       3477.70       3457.94        56.80 o                         
   0   3   0        395.22        325.20         5.32 o                         
   1   3   0        590.42        537.97         9.38 o                         
   2   3   0        308.84        337.78         5.25 o                         
   3   3   0         38.07         36.96         0.83 o                         
   4   3   0       1161.03       1215.19        15.41 o                         
   5   3   0        158.55        157.75         3.17 o                         
   6   3   0          0.36          0.39         0.34 o                         
   7   3   0          0.84          0.75         0.29 o                         
   8   3   0         36.34         26.15         3.78 o                         
  -7   4   0         75.85         76.40         5.41 o                         
  -6   4   0         76.47         75.71         3.23 o                         
  -5   4   0         28.92         25.10         1.16 o                         
  -4   4   0          3.38          2.10         0.54 o                         
  -3   4   0        510.82        555.29         8.99 o                         
  -2   4   0        115.70        125.08         2.79 o                         
  -1   4   0        279.02        313.54         3.94 o                         
   0   4   0        233.32        216.78         2.97 o                         
   1   4   0        164.89        160.68         2.45 o                         
   2   4   0        232.77        222.99         3.41 o                         
   3   4   0        621.63        621.68         9.23 o                         
   4   4   0         40.73         35.97         1.17 o                         
   5   4   0          0.00          0.14         0.33 o                         
   6   4   0          1.24          0.82         0.42 o                         
   7   4   0         28.36         28.75         1.95 o                         
   8   4   0          5.52          3.88         1.18 o                         
  -6   5   0         11.15         12.19         1.64 o                         
  -5   5   0         13.49         13.20         0.94 o                         
  -4   5   0         22.68         25.51         1.29 o                         
  -3   5   0        120.51        116.40         2.65 o                         
  -2   5   0          6.17          6.30         0.60 o                         
  -1   5   0        255.90        263.71         3.89 o                         
   0   5   0        126.91        128.73         2.48 o                         
   1   5   0        534.36        541.25         7.76 o                         
   2   5   0         28.80         31.02         1.13 o                         
   3   5   0          0.04          0.21         0.28 o                         
   4   5   0          8.51          9.37         0.56 o                         
   5   5   0        134.77        135.97         2.86 o                         
   6   5   0          2.28          1.92         0.51 o                         
   7   5   0         27.46         20.02         2.18 o                         
   8   5   0          0.44         -0.38         1.00 o                         
  -5   6   0        170.79        165.78        12.56 o                         
  -4   6   0         48.54         45.31         2.21 o                         
  -3   6   0          0.00          0.30         0.45 o                         
  -2   6   0         11.66         11.21         0.80 o                         
  -1   6   0         93.68         92.29         2.02 o                         
   0   6   0        185.43        191.82         3.38 o                         
   1   6   0         34.00         31.13         1.29 o                         
   2   6   0          3.81          2.64         0.61 o                         
   3   6   0        834.45        850.70        12.84 o                         
   4   6   0        334.31        358.07         6.98 o                         
   5   6   0        103.56        113.01         2.97 o                         
   6   6   0         11.78          9.97         1.05 o                         
   7   6   0         84.66         93.83         5.39 o                         
  -5   7   0         30.69         27.11         5.73 o                         
  -4   7   0         58.95         40.71         4.13 o                         
  -3   7   0         15.05         14.59         1.22 o                         
  -2   7   0        152.95        148.28         5.24 o                         
  -1   7   0        116.26        113.38         3.06 o                         
   0   7   0          1.24          1.39         0.48 o                         
   1   7   0        645.75        673.38        13.43 o                         
   2   7   0         59.27         61.78         3.03 o                         
   3   7   0        287.11        284.41         6.16 o                         
   4   7   0          3.70          4.02         0.62 o                         
   5   7   0         16.18         18.44         1.40 o                         
   6   7   0        101.43        105.65         5.07 o                         
   7   7   0         51.96         50.85         4.52 o                         
  -3   8   0         29.23         24.71         3.05 o                         
  -2   8   0          0.83          1.60         0.90 o                         
  -1   8   0          0.00          0.39         0.71 o                         
   0   8   0         33.04         33.20         1.92 o                         
   1   8   0         44.42         41.96         3.02 o                         
   2   8   0         56.15         58.91         2.29 o                         
   3   8   0         44.16         43.10         1.90 o                         
   4   8   0         52.82         54.38         2.75 o                         
   5   8   0         24.13         23.01         1.83 o                         
   6   8   0         41.19         39.65         4.58 o                         
  -2   9   0          5.83          7.83         1.64 o                         
  -1   9   0          3.04          3.84         1.30 o                         
   0   9   0         30.75         34.29         2.53 o                         
   1   9   0         31.01         27.91         2.20 o                         
   2   9   0         21.74         24.96         2.32 o                         
   3   9   0          6.06          5.60         2.41 o                         
   4   9   0          2.15          4.53         1.53 o                         
   5   9   0          1.12         -0.32         1.24 o                         
   0  10   0         46.81         62.68         5.45 o                         
   1  10   0         11.22          6.70         2.32 o                         
   2  10   0          6.03          1.90         1.80 o                         
   3  10   0         10.80          6.85         2.55 o                         
  -5  -9   1        135.64        136.29         7.09 o                         
  -4  -9   1          0.72         -1.22         1.22 o                         
  -3  -9   1         29.83         27.05         2.17 o                         
  -2  -9   1         11.34         11.22         1.40 o                         
  -1  -9   1          0.18          1.07         0.98 o                         
   0  -9   1          8.97          5.96         1.49 o                         
   1  -9   1         90.08         97.35         8.76 o                         
   2  -9   1         12.66         18.80         3.13 o                         
  -6  -8   1          6.53          3.68         1.70 o                         
  -5  -8   1         34.43         39.28         2.36 o                         
  -4  -8   1          0.22          0.91         0.98 o                         
  -3  -8   1          2.83          2.33         1.13 o                         
  -2  -8   1         12.23         11.18         1.70 o                         
  -1  -8   1        100.32        103.89         4.32 o                         
   0  -8   1         32.41         31.30         2.74 o                         
   1  -8   1          1.24          1.67         1.02 o                         
   2  -8   1         29.31         29.23         2.22 o                         
   3  -8   1          0.16          1.39         1.23 o                         
  -7  -7   1         69.16         74.55         6.04 o                         
  -6  -7   1         74.12         76.21         5.07 o                         
  -5  -7   1          6.02          5.06         0.80 o                         
  -4  -7   1        128.39        127.56         5.08 o                         
  -3  -7   1          0.65         -0.21         0.64 o                         
  -2  -7   1          0.84          0.14         0.69 o                         
  -1  -7   1        948.75        979.44        19.10 o                         
   0  -7   1         41.55         41.32         1.72 o                         
   1  -7   1        134.33        137.30         3.96 o                         
   2  -7   1        150.83        162.99         5.56 o                         
   3  -7   1          1.66          1.75         0.75 o                         
   4  -7   1         30.31         23.65         1.78 o                         
   5  -7   1         15.11          5.78         2.39 o                         
  -7  -6   1         26.51         29.89         2.23 o                         
  -6  -6   1        105.47        104.56         4.03 o                         
  -5  -6   1         47.95         49.57         1.75 o                         
  -4  -6   1         23.03         19.75         1.01 o                         
  -3  -6   1        127.90        132.58         3.10 o                         
  -2  -6   1         54.81         56.95         1.58 o                         
  -1  -6   1       1206.77       1191.49        18.62 o                         
   0  -6   1        212.33        210.04         4.38 o                         
   1  -6   1          4.44          4.76         0.60 o                         
   2  -6   1        265.41        281.33         5.60 o                         
   3  -6   1          3.91          3.34         0.73 o                         
   4  -6   1        279.98        296.86         9.47 o                         
   5  -6   1          0.72         -0.60         1.12 o                         
  -8  -5   1         59.30         61.29         4.32 o                         
  -7  -5   1          0.83          1.31         1.76 o                         
  -6  -5   1         35.49         35.33         1.35 o                         
  -5  -5   1         57.35         59.52         1.64 o                         
  -4  -5   1         14.57         15.19         0.88 o                         
  -3  -5   1          1.53          1.45         0.32 o                         
  -2  -5   1         24.16         20.85         1.02 o                         
  -1  -5   1          2.15          3.55         0.53 o                         
   0  -5   1        106.12        100.45         2.23 o                         
   1  -5   1        135.12        133.03         2.72 o                         
   2  -5   1         29.02         28.79         1.10 o                         
   3  -5   1        173.11        185.27         4.27 o                         
   4  -5   1        159.04        165.90         4.23 o                         
   5  -5   1          0.56         -0.01         0.72 o                         
   6  -5   1          0.00          0.50         1.10 o                         
  -8  -4   1        133.35        120.19         9.33 o                         
  -7  -4   1         14.03         11.88         1.01 o                         
  -6  -4   1          4.81          4.06         0.72 o                         
  -5  -4   1          8.85         10.04         0.58 o                         
  -4  -4   1         73.48         79.18         1.49 o                         
  -3  -4   1         28.26         26.19         0.99 o                         
  -2  -4   1        316.55        325.36         5.79 o                         
  -1  -4   1         15.76         14.36         0.64 o                         
   0  -4   1          3.63          4.52         0.54 o                         
   1  -4   1          0.83          2.13         0.41 o                         
   2  -4   1        154.38        160.09         3.19 o                         
   3  -4   1         58.01         62.16         1.36 o                         
   4  -4   1         44.06         45.44         1.37 o                         
   5  -4   1         11.03          9.55         0.95 o                         
   6  -4   1         63.57         61.34         2.56 o                         
   7  -4   1         57.14         55.70         5.66 o                         
  -8  -3   1         14.98         12.77         2.44 o                         
  -7  -3   1        484.01        514.96        15.08 o                         
  -6  -3   1         33.03         33.45         1.07 o                         
  -5  -3   1        110.58        110.92         2.14 o                         
  -4  -3   1        502.29        523.09         6.85 o                         
  -3  -3   1         21.23         22.02         0.76 o                         
  -2  -3   1       1453.36       1465.37        18.74 o                         
  -1  -3   1        130.10        128.93         2.15 o                         
   0  -3   1         19.21         20.47         0.58 o                         
   1  -3   1        188.36        164.27         2.42 o                         
   2  -3   1         39.82         44.29         1.30 o                         
   3  -3   1        211.16        253.52         3.63 o                         
   4  -3   1         23.94         25.61         1.14 o                         
   5  -3   1          0.69          0.32         0.42 o                         
   6  -3   1        124.15        131.53         5.02 o                         
   7  -3   1          0.51         -0.11         0.22 o                         
  -8  -2   1          0.50         -0.59         1.90 o                         
  -7  -2   1          6.29          7.12         0.55 o                         
  -6  -2   1        182.34        193.66         3.75 o                         
  -5  -2   1        281.51        289.86         4.30 o                         
  -4  -2   1        158.56        163.85         2.84 o                         
  -3  -2   1         40.16         37.10         0.92 o                         
  -2  -2   1        578.81        585.55         8.75 o                         
  -1  -2   1        153.85        133.96         2.22 o                         
   0  -2   1        217.63        184.80         2.37 o                         
   1  -2   1        246.00        252.77         3.40 o                         
   2  -2   1        746.41        740.91         9.21 o                         
   3  -2   1        225.82        237.98         3.24 o                         
   4  -2   1        105.68        102.36         2.80 o                         
   5  -2   1          7.41          6.01         0.57 o                         
   6  -2   1          2.47          2.12         0.68 o                         
   7  -2   1         97.87        117.60         9.06 o                         
   8  -2   1          1.28         -0.03         2.15 o                         
  -8  -1   1          1.13          3.67         1.80 o                         
  -7  -1   1          0.66          1.03         0.38 o                         
  -6  -1   1         46.34         42.23         1.60 o                         
  -5  -1   1        123.97        124.81         3.21 o                         
  -4  -1   1        258.68        249.45         3.76 o                         
  -3  -1   1        907.10        898.47        14.75 o                         
  -2  -1   1        136.56        171.10         2.78 o                         
  -1  -1   1         13.90         11.20         0.43 o                         
   0  -1   1        176.29        185.84         3.43 o                         
   1  -1   1        929.37        821.08        13.18 o                         
   2  -1   1        206.14        153.30         2.48 o                         
   3  -1   1        288.24        290.69         4.10 o                         
   4  -1   1         48.47         39.59         0.79 o                         
   5  -1   1        140.30        137.10         4.62 o                         
   6  -1   1         97.85         96.04         3.79 o                         
   7  -1   1          0.21          0.24         1.66 o                         
   8  -1   1          7.95          7.82         2.15 o                         
  -8   0   1         21.40         25.56         3.93 o                         
  -7   0   1         27.82         30.13         2.28 o                         
  -6   0   1          1.37          1.23         0.27 o                         
  -5   0   1        103.58        112.57         2.95 o                         
  -4   0   1          1.25          2.14         0.27 o                         
  -3   0   1       2405.78       2361.57        39.81 o                         
  -2   0   1         56.11         61.05         1.28 o                         
  -1   0   1         11.14          9.32         0.31 o                         
   3   0   1        243.83        293.72         6.13 o                         
   4   0   1        496.25        490.28         9.28 o                         
   5   0   1         95.92        101.85         2.83 o                         
   6   0   1          7.96          8.15         1.18 o                         
   7   0   1        142.82        148.41         9.86 o                         
   8   0   1          5.03          6.96         2.02 o                         
  -8   1   1          1.04          1.03         1.97 o                         
  -7   1   1          0.15          0.06         0.21 o                         
  -6   1   1          4.42          3.92         0.50 o                         
  -5   1   1          5.41          7.85         0.53 o                         
  -4   1   1         15.94         14.87         0.63 o                         
  -3   1   1        347.74        326.45         6.00 o                         
  -2   1   1       1514.63       1388.96        22.57 o                         
  -1   1   1       2333.97       2158.23        36.61 o                         
   0   1   1       2608.07       2377.53        58.83 o                         
   1   1   1        115.21        112.20         2.44 o                         
   2   1   1       1104.71       1026.39        14.63 o                         
   3   1   1         20.28         18.12         0.46 o                         
   4   1   1        111.30        114.89         2.47 o                         
   5   1   1        162.75        162.32         7.42 o                         
   6   1   1         19.15         18.09         1.26 o                         
   7   1   1         13.75         12.90         2.13 o                         
   8   1   1        120.18        132.67         7.52 o                         
  -7   2   1          7.27          5.86         0.84 o                         
  -6   2   1          7.29          6.67         0.60 o                         
  -5   2   1        120.53        118.67         3.25 o                         
  -4   2   1        119.47        115.52         2.51 o                         
  -3   2   1         20.29         20.34         0.64 o                         
  -2   2   1        138.57        138.24         2.23 o                         
  -1   2   1        641.15        563.88         9.00 o                         
   0   2   1        253.52        241.57         3.52 o                         
   1   2   1          0.18          0.06         0.18 o                         
   2   2   1       2639.03       2388.89        29.19 o                         
   3   2   1         98.73         99.99         1.68 o                         
   4   2   1         85.27         83.87         1.55 o                         
   5   2   1         30.59         31.06         0.79 o                         
   6   2   1         28.36         29.19         1.73 o                         
   7   2   1         18.26         17.44         2.92 o                         
   8   2   1         39.07         39.98         2.63 o                         
  -7   3   1         56.17         56.88         4.08 o                         
  -6   3   1        171.93        192.29         4.97 o                         
  -5   3   1        130.36        137.66         3.69 o                         
  -4   3   1        356.53        373.98         6.84 o                         
  -3   3   1          9.32          9.77         0.77 o                         
  -2   3   1         24.01         27.43         0.88 o                         
  -1   3   1        717.02        673.46         8.96 o                         
   0   3   1         65.42         52.88         1.06 o                         
   1   3   1          0.10          0.19         0.22 o                         
   2   3   1          0.60          1.25         0.26 o                         
   3   3   1        375.08        351.52         4.45 o                         
   4   3   1        254.96        253.38         3.33 o                         
   5   3   1         58.05         57.47         1.49 o                         
   6   3   1        183.03        193.22         4.16 o                         
   7   3   1         22.63         19.29         1.26 o                         
   8   3   1         15.51         11.54         2.26 o                         
  -7   4   1         13.32         13.62         1.58 o                         
  -6   4   1        246.16        261.57        13.72 o                         
  -5   4   1          8.30          6.26         0.64 o                         
  -4   4   1         17.24         15.25         0.91 o                         
  -3   4   1         60.69         51.07         2.68 o                         
  -2   4   1        147.35        154.38         3.00 o                         
  -1   4   1       1430.20       1510.36        17.56 o                         
   0   4   1         84.57         88.54         1.70 o                         
   1   4   1        469.62        524.11         7.70 o                         
   2   4   1        116.34        117.23         1.76 o                         
   3   4   1         58.60         58.08         1.32 o                         
   4   4   1        382.55        415.20         7.11 o                         
   5   4   1         74.87         81.87         2.05 o                         
   6   4   1        329.08        347.61         8.21 o                         
   7   4   1          4.26          4.39         0.50 o                         
   8   4   1          5.29          3.13         2.01 o                         
  -6   5   1          9.07          8.31         1.90 o                         
  -5   5   1         34.70         37.87         2.03 o                         
  -4   5   1         30.75         30.21         1.34 o                         
  -3   5   1        308.13        315.61         8.99 o                         
  -2   5   1        109.72        115.84         2.60 o                         
  -1   5   1          1.19          1.42         0.41 o                         
   0   5   1        132.12        127.15         2.91 o                         
   1   5   1       1373.89       1333.79        15.35 o                         
   2   5   1          0.67          0.33         0.33 o                         
   3   5   1         86.91         83.65         2.04 o                         
   4   5   1         15.26         14.50         0.95 o                         
   5   5   1         10.98          9.66         0.86 o                         
   6   5   1         51.72         51.76         1.54 o                         
   7   5   1          2.73          1.98         0.68 o                         
   8   5   1         13.03         11.78         1.49 o                         
  -5   6   1         38.57         40.85         2.69 o                         
  -4   6   1          6.52          6.52         0.99 o                         
  -3   6   1         70.91         67.06         2.47 o                         
  -2   6   1        148.12        142.40         4.10 o                         
  -1   6   1         32.26         38.96         2.34 o                         
   0   6   1          0.51          0.14         0.44 o                         
   1   6   1         49.48         51.43         1.23 o                         
   2   6   1         79.79         80.46         1.64 o                         
   3   6   1          8.08          8.08         0.72 o                         
   4   6   1        182.76        186.62         4.30 o                         
   5   6   1        126.66        136.50         3.82 o                         
   6   6   1         35.21         33.76         1.53 o                         
   7   6   1         21.50         19.33         2.16 o                         
   8   6   1         53.45         55.98         4.73 o                         
  -4   7   1         48.11         39.35         3.20 o                         
  -3   7   1          5.83          5.82         0.93 o                         
  -2   7   1        236.71        214.20         8.05 o                         
  -1   7   1         37.24         39.29         1.52 o                         
   0   7   1         12.57         10.72         0.72 o                         
   1   7   1        119.93        120.03         2.84 o                         
   2   7   1         39.40         34.57         1.67 o                         
   3   7   1       1877.63       1985.93        38.91 o                         
   4   7   1          0.21          0.05         0.63 o                         
   5   7   1        155.03        156.19         4.27 o                         
   6   7   1          3.37          4.30         0.93 o                         
   7   7   1         28.60         26.77         2.74 o                         
  -3   8   1         69.39         62.89         4.02 o                         
  -2   8   1         40.13         42.51         2.15 o                         
  -1   8   1         13.12         12.82         1.15 o                         
   0   8   1         23.06         23.62         1.52 o                         
   1   8   1          0.00         -0.12         0.66 o                         
   2   8   1         73.13         76.05         3.00 o                         
   3   8   1          0.00         -0.22         0.71 o                         
   4   8   1          6.49          5.47         1.63 o                         
   5   8   1          2.46          1.61         1.01 o                         
   6   8   1        119.95        120.98         6.55 o                         
  -2   9   1          0.78          1.40         1.79 o                         
  -1   9   1         59.94         65.91         4.04 o                         
   0   9   1         24.44         13.60         2.39 o                         
   1   9   1         10.49         10.31         2.22 o                         
   2   9   1          0.08          0.30         0.76 o                         
   3   9   1          7.05          5.40         1.65 o                         
   4   9   1          8.63          7.77         1.29 o                         
   5   9   1          8.03          5.80         1.87 o                         
   0  10   1          0.43          0.71         1.41 o                         
   1  10   1         14.96         12.38         4.25 o                         
   2  10   1         39.46         44.73         4.54 o                         
   3  10   1          0.17          3.16         1.80 o                         
   4  10   1         17.52         16.75         2.68 o                         
  -4  -9   2          6.72          6.89         1.81 o                         
  -3  -9   2        374.97        441.02        20.22 o                         
  -2  -9   2         50.23         48.98         3.32 o                         
  -1  -9   2          8.23          6.18         2.05 o                         
   0  -9   2          1.95          1.01         1.47 o                         
   1  -9   2         76.46         76.23         6.60 o                         
  -5  -8   2         63.27         68.07         3.84 o                         
  -4  -8   2        114.44        110.13         4.76 o                         
  -3  -8   2        108.27        123.83         4.62 o                         
  -2  -8   2         84.75         80.20         4.79 o                         
  -1  -8   2          0.00         -0.19         1.31 o                         
   0  -8   2         37.85         41.72         3.41 o                         
   1  -8   2        138.72        150.37         8.20 o                         
   2  -8   2          4.74          5.74         1.27 o                         
   3  -8   2         45.01         51.50         3.19 o                         
  -6  -7   2          0.06          1.45         1.81 o                         
  -5  -7   2          2.68          2.61         1.35 o                         
  -4  -7   2         31.75         26.10         1.55 o                         
  -3  -7   2         56.14         55.05         2.50 o                         
  -2  -7   2          0.26          0.46         0.60 o                         
  -1  -7   2        264.09        289.00         5.76 o                         
   0  -7   2         12.95         11.22         1.10 o                         
   1  -7   2        157.34        163.92         4.92 o                         
   2  -7   2          0.40          0.32         0.68 o                         
   3  -7   2         93.72         97.67         3.53 o                         
   4  -7   2          1.88          1.82         1.08 o                         
  -7  -6   2          0.00         -1.53         1.82 o                         
  -6  -6   2         28.66         28.81         2.11 o                         
  -5  -6   2          6.82          5.98         0.68 o                         
  -4  -6   2          3.05          5.03         0.68 o                         
  -3  -6   2        220.70        235.02         5.25 o                         
  -2  -6   2         43.52         43.16         1.53 o                         
  -1  -6   2       1104.32       1104.87        16.90 o                         
   0  -6   2        266.11        268.24         5.44 o                         
   1  -6   2       1226.33       1300.10        24.96 o                         
   2  -6   2          0.01          0.37         0.63 o                         
   3  -6   2         61.40         62.05         2.09 o                         
   4  -6   2        104.81        108.18         3.74 o                         
   5  -6   2          1.66          3.23         1.79 o                         
  -7  -5   2         20.31         22.82         4.30 o                         
  -6  -5   2          9.13          7.57         0.90 o                         
  -5  -5   2          2.43          1.88         0.74 o                         
  -4  -5   2         18.79         19.47         0.87 o                         
  -3  -5   2         16.10         14.15         0.78 o                         
  -2  -5   2         30.09         32.80         1.22 o                         
  -1  -5   2        158.81        148.24         2.85 o                         
   0  -5   2         61.42         53.63         1.48 o                         
   1  -5   2        362.64        383.24         5.95 o                         
   2  -5   2         91.36         97.71         2.81 o                         
   3  -5   2          1.87          0.93         0.40 o                         
   4  -5   2         75.07         78.12         2.66 o                         
   5  -5   2         26.11         24.13         2.33 o                         
   6  -5   2          0.98          1.51         1.48 o                         
  -7  -4   2          0.24         -0.10         0.87 o                         
  -6  -4   2         27.93         29.06         1.26 o                         
  -5  -4   2          3.81          4.35         0.53 o                         
  -4  -4   2         50.29         54.51         1.95 o                         
  -3  -4   2         75.16         72.31         1.60 o                         
  -2  -4   2       1066.19       1078.95        12.88 o                         
  -1  -4   2        223.28        235.00         3.41 o                         
   0  -4   2          0.55          1.04         0.70 o                         
   1  -4   2         72.96         76.67         1.68 o                         
   2  -4   2        130.80        132.12         3.11 o                         
   3  -4   2         86.31         90.17         2.59 o                         
   4  -4   2          8.15          8.30         0.63 o                         
   5  -4   2         11.54         12.38         0.80 o                         
   6  -4   2          0.60          1.63         0.69 o                         
   7  -4   2          0.49          0.48         0.93 o                         
  -8  -3   2         82.37         87.16         4.84 o                         
  -7  -3   2        273.03        279.53        10.10 o                         
  -6  -3   2          0.27          0.25         0.62 o                         
  -5  -3   2         38.06         37.99         1.62 o                         
  -4  -3   2        143.48        135.60         2.52 o                         
  -3  -3   2          0.95          0.18         0.32 o                         
  -2  -3   2        869.71        944.52        16.05 o                         
  -1  -3   2         65.33         70.17         1.33 o                         
   0  -3   2        590.33        629.99         8.28 o                         
   1  -3   2         96.64        101.98         2.23 o                         
   2  -3   2        618.54        581.91         8.39 o                         
   3  -3   2        944.08        981.77        13.08 o                         
   4  -3   2          7.04          7.45         0.51 o                         
   5  -3   2        459.42        486.91        11.80 o                         
   6  -3   2          9.12         10.45         0.66 o                         
   7  -3   2          2.79          2.79         2.14 o                         
  -8  -2   2         50.95         44.17         4.60 o                         
  -7  -2   2         46.88         43.66         2.08 o                         
  -6  -2   2          0.13         -0.34         0.34 o                         
  -5  -2   2          3.37          2.68         0.45 o                         
  -4  -2   2         85.99         84.36         1.78 o                         
  -3  -2   2        210.85        201.87         3.88 o                         
  -2  -2   2       1366.96       1427.08        23.06 o                         
  -1  -2   2        128.62        117.57         2.04 o                         
   0  -2   2       2783.46       2545.10        33.10 o                         
   1  -2   2          2.32          1.76         0.28 o                         
   2  -2   2         73.17         61.43         1.25 o                         
   3  -2   2        175.47        167.36         2.70 o                         
   4  -2   2         19.08         25.79         1.01 o                         
   5  -2   2         63.29         69.86         2.39 o                         
   6  -2   2         41.55         38.21         1.59 o                         
   7  -2   2          0.28          2.65         3.16 o                         
   8  -2   2         50.49         36.40         4.02 o                         
  -8  -1   2          0.01         -1.63         3.08 o                         
  -7  -1   2         30.75         23.21         3.10 o                         
  -6  -1   2        172.95        184.72         4.18 o                         
  -5  -1   2         20.00         19.03         0.67 o                         
  -4  -1   2          0.03          0.12         0.26 o                         
  -3  -1   2        203.62        214.11         3.78 o                         
  -2  -1   2       1378.32       1237.34        21.70 o                         
  -1  -1   2       1511.09       1355.44        21.89 o                         
   0  -1   2        126.80        159.93         2.50 o                         
   1  -1   2         53.63         48.64         0.87 o                         
   2  -1   2       1294.29       1272.55        19.58 o                         
   3  -1   2        357.52        370.96         6.16 o                         
   4  -1   2        165.48        176.61         2.73 o                         
   5  -1   2         84.98         93.39         3.71 o                         
   6  -1   2         52.91         54.28         4.82 o                         
   7  -1   2         25.51         25.42         2.40 o                         
   8  -1   2          0.22         -0.32         1.52 o                         
  -8   0   2          7.49          9.64         2.53 o                         
  -7   0   2         10.27          9.74         0.78 o                         
  -6   0   2         70.16         73.10         3.12 o                         
  -5   0   2        113.63        121.71         2.66 o                         
  -4   0   2         35.79         38.69         0.91 o                         
  -3   0   2        269.40        307.33         5.16 o                         
  -2   0   2         10.38         15.28         0.58 o                         
  -1   0   2        680.11        582.72         9.85 o                         
   0   0   2         86.67         69.81         1.63 o                         
   1   0   2        114.89         97.53         2.01 o                         
   3   0   2         33.87         26.50         1.03 o                         
   4   0   2       1539.58       1561.81        35.56 o                         
   5   0   2        216.98        235.36         5.99 o                         
   6   0   2        264.16        276.82         8.26 o                         
   7   0   2         41.92         41.85         3.11 o                         
   8   0   2          6.91          6.29         2.07 o                         
  -7   1   2         46.97         48.80         5.62 o                         
  -6   1   2         74.26         79.75         2.20 o                         
  -5   1   2        142.09        151.84         3.63 o                         
  -4   1   2        192.74        208.14         4.14 o                         
  -3   1   2        173.58        196.48         3.77 o                         
  -2   1   2         87.34         87.36         1.68 o                         
  -1   1   2       2807.91       2467.07        42.87 o                         
   0   1   2       1749.37       1482.28        36.20 o                         
   1   1   2       1258.70       1139.40        32.67 o                         
   3   1   2        200.70        193.81         5.28 o                         
   4   1   2        103.10        104.82         2.81 o                         
   5   1   2        204.31        203.51         4.72 o                         
   6   1   2          0.04          0.30         0.53 o                         
   7   1   2        347.24        357.42        16.41 o                         
   8   1   2         23.29         26.62         2.42 o                         
  -7   2   2        147.16        163.27         7.30 o                         
  -6   2   2          7.13          6.44         0.63 o                         
  -5   2   2         25.52         27.95         1.59 o                         
  -4   2   2        107.67        101.73         2.16 o                         
  -3   2   2         23.57         24.43         0.80 o                         
  -2   2   2        164.84        156.94         2.59 o                         
  -1   2   2          0.75          7.66         0.53 o                         
   0   2   2        100.34         85.68         1.90 o                         
   1   2   2        274.96        280.58         4.55 o                         
   2   2   2         29.68         27.81         0.60 o                         
   3   2   2        464.47        433.40         6.04 o                         
   4   2   2         89.79         96.75         2.26 o                         
   5   2   2        153.90        160.60         4.27 o                         
   6   2   2        237.51        238.71         6.07 o                         
   7   2   2          3.93          3.59         1.30 o                         
   8   2   2         48.10         44.69         3.68 o                         
  -7   3   2          1.35          2.33         0.95 o                         
  -6   3   2        165.28        173.35         6.20 o                         
  -5   3   2         49.22         55.76         1.81 o                         
  -4   3   2          5.19          5.09         0.59 o                         
  -3   3   2        101.46        105.66         2.25 o                         
  -2   3   2        286.28        291.27         4.51 o                         
  -1   3   2        137.26        131.82         3.22 o                         
   0   3   2         49.08         51.10         1.14 o                         
   1   3   2        573.18        505.18         8.29 o                         
   2   3   2         64.69         74.36         1.33 o                         
   3   3   2        142.83        150.16         2.04 o                         
   4   3   2         23.03         20.57         0.58 o                         
   5   3   2        253.88        261.89         5.16 o                         
   6   3   2         32.00         30.27         1.19 o                         
   7   3   2          6.63          4.51         0.98 o                         
   8   3   2          0.48          1.35         1.00 o                         
  -6   4   2        372.50        390.01        16.83 o                         
  -5   4   2         51.85         55.87         2.10 o                         
  -4   4   2        485.85        531.97        13.80 o                         
  -3   4   2         17.91         17.15         0.80 o                         
  -2   4   2        615.34        609.55         9.49 o                         
  -1   4   2        190.49        211.88         4.09 o                         
   0   4   2        400.30        440.88         6.07 o                         
   1   4   2       1582.35       1732.63        22.39 o                         
   2   4   2        112.39         97.16         1.79 o                         
   3   4   2         99.58         91.43         1.68 o                         
   4   4   2          0.43          0.16         0.28 o                         
   5   4   2          3.20          4.10         0.43 o                         
   6   4   2         92.98         93.57         1.95 o                         
   7   4   2        138.68        142.70         4.62 o                         
   8   4   2         25.45         19.37         3.11 o                         
  -6   5   2          2.85          4.58         1.30 o                         
  -5   5   2          3.24          4.09         0.86 o                         
  -4   5   2          1.48          1.60         0.54 o                         
  -3   5   2          4.95          2.96         0.54 o                         
  -2   5   2        181.64        190.51         4.84 o                         
  -1   5   2        121.46        131.58         4.93 o                         
   0   5   2        128.82        129.86         2.54 o                         
   1   5   2        261.06        275.69         4.33 o                         
   2   5   2         25.87         24.34         0.68 o                         
   3   5   2         25.10         23.13         1.36 o                         
   4   5   2         99.04         99.08         2.30 o                         
   5   5   2        327.81        353.45         8.27 o                         
   6   5   2          9.14          9.13         0.64 o                         
   7   5   2        140.55        138.19         4.25 o                         
   8   5   2         15.48         15.33         4.92 o                         
  -5   6   2         27.69         24.16         2.37 o                         
  -4   6   2          3.21          2.52         0.78 o                         
  -3   6   2         39.07         37.70         2.29 o                         
  -2   6   2         23.64         26.12         1.98 o                         
  -1   6   2          1.63          0.44         0.76 o                         
   0   6   2         55.12         65.52         1.80 o                         
   1   6   2         46.02         47.30         1.30 o                         
   2   6   2         17.39         14.78         0.62 o                         
   3   6   2         66.30         65.87         1.92 o                         
   4   6   2         57.85         57.82         1.68 o                         
   5   6   2         49.86         53.93         1.81 o                         
   6   6   2          7.97          8.14         0.79 o                         
   7   6   2         14.71         13.56         2.00 o                         
   8   6   2         35.28         29.30         5.16 o                         
  -4   7   2          5.30          5.50         1.00 o                         
  -3   7   2          9.95         11.68         1.22 o                         
  -2   7   2        225.28        201.01         7.52 o                         
  -1   7   2         82.65         83.18         2.76 o                         
   0   7   2        461.58        435.34        10.71 o                         
   1   7   2        144.30        143.58         3.40 o                         
   2   7   2        110.48        115.95         3.60 o                         
   3   7   2        105.71        100.91         2.53 o                         
   4   7   2         18.67         19.51         1.83 o                         
   5   7   2        721.00        773.54        15.78 o                         
   6   7   2          0.81          1.05         1.17 o                         
   7   7   2         19.03         17.50         4.36 o                         
  -3   8   2          0.58          0.52         1.14 o                         
  -2   8   2          2.68          0.78         0.76 o                         
  -1   8   2         17.01         17.07         1.33 o                         
   0   8   2         34.41         36.70         1.51 o                         
   1   8   2          0.21          0.51         0.45 o                         
   2   8   2          0.29          0.72         0.51 o                         
   3   8   2        110.91        107.38         3.77 o                         
   4   8   2         94.46         97.45         3.47 o                         
   5   8   2         16.81         13.75         1.47 o                         
   6   8   2         57.70         63.52         3.58 o                         
   7   8   2          9.96          7.64         2.29 o                         
  -2   9   2         24.36         23.40         2.18 o                         
  -1   9   2          2.59          4.80         1.84 o                         
   0   9   2         19.90         20.09         2.35 o                         
   1   9   2          4.14          3.91         1.00 o                         
   2   9   2         27.09         24.41         1.65 o                         
   3   9   2        247.33        246.77        13.26 o                         
   4   9   2         32.93         31.92         2.63 o                         
   5   9   2         11.59         12.29         1.72 o                         
   6   9   2         36.56         39.31         3.69 o                         
   0  10   2          0.84         -1.37         1.37 o                         
   1  10   2          0.00         -1.73         1.73 o                         
   2  10   2          4.47          0.45         1.68 o                         
   3  10   2         15.18         14.31         3.20 o                         
   4  10   2         36.36         39.58         2.93 o                         
  -3  -9   3        190.37        226.40        12.68 o                         
  -2  -9   3          0.00         -0.33         1.60 o                         
  -1  -9   3         66.39         72.33         5.08 o                         
   0  -9   3          0.54          1.65         1.73 o                         
   1  -9   3         38.21         34.56         7.86 o                         
  -5  -8   3         41.01         40.73         4.28 o                         
  -4  -8   3         58.98         68.51         4.81 o                         
  -3  -8   3         21.34         23.48         2.42 o                         
  -2  -8   3          9.30          6.96         1.45 o                         
  -1  -8   3         36.83         42.63         3.07 o                         
   0  -8   3        109.19        124.93         7.31 o                         
   1  -8   3          5.34          5.66         2.32 o                         
   2  -8   3          9.27          9.46         4.01 o                         
   3  -8   3          9.96         11.31         1.41 o                         
  -6  -7   3         25.14         17.05         2.11 o                         
  -5  -7   3         46.52         42.35         2.95 o                         
  -4  -7   3         10.02         10.43         1.27 o                         
  -3  -7   3          9.64          9.32         1.27 o                         
  -2  -7   3          6.50          6.26         1.25 o                         
  -1  -7   3         52.39         54.09         3.00 o                         
   0  -7   3          5.34          5.51         1.14 o                         
   1  -7   3         30.37         28.48         2.17 o                         
   2  -7   3          1.45          1.46         1.14 o                         
   3  -7   3        100.89        102.14         4.00 o                         
   4  -7   3         35.09         30.90         2.54 o                         
  -6  -6   3          0.08          2.42         1.57 o                         
  -5  -6   3          3.13          3.77         0.92 o                         
  -4  -6   3        359.80        363.54         8.43 o                         
  -3  -6   3         46.65         43.62         1.95 o                         
  -2  -6   3        243.08        237.86         6.04 o                         
  -1  -6   3         11.18         10.01         0.83 o                         
   0  -6   3          5.30          4.34         0.83 o                         
   1  -6   3        987.34       1013.35        18.72 o                         
   2  -6   3         31.29         31.29         1.48 o                         
   3  -6   3        276.43        285.87         8.58 o                         
   4  -6   3          6.99          6.17         0.80 o                         
   5  -6   3         20.83         20.83         2.53 o                         
  -7  -5   3          3.29          3.29         1.39 o                         
  -6  -5   3        100.21         99.69         3.55 o                         
  -5  -5   3         19.63         19.23         1.07 o                         
  -4  -5   3          8.04          5.76         0.60 o                         
  -3  -5   3         64.32         64.41         1.87 o                         
  -2  -5   3          5.59          6.40         0.72 o                         
  -1  -5   3         77.05         81.19         1.98 o                         
   0  -5   3         46.16         47.33         1.40 o                         
   1  -5   3        737.55        770.55        15.25 o                         
   2  -5   3          9.57         10.56         0.75 o                         
   3  -5   3         20.37         20.38         1.21 o                         
   4  -5   3          0.26         -0.31         0.47 o                         
   5  -5   3         14.88         17.40         1.44 o                         
   6  -5   3         29.57         24.80         4.30 o                         
  -7  -4   3         35.39         34.90         6.16 o                         
  -6  -4   3          0.75          0.83         0.62 o                         
  -5  -4   3        125.67        128.13         3.69 o                         
  -4  -4   3          6.18          6.18         0.77 o                         
  -3  -4   3         10.88         11.49         0.82 o                         
  -2  -4   3        716.13        708.82        10.32 o                         
  -1  -4   3         34.27         34.10         0.97 o                         
   0  -4   3          2.19          1.41         0.35 o                         
   1  -4   3          6.94          7.42         0.69 o                         
   2  -4   3        505.82        523.59         8.41 o                         
   3  -4   3          7.33          7.24         0.53 o                         
   4  -4   3         21.79         23.90         1.04 o                         
   5  -4   3          7.27          8.01         0.66 o                         
   6  -4   3         26.03         22.30         3.38 o                         
   7  -4   3         30.14         24.47         4.20 o                         
  -7  -3   3        146.50        135.27        10.20 o                         
  -6  -3   3         85.23         93.26         2.78 o                         
  -5  -3   3        637.84        679.94        12.99 o                         
  -4  -3   3        246.78        246.04         5.05 o                         
  -3  -3   3        278.71        281.81         4.68 o                         
  -2  -3   3          1.21          0.38         0.45 o                         
  -1  -3   3          1.89          1.75         0.40 o                         
   0  -3   3        236.34        222.72         3.15 o                         
   1  -3   3         41.21         41.86         1.33 o                         
   2  -3   3         45.26         43.76         1.02 o                         
   3  -3   3          4.63          4.88         0.51 o                         
   4  -3   3         44.84         44.93         1.70 o                         
   5  -3   3          5.14          6.38         0.54 o                         
   6  -3   3         26.10         24.40         1.09 o                         
   7  -3   3          5.39          4.71         1.66 o                         
  -7  -2   3        330.71        335.16        13.82 o                         
  -6  -2   3         13.91         13.88         0.87 o                         
  -5  -2   3        366.04        392.16         6.36 o                         
  -4  -2   3          6.15          5.51         0.49 o                         
  -3  -2   3        128.00        133.41         2.35 o                         
  -2  -2   3        128.78        126.83         2.45 o                         
  -1  -2   3        302.79        336.52         4.61 o                         
   0  -2   3       7930.02       7888.75       187.33 o                         
   1  -2   3         80.79         77.11         1.83 o                         
   2  -2   3          4.70          3.64         0.37 o                         
   3  -2   3          5.95          5.38         0.39 o                         
   4  -2   3        281.16        302.46         4.59 o                         
   5  -2   3         31.26         33.54         1.23 o                         
   6  -2   3          2.54          1.77         0.61 o                         
   7  -2   3        146.45        153.70         8.39 o                         
   8  -2   3          5.54          3.93         2.12 o                         
  -7  -1   3         17.97         12.82         1.79 o                         
  -6  -1   3         35.97         32.77         1.30 o                         
  -5  -1   3         58.09         62.56         1.64 o                         
  -4  -1   3        231.60        230.59         3.47 o                         
  -3  -1   3        428.73        403.42         7.27 o                         
  -2  -1   3        436.13        421.22         7.12 o                         
  -1  -1   3        449.61        436.21         6.91 o                         
   0  -1   3        423.34        380.55         6.03 o                         
   1  -1   3        950.04        879.45        11.99 o                         
   2  -1   3         33.43         48.07         1.51 o                         
   3  -1   3        301.97        286.45         3.83 o                         
   4  -1   3        299.85        310.57         9.13 o                         
   5  -1   3         47.02         50.50         2.65 o                         
   6  -1   3          8.58          9.43         1.20 o                         
   7  -1   3         45.28         46.74         6.23 o                         
   8  -1   3          0.04         -1.26         1.26 o                         
  -7   0   3         29.24         26.19         2.47 o                         
  -6   0   3         21.36         20.71         0.97 o                         
  -5   0   3        127.48        132.14         2.65 o                         
  -4   0   3         28.15         30.54         0.85 o                         
  -3   0   3         31.15         38.52         1.01 o                         
  -2   0   3        253.89        252.33         4.14 o                         
  -1   0   3        968.04        947.71        19.41 o                         
   0   0   3         38.60         35.39         0.87 o                         
   1   0   3          1.76          1.17         0.21 o                         
   2   0   3       1145.36       1076.90        17.50 o                         
   3   0   3        106.68         95.70         2.00 o                         
   4   0   3         68.76         76.93         3.47 o                         
   5   0   3          0.41          0.27         0.47 o                         
   6   0   3          4.89          2.75         0.75 o                         
   7   0   3         66.84         74.88         4.20 o                         
   8   0   3         22.22         24.19         2.44 o                         
  -7   1   3          0.29          1.50         0.86 o                         
  -6   1   3         15.60         14.92         1.03 o                         
  -5   1   3        186.16        190.49         4.58 o                         
  -4   1   3         16.32         14.75         0.85 o                         
  -3   1   3        789.84        860.43        14.44 o                         
  -2   1   3         10.99          9.25         0.62 o                         
  -1   1   3        258.34        238.63         4.97 o                         
   0   1   3        660.82        557.37        12.28 o                         
   1   1   3          2.08          5.70         0.28 o                         
   2   1   3       3600.23       3156.14        56.76 o                         
   3   1   3        792.16        782.20        11.16 o                         
   4   1   3       2456.89       2564.68        51.54 o                         
   5   1   3        128.02        135.96         3.81 o                         
   6   1   3          3.86          4.91         1.10 o                         
   7   1   3         64.07         63.86         3.68 o                         
   8   1   3         83.83         88.92         5.69 o                         
  -7   2   3        121.18        116.32         5.79 o                         
  -6   2   3          7.23          8.02         0.69 o                         
  -5   2   3         63.17         65.79         1.75 o                         
  -4   2   3        119.30        129.68         2.75 o                         
  -3   2   3        285.12        263.52         5.35 o                         
  -2   2   3          7.77          9.73         0.44 o                         
  -1   2   3         35.84         39.90         0.99 o                         
   0   2   3        192.47        184.15         4.10 o                         
   1   2   3        136.71        161.17         3.69 o                         
   2   2   3       1562.74       1440.85        26.29 o                         
   3   2   3        139.32        147.34         2.61 o                         
   4   2   3         56.46         47.64         0.97 o                         
   5   2   3          0.28          0.50         0.47 o                         
   6   2   3         67.34         74.49         3.05 o                         
   7   2   3          7.96          6.80         1.05 o                         
   8   2   3          1.73          3.12         1.30 o                         
   9   2   3          2.07          1.89         1.48 o                         
  -7   3   3         25.10         23.99         2.71 o                         
  -6   3   3          1.71          0.93         0.80 o                         
  -5   3   3         14.63         15.71         1.12 o                         
  -4   3   3         66.89         69.68         2.10 o                         
  -3   3   3        471.61        488.66         9.15 o                         
  -2   3   3         28.06         23.72         0.77 o                         
  -1   3   3        168.51        170.53         2.87 o                         
   0   3   3         41.75         42.90         1.10 o                         
   1   3   3        700.42        680.12         9.94 o                         
   2   3   3         13.66         16.03         0.62 o                         
   3   3   3          9.36          9.36         0.46 o                         
   4   3   3         48.27         44.62         0.89 o                         
   5   3   3         56.05         49.58         2.29 o                         
   6   3   3          7.10          6.45         0.45 o                         
   7   3   3         39.92         42.23         2.44 o                         
   8   3   3          5.01          7.65         1.74 o                         
   9   3   3          0.12          1.73         1.43 o                         
  -6   4   3          0.71          0.01         0.90 o                         
  -5   4   3        162.88        173.20         5.61 o                         
  -4   4   3        930.20       1011.03        25.86 o                         
  -3   4   3          0.09          0.22         0.40 o                         
  -2   4   3         34.18         34.35         1.29 o                         
  -1   4   3         40.50         36.48         1.13 o                         
   0   4   3         35.29         36.75         1.17 o                         
   1   4   3        206.98        190.46         3.17 o                         
   2   4   3         58.15         58.21         1.22 o                         
   3   4   3        392.39        433.44         6.38 o                         
   4   4   3        678.46        721.60        12.12 o                         
   5   4   3         71.05         71.93         1.80 o                         
   6   4   3        181.29        178.73         4.49 o                         
   7   4   3         17.75         17.87         0.94 o                         
   8   4   3        278.16        292.63        14.46 o                         
  -6   5   3         22.66         19.11         1.69 o                         
  -5   5   3        113.40        117.41         6.67 o                         
  -4   5   3         23.11         20.82         1.22 o                         
  -3   5   3          3.69          3.47         0.54 o                         
  -2   5   3          5.33          5.69         0.67 o                         
  -1   5   3        141.37        137.89         3.72 o                         
   0   5   3          1.20          0.35         0.38 o                         
   1   5   3        103.33        122.71         2.43 o                         
   2   5   3          0.40          0.38         0.41 o                         
   3   5   3          4.90          3.84         0.42 o                         
   4   5   3          8.81          7.58         0.61 o                         
   5   5   3         56.75         57.78         1.66 o                         
   6   5   3         28.40         29.76         1.26 o                         
   7   5   3        158.11        161.56         4.82 o                         
   8   5   3        101.13         95.13         8.79 o                         
  -5   6   3         51.49         47.36         3.78 o                         
  -4   6   3        214.16        235.82         7.90 o                         
  -3   6   3        151.54        165.44         5.30 o                         
  -2   6   3          5.59          5.49         0.69 o                         
  -1   6   3         35.31         34.68         1.52 o                         
   0   6   3          6.97          4.64         0.61 o                         
   1   6   3         68.89         79.17         2.01 o                         
   2   6   3         84.97         89.75         2.46 o                         
   3   6   3         25.19         28.36         0.99 o                         
   4   6   3         90.00         88.92         2.08 o                         
   5   6   3          9.16         10.77         0.83 o                         
   6   6   3        107.65        114.81         3.42 o                         
   7   6   3          4.69          5.36         1.14 o                         
   8   6   3          1.82          3.73         1.10 o                         
  -4   7   3          2.18          1.80         0.85 o                         
  -3   7   3        104.78        105.05         5.14 o                         
  -2   7   3          0.10          0.15         0.74 o                         
  -1   7   3          5.78          4.27         0.73 o                         
   0   7   3        310.80        278.91         6.91 o                         
   1   7   3          0.47          1.37         0.54 o                         
   2   7   3         34.00         29.88         1.48 o                         
   3   7   3         40.20         42.50         1.42 o                         
   4   7   3         35.19         33.36         1.39 o                         
   5   7   3        262.67        281.10         6.09 o                         
   6   7   3          2.72          2.68         0.70 o                         
   7   7   3        268.74        302.45        22.01 o                         
   8   7   3         15.12         16.60         2.47 o                         
  -3   8   3         83.95         89.31         5.73 o                         
  -2   8   3         90.82         84.14         4.66 o                         
  -1   8   3        119.94        112.30         5.52 o                         
   0   8   3        115.47         87.51         3.76 o                         
   1   8   3          0.02         -0.31         0.57 o                         
   2   8   3          0.25          0.36         0.33 o                         
   3   8   3         42.59         44.46         1.93 o                         
   4   8   3          9.35         11.12         1.22 o                         
   5   8   3        303.99        327.66         9.32 o                         
   6   8   3        142.93        146.60         6.23 o                         
   7   8   3         98.44        108.57         6.39 o                         
  -2   9   3          1.93          0.81         1.61 o                         
  -1   9   3         20.60         20.76         2.52 o                         
   0   9   3         83.36         82.03         6.20 o                         
   1   9   3         15.24         20.20         1.76 o                         
   2   9   3         11.64         13.14         2.45 o                         
   3   9   3          1.18          0.27         1.50 o                         
   4   9   3          0.03          0.21         0.99 o                         
   5   9   3          0.56         -1.09         1.41 o                         
   6   9   3          2.51          2.50         1.35 o                         
   0  10   3          0.84         -1.81         1.81 o                         
   1  10   3         41.66         33.46         4.25 o                         
   2  10   3         43.92         44.96         4.27 o                         
   3  10   3         30.85         24.40         3.42 o                         
   4  10   3          4.16          0.61         1.81 o                         
  -1  -9   4        448.33        497.57        35.16 o                         
   0  -9   4          4.68          1.63         4.27 o                         
  -4  -8   4          2.50          2.77         1.56 o                         
  -3  -8   4        117.75        127.67         7.97 o                         
  -2  -8   4         28.58         30.19         2.95 o                         
  -1  -8   4         23.22         28.59         4.18 o                         
   0  -8   4         69.00         70.01         4.86 o                         
   1  -8   4         48.45         49.87         9.82 o                         
   2  -8   4         20.61         16.59         2.44 o                         
  -5  -7   4          4.23          4.33         1.31 o                         
  -4  -7   4          3.10          1.68         1.41 o                         
  -3  -7   4         12.62         10.66         1.83 o                         
  -2  -7   4         53.07         54.32         3.29 o                         
  -1  -7   4         46.17         44.61         2.49 o                         
   0  -7   4         51.94         57.32         3.89 o                         
   1  -7   4         92.94         92.37         4.40 o                         
   2  -7   4          1.08          0.39         1.06 o                         
   3  -7   4        140.04        147.23         7.16 o                         
   4  -7   4         38.43         38.19         4.26 o                         
  -6  -6   4          0.58         -0.92         1.60 o                         
  -5  -6   4          1.84          3.17         0.95 o                         
  -4  -6   4         73.24         63.45         2.48 o                         
  -3  -6   4          0.33         -0.36         0.36 o                         
  -2  -6   4          0.65         -0.27         0.66 o                         
  -1  -6   4         38.31         37.52         2.48 o                         
   0  -6   4          9.16          7.76         1.02 o                         
   1  -6   4        117.46        120.13         4.04 o                         
   2  -6   4         65.96         69.93         3.39 o                         
   3  -6   4        608.72        644.99        19.46 o                         
   4  -6   4          4.47          7.66         2.05 o                         
   5  -6   4          2.48          0.87         1.70 o                         
  -6  -5   4         22.16         22.32         2.54 o                         
  -5  -5   4        134.24        136.75         4.84 o                         
  -4  -5   4          9.71         14.04         1.09 o                         
  -3  -5   4         12.71         12.39         1.03 o                         
  -2  -5   4          0.69          0.52         0.59 o                         
  -1  -5   4          6.73          6.79         0.70 o                         
   0  -5   4          6.46          7.03         0.62 o                         
   1  -5   4        154.71        156.47         4.42 o                         
   2  -5   4        262.86        272.66         5.05 o                         
   3  -5   4        194.61        214.01         5.65 o                         
   4  -5   4         12.97         13.83         0.95 o                         
   5  -5   4         66.01         70.35         4.57 o                         
   6  -5   4         53.84         61.53         6.59 o                         
  -7  -4   4          9.73          8.68         2.26 o                         
  -6  -4   4         69.28         63.63         2.79 o                         
  -5  -4   4         13.96         15.45         1.14 o                         
  -4  -4   4          0.32          0.37         0.50 o                         
  -3  -4   4         36.37         38.80         1.40 o                         
  -2  -4   4         12.78         11.33         1.12 o                         
  -1  -4   4          0.02         -0.17         0.42 o                         
   0  -4   4        134.77        139.65         2.79 o                         
   1  -4   4        141.09        146.05         3.75 o                         
   2  -4   4        208.53        211.76         4.67 o                         
   3  -4   4         17.98         17.84         0.86 o                         
   4  -4   4        108.74        113.82         2.85 o                         
   5  -4   4         53.10         52.88         1.86 o                         
   6  -4   4          2.14          1.28         1.02 o                         
   7  -4   4          0.78          2.43         1.58 o                         
  -7  -3   4         13.56         12.67         2.13 o                         
  -6  -3   4         53.56         52.15         3.13 o                         
  -5  -3   4         85.56         85.37         2.49 o                         
  -4  -3   4        144.81        142.63         3.30 o                         
  -3  -3   4        117.15        118.25         2.48 o                         
  -2  -3   4         10.45          9.37         0.70 o                         
  -1  -3   4          0.13          0.58         0.41 o                         
   0  -3   4        125.36         99.15         1.89 o                         
   1  -3   4         70.02         71.00         1.70 o                         
   2  -3   4         96.78        103.84         2.25 o                         
   3  -3   4          8.33          9.58         0.81 o                         
   4  -3   4         29.71         33.09         1.28 o                         
   5  -3   4        147.22        148.02         3.91 o                         
   6  -3   4         65.89         68.13         2.93 o                         
   7  -3   4         70.42         75.00         5.40 o                         
  -7  -2   4          4.51          4.95         1.43 o                         
  -6  -2   4        101.57         98.02         3.24 o                         
  -5  -2   4        348.35        371.55         6.70 o                         
  -4  -2   4          9.13          7.92         0.60 o                         
  -3  -2   4        603.92        619.49        10.01 o                         
  -2  -2   4          3.35          5.62         0.57 o                         
  -1  -2   4          8.84          8.16         0.60 o                         
   0  -2   4        516.36        546.74         6.89 o                         
   1  -2   4        290.10        282.68         3.68 o                         
   2  -2   4        227.45        239.28         3.90 o                         
   3  -2   4         21.78         23.77         0.77 o                         
   4  -2   4        642.26        633.21         9.82 o                         
   5  -2   4         23.82         25.35         0.95 o                         
   6  -2   4        144.63        156.18         4.37 o                         
   7  -2   4         29.05         25.63         2.31 o                         
   8  -2   4          0.09         -2.01         2.01 o                         
  -7  -1   4          5.15          2.42         1.74 o                         
  -6  -1   4          1.23          0.78         0.59 o                         
  -5  -1   4          0.08          0.61         0.39 o                         
  -4  -1   4        117.09        121.65         2.41 o                         
  -3  -1   4        235.13        236.10         4.00 o                         
  -2  -1   4        348.61        342.83         5.39 o                         
  -1  -1   4        630.29        617.04         9.92 o                         
   0  -1   4          0.25          0.10         0.26 o                         
   1  -1   4         82.60         87.34         1.85 o                         
   2  -1   4        510.21        472.39         6.80 o                         
   3  -1   4         44.92         47.24         1.46 o                         
   4  -1   4         74.63         75.01         1.76 o                         
   5  -1   4         58.67         56.67         1.31 o                         
   6  -1   4          9.24         11.10         1.36 o                         
   7  -1   4        207.50        219.68        11.27 o                         
   8  -1   4        123.83        142.77        11.05 o                         
  -7   0   4          1.13          4.02         2.34 o                         
  -6   0   4         13.60         10.42         1.06 o                         
  -5   0   4        162.68        166.30         3.75 o                         
  -4   0   4        165.23        160.77         3.28 o                         
  -3   0   4          0.01         -0.37         0.37 o                         
  -2   0   4          5.10          4.59         0.33 o                         
  -1   0   4          8.68          2.90         0.36 o                         
   0   0   4        120.67        113.70         2.46 o                         
   1   0   4        382.05        374.25         7.38 o                         
   2   0   4         81.71         76.45         1.48 o                         
   3   0   4          8.94          8.84         0.36 o                         
   4   0   4         13.00         13.84         0.48 o                         
   5   0   4          4.84          4.89         1.25 o                         
   6   0   4        298.54        325.15         8.46 o                         
   7   0   4          0.68          0.10         0.83 o                         
   8   0   4         26.62         31.45         5.88 o                         
  -7   1   4          8.65          7.42         1.49 o                         
  -6   1   4          7.15          5.23         0.91 o                         
  -5   1   4          0.01         -0.05         0.50 o                         
  -4   1   4         71.19         67.29         1.69 o                         
  -3   1   4         25.20         31.72         1.06 o                         
  -2   1   4        208.73        213.26         3.72 o                         
  -1   1   4       3981.88       4170.56        71.75 o                         
   0   1   4          9.57         13.37         0.68 o                         
   1   1   4       1407.48       1288.17        35.29 o                         
   2   1   4         43.16         55.17         1.28 o                         
   3   1   4        478.41        429.10         8.63 o                         
   4   1   4       3341.79       3447.34        67.59 o                         
   5   1   4        379.27        390.47         8.18 o                         
   6   1   4        301.72        328.18         8.16 o                         
   7   1   4         15.06         12.17         1.22 o                         
   8   1   4          0.58         -0.80         1.24 o                         
  -7   2   4         28.31         24.59         2.05 o                         
  -6   2   4          0.02          0.63         0.86 o                         
  -5   2   4          6.21          4.92         0.79 o                         
  -4   2   4          1.50          2.19         0.55 o                         
  -3   2   4        208.79        225.94         4.60 o                         
  -2   2   4         97.56         77.24         1.65 o                         
  -1   2   4         29.50         23.43         0.93 o                         
   0   2   4         65.88         69.85         1.67 o                         
   1   2   4         21.59         26.23         1.36 o                         
   2   2   4        737.92        758.02        18.62 o                         
   3   2   4        550.01        556.93         9.53 o                         
   4   2   4        141.02        154.15         2.88 o                         
   5   2   4         92.44         98.09         1.76 o                         
   6   2   4        210.07        219.82         5.77 o                         
   7   2   4         18.94         18.26         1.95 o                         
   8   2   4          9.70          6.96         1.95 o                         
   9   2   4         53.83         55.21         4.48 o                         
  -6   3   4         21.04         19.56         1.70 o                         
  -5   3   4         34.58         34.17         1.61 o                         
  -4   3   4         24.95         24.00         0.92 o                         
  -3   3   4         97.18         93.68         2.40 o                         
  -2   3   4         43.08         43.23         1.47 o                         
  -1   3   4          1.27          0.13         0.42 o                         
   0   3   4        794.85        759.64        15.53 o                         
   1   3   4       1268.20       1268.87        20.75 o                         
   2   3   4         50.22         50.25         1.18 o                         
   3   3   4          3.55          4.04         0.34 o                         
   4   3   4        143.01        136.07         2.78 o                         
   5   3   4        402.74        424.09         6.92 o                         
   6   3   4        169.51        174.73         3.68 o                         
   7   3   4          5.33          3.98         1.07 o                         
   8   3   4          4.34          4.87         1.33 o                         
   9   3   4          0.03          0.15         1.46 o                         
  -6   4   4          2.71          0.20         1.75 o                         
  -5   4   4         32.81         35.79         1.67 o                         
  -4   4   4        177.34        176.38         4.49 o                         
  -3   4   4          0.07         -0.03         0.39 o                         
  -2   4   4       1081.02       1121.89        21.76 o                         
  -1   4   4         38.29         44.28         1.96 o                         
   0   4   4         64.92         56.03         1.58 o                         
   1   4   4         53.20         44.85         1.22 o                         
   2   4   4          1.32          0.58         0.28 o                         
   3   4   4        230.98        260.26         4.72 o                         
   4   4   4        890.73        886.45        13.37 o                         
   5   4   4         10.10          8.47         0.46 o                         
   6   4   4         53.34         58.06         1.72 o                         
   7   4   4         21.80         18.89         0.86 o                         
   8   4   4          4.72          3.36         1.15 o                         
  -5   5   4         41.67         35.03         2.28 o                         
  -4   5   4        294.50        322.50        10.24 o                         
  -3   5   4         34.73         35.78         1.48 o                         
  -2   5   4        220.56        228.23         5.12 o                         
  -1   5   4         11.00         10.39         0.61 o                         
   0   5   4          1.36          1.84         0.38 o                         
   1   5   4        663.95        678.81         9.45 o                         
   2   5   4        380.05        391.91         8.65 o                         
   3   5   4        893.99        966.03        14.98 o                         
   4   5   4          2.28          1.92         0.43 o                         
   5   5   4          3.21          2.71         0.44 o                         
   6   5   4         23.37         24.20         1.29 o                         
   7   5   4         54.70         51.32         2.18 o                         
   8   5   4          3.41          3.16         1.78 o                         
  -5   6   4          3.60          2.04         1.11 o                         
  -4   6   4         21.60         19.86         1.34 o                         
  -3   6   4          0.60          1.73         0.69 o                         
  -2   6   4         91.04         91.39         3.01 o                         
  -1   6   4          0.44          0.76         0.55 o                         
   0   6   4        108.52        106.32         3.20 o                         
   1   6   4         18.93         18.13         1.23 o                         
   2   6   4          0.00          0.10         0.54 o                         
   3   6   4        150.00        157.02         3.71 o                         
   4   6   4         62.69         66.73         2.06 o                         
   5   6   4         28.43         28.47         1.15 o                         
   6   6   4        241.89        266.96         7.55 o                         
   7   6   4          0.97          0.95         0.79 o                         
   8   6   4          0.68          1.51         1.20 o                         
  -4   7   4         12.21         12.76         1.95 o                         
  -3   7   4          0.34          0.59         0.76 o                         
  -2   7   4         16.71         16.40         1.67 o                         
  -1   7   4        105.90        109.88         4.37 o                         
   0   7   4         27.97         22.31         1.31 o                         
   1   7   4          2.43          1.63         0.50 o                         
   2   7   4        170.69        162.89         4.66 o                         
   3   7   4        419.62        431.07         8.87 o                         
   4   7   4         24.14         24.09         1.01 o                         
   5   7   4          0.42          0.47         0.95 o                         
   6   7   4         27.39         27.26         1.57 o                         
   7   7   4         93.96         94.90         5.67 o                         
   8   7   4          0.89          1.93         1.31 o                         
  -3   8   4          6.73          4.52         1.21 o                         
  -2   8   4         61.68         68.45         3.60 o                         
  -1   8   4         13.82         13.43         1.36 o                         
   0   8   4         90.32         71.29         3.11 o                         
   1   8   4         16.68         14.33         1.15 o                         
   2   8   4        113.07         92.70         5.36 o                         
   3   8   4          2.19          1.05         0.65 o                         
   4   8   4          8.86          8.78         0.82 o                         
   5   8   4        391.82        417.01        11.51 o                         
   6   8   4         36.06         28.65         2.75 o                         
   7   8   4        147.59        157.07         8.80 o                         
  -2   9   4          0.04         -0.63         1.27 o                         
  -1   9   4         12.11          8.18         1.99 o                         
   0   9   4          5.86          6.32         2.06 o                         
   1   9   4         43.91         37.50         3.87 o                         
   2   9   4          0.70          4.07         2.07 o                         
   3   9   4          1.78          1.24         0.96 o                         
   4   9   4          0.04         -0.43         1.01 o                         
   5   9   4        216.17        234.37         9.64 o                         
   6   9   4          0.03         -0.65         1.25 o                         
   0  10   4          3.69          2.34         1.43 o                         
   1  10   4          5.73          8.64         3.45 o                         
   2  10   4         28.45         25.40         5.12 o                         
   3  10   4          0.03          6.38         2.96 o                         
   4  10   4         23.55         29.97         5.38 o                         
  -3  -8   5         48.75         46.81         4.58 o                         
  -2  -8   5         60.56         67.95         4.74 o                         
  -1  -8   5        214.51        245.83        17.99 o                         
   0  -8   5        138.15        149.43         9.16 o                         
   1  -8   5         43.41         43.94         6.95 o                         
   2  -8   5          7.26          4.68         5.25 o                         
  -4  -7   5          3.88          4.33         1.89 o                         
  -3  -7   5          0.08          1.56         1.23 o                         
  -2  -7   5          3.75          2.65         1.39 o                         
  -1  -7   5          8.42          9.19         1.55 o                         
   0  -7   5         32.65         31.66         4.72 o                         
   1  -7   5         97.50         98.15         7.65 o                         
   2  -7   5          7.18          7.04         1.46 o                         
   3  -7   5          2.13          3.53         1.45 o                         
   4  -7   5          0.49         -0.04         1.30 o                         
  -5  -6   5          0.17          1.21         1.52 o                         
  -4  -6   5         28.60         27.19         2.05 o                         
  -3  -6   5         17.12         16.83         1.58 o                         
  -2  -6   5        441.45        436.73        12.24 o                         
  -1  -6   5         22.02         24.35         1.41 o                         
   0  -6   5         53.37         50.00         2.29 o                         
   1  -6   5          4.75          5.45         1.08 o                         
   2  -6   5         81.54         89.87         3.80 o                         
   3  -6   5         38.25         39.23         2.47 o                         
   4  -6   5          0.02         -0.81         0.89 o                         
   5  -6   5         43.70         37.23         2.78 o                         
  -6  -5   5         83.95         93.45         8.50 o                         
  -5  -5   5          9.07          7.76         1.13 o                         
  -4  -5   5        117.11        115.89         4.17 o                         
  -3  -5   5          3.17          1.23         0.81 o                         
  -2  -5   5         88.66         63.91         2.17 o                         
  -1  -5   5         98.45         98.28         2.72 o                         
   0  -5   5          2.85          2.60         0.74 o                         
   1  -5   5         49.05         43.09         1.85 o                         
   2  -5   5         17.92         14.62         1.01 o                         
   3  -5   5        614.98        656.11        14.44 o                         
   4  -5   5         52.41         56.74         2.58 o                         
   5  -5   5        460.10        479.51        25.65 o                         
   6  -5   5          0.42         -1.07         1.49 o                         
  -6  -4   5          4.40          2.93         1.33 o                         
  -5  -4   5          1.01          0.26         0.72 o                         
  -4  -4   5         49.89         49.25         1.95 o                         
  -3  -4   5          9.37          8.25         0.84 o                         
  -2  -4   5         33.80         37.80         1.48 o                         
  -1  -4   5          0.22          1.27         0.49 o                         
   0  -4   5        484.52        485.77         9.03 o                         
   1  -4   5          6.48          6.11         0.82 o                         
   2  -4   5          2.42          2.32         0.56 o                         
   3  -4   5          9.13          7.99         0.65 o                         
   4  -4   5          9.22         10.66         0.79 o                         
   5  -4   5         20.68         17.65         1.12 o                         
   6  -4   5         30.73         31.25         2.66 o                         
  -6  -3   5         78.93         82.90         5.68 o                         
  -5  -3   5          0.05          0.37         0.66 o                         
  -4  -3   5         38.55         39.95         1.48 o                         
  -3  -3   5        252.12        253.96         5.17 o                         
  -2  -3   5         73.81         75.92         2.07 o                         
  -1  -3   5         19.01         19.60         0.94 o                         
   0  -3   5         53.76         47.32         1.36 o                         
   1  -3   5        141.88        135.88         2.69 o                         
   2  -3   5         57.23         59.99         1.51 o                         
   3  -3   5         57.98         55.80         1.48 o                         
   4  -3   5         37.37         40.09         1.17 o                         
   5  -3   5          1.32          2.22         0.55 o                         
   6  -3   5         21.14         20.77         1.51 o                         
   7  -3   5         39.22         33.34         3.66 o                         
  -7  -2   5         12.86         11.30         2.18 o                         
  -6  -2   5         64.94         65.59         3.41 o                         
  -5  -2   5        721.25        768.14        15.73 o                         
  -4  -2   5          7.92          9.21         0.67 o                         
  -3  -2   5       1095.64       1143.04        19.33 o                         
  -2  -2   5         19.95         20.46         0.93 o                         
  -1  -2   5         74.89         72.24         1.74 o                         
   0  -2   5        123.15        129.69         2.55 o                         
   1  -2   5         74.14         87.35         1.74 o                         
   2  -2   5       1487.99       1545.82        15.96 o                         
   3  -2   5          4.27          3.93         0.43 o                         
   4  -2   5        357.81        356.60         6.82 o                         
   5  -2   5         94.95         98.91         2.26 o                         
   6  -2   5         24.18         24.71         1.16 o                         
   7  -2   5         38.84         37.91         3.88 o                         
   8  -2   5         32.25         24.84         3.76 o                         
  -7  -1   5         43.64         44.74         4.06 o                         
  -6  -1   5        102.86        111.11         5.72 o                         
  -5  -1   5        208.20        215.61         5.13 o                         
  -4  -1   5        148.79        155.96         3.09 o                         
  -3  -1   5          0.00          0.99         0.39 o                         
  -2  -1   5         25.91         23.80         0.88 o                         
  -1  -1   5        138.13        149.24         2.55 o                         
   0  -1   5        235.41        233.15         4.46 o                         
   1  -1   5          3.13          4.03         0.45 o                         
   2  -1   5        372.92        385.40         6.06 o                         
   3  -1   5          0.06          0.19         0.23 o                         
   4  -1   5         65.90         69.25         1.68 o                         
   5  -1   5        121.05        118.64         2.76 o                         
   6  -1   5         19.30         18.50         1.62 o                         
   7  -1   5          2.64          1.03         1.11 o                         
   8  -1   5         65.05         65.23         5.20 o                         
  -7   0   5        188.19        188.27        13.64 o                         
  -6   0   5          2.50          2.11         1.25 o                         
  -5   0   5          1.00          1.11         0.43 o                         
  -4   0   5        302.60        318.79         7.37 o                         
  -3   0   5          4.10          4.06         1.12 o                         
  -2   0   5          2.88          3.59         0.42 o                         
  -1   0   5        331.51        294.14         5.36 o                         
   0   0   5         42.30         47.42         1.33 o                         
   1   0   5          0.31          0.26         0.23 o                         
   2   0   5         57.06         57.44         1.09 o                         
   3   0   5        107.51        100.45         2.27 o                         
   4   0   5        111.40        107.10         1.82 o                         
   5   0   5         61.52         63.59         1.53 o                         
   6   0   5        193.56        206.45         8.28 o                         
   7   0   5          3.07          3.44         1.27 o                         
   8   0   5         18.19         19.63         3.96 o                         
  -6   1   5        299.77        318.82        16.73 o                         
  -5   1   5         31.79         30.28         1.53 o                         
  -4   1   5         20.05         22.98         1.08 o                         
  -3   1   5        185.13        188.85         4.20 o                         
  -2   1   5        233.44        227.19         3.82 o                         
  -1   1   5        259.21        289.86         4.36 o                         
   0   1   5         25.92         26.33         0.82 o                         
   1   1   5        846.62        878.43        16.97 o                         
   2   1   5        108.89        117.57         2.67 o                         
   3   1   5        197.56        199.70         2.98 o                         
   4   1   5        122.55        122.70         2.24 o                         
   5   1   5          6.34          5.76         0.46 o                         
   6   1   5        623.98        689.93        24.85 o                         
   7   1   5         10.11         10.88         1.21 o                         
   8   1   5         26.69         19.22         2.28 o                         
  -6   2   5        132.00        129.55         7.55 o                         
  -5   2   5        162.91        161.26         6.35 o                         
  -4   2   5          0.40          0.65         0.42 o                         
  -3   2   5        110.16        115.44         3.16 o                         
  -2   2   5        665.31        705.57        14.46 o                         
  -1   2   5         43.20         58.19         1.57 o                         
   0   2   5          7.61          6.44         0.36 o                         
   1   2   5         76.83         77.02         2.35 o                         
   2   2   5        100.86        100.73         3.11 o                         
   3   2   5         50.68         42.57         1.12 o                         
   4   2   5         14.38         19.10         0.80 o                         
   5   2   5        155.12        167.22         2.96 o                         
   6   2   5        120.94        127.18         3.50 o                         
   7   2   5        149.83        165.91         6.56 o                         
   8   2   5          0.07          0.97         1.36 o                         
  -6   3   5          9.65          9.24         1.62 o                         
  -5   3   5         71.88         75.17         3.48 o                         
  -4   3   5          0.85          0.98         0.58 o                         
  -3   3   5         50.08         49.66         1.69 o                         
  -2   3   5          3.16          3.85         0.52 o                         
  -1   3   5        128.60        126.81         3.23 o                         
   0   3   5        184.60        181.22         4.05 o                         
   1   3   5        267.32        273.81         5.94 o                         
   2   3   5         33.82         34.88         1.15 o                         
   3   3   5         90.00        101.73         1.96 o                         
   4   3   5        135.69        128.09         2.54 o                         
   5   3   5        225.25        227.04         4.20 o                         
   6   3   5         12.03          9.11         0.46 o                         
   7   3   5        153.35        162.59         8.05 o                         
   8   3   5         12.86          8.49         1.69 o                         
   9   3   5         21.65         19.81         2.42 o                         
  -6   4   5          0.14          4.67         2.90 o                         
  -5   4   5         78.90         89.47         4.54 o                         
  -4   4   5         23.63         26.60         1.28 o                         
  -3   4   5         94.80         95.09         2.85 o                         
  -2   4   5        183.76        195.73         4.30 o                         
  -1   4   5         89.55         95.05         2.53 o                         
   0   4   5         29.27         29.07         1.38 o                         
   1   4   5         18.23         19.04         0.86 o                         
   2   4   5        272.53        264.44         4.56 o                         
   3   4   5         45.56         48.52         1.26 o                         
   4   4   5         55.40         52.54         1.37 o                         
   5   4   5         59.11         69.55         1.70 o                         
   6   4   5          6.23          7.88         0.42 o                         
   7   4   5          1.39          1.49         0.21 o                         
   8   4   5         87.21         87.54         6.18 o                         
  -5   5   5         84.13         92.66         4.35 o                         
  -4   5   5          1.24          0.33         0.69 o                         
  -3   5   5        175.93        194.80         4.82 o                         
  -2   5   5       1054.53       1128.68        23.84 o                         
  -1   5   5          8.29          8.65         0.64 o                         
   0   5   5        336.42        348.07         7.19 o                         
   1   5   5         66.41         67.26         1.64 o                         
   2   5   5         66.92         58.53         1.39 o                         
   3   5   5         60.62         71.01         1.74 o                         
   4   5   5          1.57          1.65         0.30 o                         
   5   5   5        103.10        110.39         2.73 o                         
   6   5   5          0.38          0.70         0.32 o                         
   7   5   5         65.76         63.43         3.03 o                         
   8   5   5         46.86         45.03         4.41 o                         
  -4   6   5          0.73         -0.63         0.79 o                         
  -3   6   5          0.16          0.91         0.84 o                         
  -2   6   5         33.11         33.23         1.97 o                         
  -1   6   5        251.05        263.02         6.08 o                         
   0   6   5        274.85        280.58         6.11 o                         
   1   6   5         46.85         49.55         1.59 o                         
   2   6   5         29.83         25.17         1.03 o                         
   3   6   5         10.19         11.55         1.25 o                         
   4   6   5         56.02         56.45         1.80 o                         
   5   6   5         46.10         48.21         1.59 o                         
   6   6   5         60.59         61.69         2.20 o                         
   7   6   5         11.86          9.37         1.14 o                         
   8   6   5          0.41          0.25         0.86 o                         
  -4   7   5          2.81          3.58         1.59 o                         
  -3   7   5         77.45         79.16         4.24 o                         
  -2   7   5        103.51        103.22         3.94 o                         
  -1   7   5          2.46          2.40         0.64 o                         
   0   7   5        116.15        126.59         4.47 o                         
   1   7   5          9.54         10.27         1.14 o                         
   2   7   5          0.13          0.90         0.70 o                         
   3   7   5        241.69        256.49         6.89 o                         
   4   7   5          1.84          3.32         0.58 o                         
   5   7   5          1.30          1.13         0.58 o                         
   6   7   5         82.68         87.10         4.29 o                         
   7   7   5         21.76         20.87         2.96 o                         
   8   7   5          0.15          1.42         1.11 o                         
  -3   8   5         84.92        103.84         5.63 o                         
  -2   8   5          0.13          0.90         1.01 o                         
  -1   8   5          2.89          2.55         1.35 o                         
   0   8   5         26.57         23.06         1.91 o                         
   1   8   5        115.74        110.27         5.94 o                         
   2   8   5        676.87        666.57        23.81 o                         
   3   8   5          0.06         -0.29         0.45 o                         
   4   8   5         46.93         49.76         3.67 o                         
   5   8   5          1.85          1.13         0.70 o                         
   6   8   5          0.00         -0.21         0.96 o                         
   7   8   5        377.57        388.19        19.92 o                         
  -1   9   5          0.11          1.49         1.03 o                         
   0   9   5          6.33         11.82         3.88 o                         
   1   9   5         90.04         76.67         7.61 o                         
   2   9   5         51.87         60.24         4.56 o                         
   3   9   5         14.37         13.57         2.27 o                         
   4   9   5          0.01          0.25         1.10 o                         
   5   9   5        101.60        107.15         6.75 o                         
   6   9   5         15.96         14.83         2.06 o                         
   1  10   5         18.42         23.30         5.11 o                         
   2  10   5          8.42          9.87         3.86 o                         
   3  10   5         12.14          9.89         3.45 o                         
   4  10   5         22.57         14.29         3.66 o                         
  -1  -8   6         67.36         71.23         6.27 o                         
   0  -8   6         10.52         12.70         2.48 o                         
  -3  -7   6         43.22         41.71         3.83 o                         
  -2  -7   6          0.10          2.52         1.86 o                         
  -1  -7   6         24.54         20.76         2.03 o                         
   0  -7   6          1.59         -0.05         2.16 o                         
   1  -7   6          2.30          1.64         1.52 o                         
   2  -7   6         21.75         19.75         2.65 o                         
   3  -7   6          0.12         -0.87         1.84 o                         
  -4  -6   6         31.25         30.04         2.59 o                         
  -3  -6   6         12.34         14.54         1.99 o                         
  -2  -6   6         21.01         25.47         1.64 o                         
  -1  -6   6          0.95          1.39         0.66 o                         
   0  -6   6          0.45          0.81         0.62 o                         
   1  -6   6          5.09          5.90         1.29 o                         
   2  -6   6        141.86        150.08         8.14 o                         
   3  -6   6         17.70         16.00         1.68 o                         
   4  -6   6          4.20          5.26         1.33 o                         
  -5  -5   6         56.25         67.49         3.74 o                         
  -4  -5   6        141.32        139.86         5.66 o                         
  -3  -5   6         90.03         98.11         4.08 o                         
  -2  -5   6         55.28         40.11         1.83 o                         
  -1  -5   6         42.65         34.17         1.30 o                         
   0  -5   6         53.53         36.11         1.35 o                         
   1  -5   6          4.44          2.04         0.86 o                         
   2  -5   6         27.27         26.79         1.43 o                         
   3  -5   6        307.24        329.33        11.11 o                         
   4  -5   6         49.96         49.00         2.54 o                         
   5  -5   6        194.45        214.97        12.98 o                         
  -6  -4   6          0.72         -0.69         1.35 o                         
  -5  -4   6          9.14          7.46         1.67 o                         
  -4  -4   6          0.05         -0.68         0.68 o                         
  -3  -4   6          3.73          2.20         0.70 o                         
  -2  -4   6          7.45          5.05         0.74 o                         
  -1  -4   6         44.81         43.35         1.59 o                         
   0  -4   6         70.19         75.85         2.01 o                         
   1  -4   6          4.40          3.74         0.62 o                         
   2  -4   6          7.06          6.67         0.77 o                         
   3  -4   6          0.25          0.17         0.51 o                         
   4  -4   6        468.01        511.74        14.73 o                         
   5  -4   6          8.30          8.09         1.10 o                         
   6  -4   6          1.18          1.00         1.89 o                         
  -6  -3   6          0.32         -0.86         1.48 o                         
  -5  -3   6         38.69         43.09         2.52 o                         
  -4  -3   6         13.72         14.75         1.15 o                         
  -3  -3   6         66.97         69.21         2.05 o                         
  -2  -3   6         91.48         91.16         2.46 o                         
  -1  -3   6        136.11        137.83         3.35 o                         
   0  -3   6         15.28         15.10         0.78 o                         
   1  -3   6        301.07        294.94         5.59 o                         
   2  -3   6         20.03         21.22         1.36 o                         
   3  -3   6        159.11        162.76         3.48 o                         
   4  -3   6         18.19         16.15         0.87 o                         
   5  -3   6         73.02         75.27         3.03 o                         
   6  -3   6         19.01         11.43         1.69 o                         
   7  -3   6         26.21         20.49         2.46 o                         
  -6  -2   6         31.81         33.23         2.83 o                         
  -5  -2   6         44.34         41.69         1.79 o                         
  -4  -2   6          5.72          3.90         1.19 o                         
  -3  -2   6        576.87        615.48        12.37 o                         
  -2  -2   6          3.35          2.93         0.58 o                         
  -1  -2   6        403.76        408.02         7.65 o                         
   0  -2   6         90.67         84.01         1.88 o                         
   1  -2   6         72.57         74.07         1.97 o                         
   2  -2   6          2.14          3.22         0.48 o                         
   3  -2   6         43.55         47.29         1.65 o                         
   4  -2   6          7.97          8.50         0.58 o                         
   5  -2   6          0.10          1.11         0.42 o                         
   6  -2   6         90.67         96.53         4.21 o                         
   7  -2   6        106.00        122.46         7.08 o                         
  -6  -1   6          2.42          3.52         1.23 o                         
  -5  -1   6         27.81         27.22         2.00 o                         
  -4  -1   6        103.38        105.72         2.57 o                         
  -3  -1   6        563.06        608.00         9.99 o                         
  -2  -1   6         17.59         15.93         0.84 o                         
  -1  -1   6         58.77         64.16         1.66 o                         
   0  -1   6          4.07          4.02         0.52 o                         
   1  -1   6        243.17        229.24         3.84 o                         
   2  -1   6        505.48        525.09         7.72 o                         
   3  -1   6        721.10        745.36        10.81 o                         
   4  -1   6          3.11          3.57         0.38 o                         
   5  -1   6         51.65         55.20         1.67 o                         
   6  -1   6         10.43         10.06         0.51 o                         
   7  -1   6         10.46         10.64         1.96 o                         
   8  -1   6         10.08          6.75         2.18 o                         
  -6   0   6          0.06          1.19         1.49 o                         
  -5   0   6         21.17         19.28         1.71 o                         
  -4   0   6         22.03         21.80         1.02 o                         
  -3   0   6        271.44        287.72         5.86 o                         
  -2   0   6         69.94         75.42         1.60 o                         
  -1   0   6         40.79         42.15         1.30 o                         
   0   0   6         15.91         18.04         0.70 o                         
   1   0   6         58.71         57.14         1.40 o                         
   2   0   6       1177.70       1190.88        21.07 o                         
   3   0   6        266.18        256.57         5.16 o                         
   4   0   6         17.62         18.19         0.80 o                         
   5   0   6          7.61          6.33         0.48 o                         
   6   0   6         25.21         21.80         0.99 o                         
   7   0   6         14.27         12.53         1.66 o                         
   8   0   6          7.24          6.25         2.92 o                         
  -6   1   6          1.31          1.90         1.94 o                         
  -5   1   6         10.91         10.82         1.19 o                         
  -4   1   6         87.16         77.74         2.71 o                         
  -3   1   6        109.58        107.00         3.41 o                         
  -2   1   6         43.67         45.66         1.59 o                         
  -1   1   6          0.36          0.75         0.31 o                         
   0   1   6        143.41        151.30         3.62 o                         
   1   1   6        869.00        925.44        22.74 o                         
   2   1   6          2.97          3.47         0.51 o                         
   3   1   6        564.22        583.18         9.55 o                         
   4   1   6        161.53        169.66         2.91 o                         
   5   1   6          7.45          7.69         0.61 o                         
   6   1   6        299.93        335.98        10.02 o                         
   7   1   6         38.67         44.19         4.73 o                         
   8   1   6         59.80         53.01         7.60 o                         
  -6   2   6         19.10          9.73         1.93 o                         
  -5   2   6         49.46         52.48         2.41 o                         
  -4   2   6        170.60        170.32         6.00 o                         
  -3   2   6          8.67          8.71         0.62 o                         
  -2   2   6         53.41         68.01         2.09 o                         
  -1   2   6         56.66         64.28         1.67 o                         
   0   2   6        169.37        199.11         4.10 o                         
   1   2   6        438.46        504.76        10.59 o                         
   2   2   6        212.82        214.71         4.58 o                         
   3   2   6        171.13        183.32         3.57 o                         
   4   2   6        953.33       1001.71        17.67 o                         
   5   2   6         92.54        103.44         2.32 o                         
   6   2   6        576.89        602.64        12.25 o                         
   7   2   6         69.62         69.22         3.21 o                         
   8   2   6        324.68        345.32        18.22 o                         
  -6   3   6          0.53         -0.54         1.43 o                         
  -5   3   6          6.34          5.40         1.12 o                         
  -4   3   6         76.85         80.64         3.86 o                         
  -3   3   6         30.59         24.04         1.38 o                         
  -2   3   6          0.54          0.12         0.33 o                         
  -1   3   6          2.65          3.15         0.39 o                         
   0   3   6         11.94         15.06         0.65 o                         
   1   3   6        111.86        121.65         2.94 o                         
   2   3   6        170.27        170.13         4.95 o                         
   3   3   6         22.39         22.27         0.95 o                         
   4   3   6         30.16         31.03         1.29 o                         
   5   3   6         49.37         43.16         1.20 o                         
   6   3   6        110.27        111.97         3.05 o                         
   7   3   6          8.68          6.23         0.82 o                         
   8   3   6         54.51         34.73         4.13 o                         
  -5   4   6          5.62          4.90         1.44 o                         
  -4   4   6         57.81         55.77         2.92 o                         
  -3   4   6         51.23         51.91         1.87 o                         
  -2   4   6          2.15          2.10         0.79 o                         
  -1   4   6        124.95        124.01         4.10 o                         
   0   4   6        214.86        214.73         5.54 o                         
   1   4   6          5.15          7.04         0.54 o                         
   2   4   6          1.16          1.25         0.42 o                         
   3   4   6          8.77          7.75         0.57 o                         
   4   4   6         13.68         12.99         0.66 o                         
   5   4   6         49.62         52.85         1.43 o                         
   6   4   6        144.85        153.81         3.57 o                         
   7   4   6          8.80          8.45         0.54 o                         
   8   4   6         30.21         30.78         3.49 o                         
  -5   5   6         72.68         68.37         5.47 o                         
  -4   5   6          1.48          2.69         0.75 o                         
  -3   5   6         64.55         72.30         2.82 o                         
  -2   5   6        225.93        236.29         6.52 o                         
  -1   5   6        203.77        210.07         5.06 o                         
   0   5   6       1168.00       1240.29        24.23 o                         
   1   5   6         27.40         27.46         1.38 o                         
   2   5   6         47.39         55.72         1.63 o                         
   3   5   6        401.74        412.38         7.14 o                         
   4   5   6        198.46        212.00         4.11 o                         
   5   5   6        225.81        242.42         5.00 o                         
   6   5   6          1.45          2.17         0.37 o                         
   7   5   6         19.67         15.78         0.98 o                         
   8   5   6         38.25         16.36         2.79 o                         
  -4   6   6         52.10         50.85         4.02 o                         
  -3   6   6        172.50        176.27         7.62 o                         
  -2   6   6         50.02         49.92         2.15 o                         
  -1   6   6         73.68         71.87         2.65 o                         
   0   6   6         90.16         92.82         4.20 o                         
   1   6   6          9.54         10.04         0.75 o                         
   2   6   6         31.61         31.28         1.14 o                         
   3   6   6         62.79         64.90         2.18 o                         
   4   6   6          2.95          1.86         0.40 o                         
   5   6   6          0.48          0.59         0.43 o                         
   6   6   6         30.64         32.14         1.44 o                         
   7   6   6          5.18          4.82         0.80 o                         
   8   6   6         46.34         45.52         3.52 o                         
  -3   7   6          2.87          1.72         1.00 o                         
  -2   7   6         21.18         19.65         1.81 o                         
  -1   7   6         89.17         97.45         3.65 o                         
   0   7   6         85.97         87.11         3.61 o                         
   1   7   6         13.05         11.66         1.05 o                         
   2   7   6         15.61         17.23         1.62 o                         
   3   7   6         23.09         27.12         1.56 o                         
   4   7   6          3.51          3.78         0.69 o                         
   5   7   6         21.24         22.89         1.32 o                         
   6   7   6          7.37          6.12         0.73 o                         
   7   7   6         48.90         45.72         2.97 o                         
   8   7   6         16.26          7.41         3.18 o                         
  -2   8   6          3.41          1.71         0.94 o                         
  -1   8   6         14.80          7.65         1.30 o                         
   0   8   6          1.85          2.79         1.28 o                         
   1   8   6         64.63         71.74         4.26 o                         
   2   8   6          1.88          3.08         1.08 o                         
   3   8   6          7.10         10.54         1.73 o                         
   4   8   6        391.01        414.97        13.25 o                         
   5   8   6         27.40         25.27         1.49 o                         
   6   8   6          4.70          4.36         1.00 o                         
   7   8   6         39.27         36.78         3.81 o                         
  -1   9   6         26.26         30.65         2.49 o                         
   0   9   6         41.35         37.41         3.65 o                         
   1   9   6          5.39         14.05         4.24 o                         
   2   9   6         19.21         13.46         2.27 o                         
   3   9   6         11.95          8.93         1.17 o                         
   4   9   6         40.02         34.68         2.51 o                         
   5   9   6          4.06          4.84         1.44 o                         
   6   9   6          0.01         -1.48         1.48 o                         
   1  10   6         16.81         15.86         4.65 o                         
   2  10   6          7.26         10.22         4.42 o                         
   3  10   6         11.56         15.28         4.13 o                         
   4  10   6         38.11         33.83         5.05 o                         
  -2  -7   7         10.25          5.24         1.53 o                         
  -1  -7   7          3.73          2.48         1.33 o                         
   0  -7   7          3.09          5.31         3.70 o                         
   1  -7   7         18.64         22.82         3.22 o                         
   2  -7   7          8.72          8.55         2.30 o                         
  -4  -6   7         12.12         10.96         2.34 o                         
  -3  -6   7          0.53          0.95         1.31 o                         
  -2  -6   7          3.90          3.52         2.11 o                         
  -1  -6   7          0.27          0.39         0.68 o                         
   0  -6   7          2.06          2.45         0.86 o                         
   1  -6   7         18.64         19.99         2.25 o                         
   2  -6   7         37.99         33.36         2.38 o                         
   3  -6   7          0.01          0.23         2.11 o                         
   4  -6   7         14.64         14.76         2.26 o                         
  -4  -5   7          3.00          3.48         1.36 o                         
  -3  -5   7         52.82         47.19         3.02 o                         
  -2  -5   7          9.95          9.71         2.13 o                         
  -1  -5   7          2.14          1.64         0.98 o                         
   0  -5   7        396.43        380.31         9.35 o                         
   1  -5   7         15.80         16.68         1.42 o                         
   2  -5   7         23.97         19.76         1.28 o                         
   3  -5   7          0.63          0.75         0.69 o                         
   4  -5   7          0.89         -0.77         0.85 o                         
   5  -5   7        262.75        273.20        16.09 o                         
  -5  -4   7          0.04         -1.22         1.22 o                         
  -4  -4   7         28.29         21.69         2.06 o                         
  -3  -4   7          1.35          0.50         0.91 o                         
  -2  -4   7          1.27          1.31         0.83 o                         
  -1  -4   7         51.61         42.45         2.16 o                         
   0  -4   7         16.47         10.92         0.82 o                         
   1  -4   7          6.85          5.93         0.78 o                         
   2  -4   7         14.08         13.00         0.98 o                         
   3  -4   7          1.97          0.99         0.64 o                         
   4  -4   7         48.41         45.81         1.89 o                         
   5  -4   7         83.22         82.23         4.81 o                         
   6  -4   7        139.12        139.97        11.17 o                         
  -5  -3   7         41.02         38.77         2.96 o                         
  -4  -3   7        143.24        153.83         5.88 o                         
  -3  -3   7          5.98          5.92         0.74 o                         
  -2  -3   7         43.05         36.21         1.69 o                         
  -1  -3   7          1.48          3.11         0.90 o                         
   0  -3   7          8.11          6.91         0.65 o                         
   1  -3   7         51.76         50.03         1.54 o                         
   2  -3   7        191.25        204.30         5.14 o                         
   3  -3   7          1.60          1.51         0.60 o                         
   4  -3   7         28.46         26.85         1.87 o                         
   5  -3   7         29.77         30.39         1.32 o                         
   6  -3   7          0.92          0.93         0.89 o                         
   7  -3   7         78.94         76.15         4.52 o                         
  -6  -2   7          5.21          3.56         2.64 o                         
  -5  -2   7         30.67         29.31         3.07 o                         
  -4  -2   7        170.48        179.44         6.48 o                         
  -3  -2   7         43.38         44.41         1.60 o                         
  -2  -2   7         14.64         14.05         1.04 o                         
  -1  -2   7        775.27        775.12        14.38 o                         
   0  -2   7          2.36          1.71         0.50 o                         
   1  -2   7          1.60          1.61         0.43 o                         
   2  -2   7          0.40          0.44         0.52 o                         
   3  -2   7         25.50         25.14         0.93 o                         
   4  -2   7         81.07         89.22         2.73 o                         
   5  -2   7          0.78          1.75         0.54 o                         
   6  -2   7        184.38        174.20         6.48 o                         
   7  -2   7          2.37          2.49         0.66 o                         
  -6  -1   7        178.56        172.70        13.45 o                         
  -5  -1   7         44.28         36.98         2.86 o                         
  -4  -1   7         14.04         13.82         1.11 o                         
  -3  -1   7        267.54        278.36         5.20 o                         
  -2  -1   7        661.52        660.40        11.66 o                         
  -1  -1   7       1527.74       1558.22        26.07 o                         
   0  -1   7         15.21         18.34         0.90 o                         
   1  -1   7         20.23         20.08         0.79 o                         
   2  -1   7        153.19        152.09         2.88 o                         
   3  -1   7         69.41         68.48         1.79 o                         
   4  -1   7        699.14        742.25        13.75 o                         
   5  -1   7        104.97        114.28         2.73 o                         
   6  -1   7          2.12          1.56         0.48 o                         
   7  -1   7          3.51          0.60         1.34 o                         
   8  -1   7          3.04          4.02         2.12 o                         
  -6   0   7         19.70         16.60         2.25 o                         
  -5   0   7          0.06         -0.08         0.75 o                         
  -4   0   7         48.67         50.70         2.38 o                         
  -3   0   7        123.84        126.20         3.44 o                         
  -2   0   7         77.73         82.72         1.91 o                         
  -1   0   7        120.59        121.24         2.44 o                         
   0   0   7        433.63        444.50         7.83 o                         
   1   0   7         88.19         83.65         1.88 o                         
   2   0   7        125.11        123.88         4.01 o                         
   3   0   7         16.01         15.43         1.12 o                         
   4   0   7         33.05         32.58         1.64 o                         
   5   0   7          3.53          2.98         0.56 o                         
   6   0   7         43.55         45.82         1.80 o                         
   7   0   7          3.38          1.69         1.04 o                         
   8   0   7         47.70         41.19         7.56 o                         
  -6   1   7          3.56          3.13         1.66 o                         
  -5   1   7         16.23         14.00         2.46 o                         
  -4   1   7         21.03         16.20         1.20 o                         
  -3   1   7          0.99          1.08         0.48 o                         
  -2   1   7         63.61         54.06         1.72 o                         
  -1   1   7         14.07         12.91         0.67 o                         
   0   1   7        566.78        556.39        11.94 o                         
   1   1   7        265.08        250.88         5.25 o                         
   2   1   7          0.38          0.38         0.48 o                         
   3   1   7         29.86         32.95         1.07 o                         
   4   1   7          0.79          1.00         0.32 o                         
   5   1   7        168.27        173.36         4.48 o                         
   6   1   7         79.25         86.40         2.76 o                         
   7   1   7          2.04          1.01         0.73 o                         
   8   1   7         82.63         76.25         5.64 o                         
  -5   2   7         18.41         13.63         2.40 o                         
  -4   2   7        224.10        206.50         7.41 o                         
  -3   2   7         81.03         75.71         2.65 o                         
  -2   2   7        125.38         97.66         2.82 o                         
  -1   2   7        172.47        184.74         4.88 o                         
   0   2   7          1.01          1.10         0.43 o                         
   1   2   7        479.25        502.73        10.50 o                         
   2   2   7        598.84        621.76        13.63 o                         
   3   2   7        243.95        287.26         6.27 o                         
   4   2   7        321.74        332.51         8.29 o                         
   5   2   7         85.87         84.61         2.14 o                         
   6   2   7        160.22        162.70         4.65 o                         
   7   2   7         38.39         34.07         1.86 o                         
   8   2   7        141.64        139.57         8.01 o                         
  -5   3   7         41.48         34.70         2.96 o                         
  -4   3   7        122.41        119.32         5.83 o                         
  -3   3   7          0.31          0.16         0.77 o                         
  -2   3   7         46.63         49.88         1.96 o                         
  -1   3   7         20.87         18.70         0.98 o                         
   0   3   7         63.50         72.29         2.10 o                         
   1   3   7        429.97        422.47        10.15 o                         
   2   3   7        133.07        124.56         4.48 o                         
   3   3   7         72.89         68.83         2.31 o                         
   4   3   7         38.50         39.36         1.36 o                         
   5   3   7         18.87         17.93         1.11 o                         
   6   3   7          0.05          0.59         0.29 o                         
   7   3   7        123.00        115.63         4.04 o                         
   8   3   7          0.08          0.74         1.37 o                         
  -5   4   7         12.22         11.41         3.89 o                         
  -4   4   7          0.01         -0.51         0.78 o                         
  -3   4   7         36.96         31.55         2.05 o                         
  -2   4   7         10.15         10.14         0.78 o                         
  -1   4   7         45.49         43.64         1.59 o                         
   0   4   7        116.72        123.09         3.54 o                         
   1   4   7         20.17         24.98         1.61 o                         
   2   4   7         45.72         52.05         2.09 o                         
   3   4   7         76.21         79.84         2.32 o                         
   4   4   7         92.98         94.34         2.46 o                         
   5   4   7          5.66          4.17         0.36 o                         
   6   4   7        106.42        111.56         3.23 o                         
   7   4   7         43.97         42.62         1.51 o                         
   8   4   7          4.06          3.14         1.16 o                         
  -4   5   7          1.59          3.56         1.38 o                         
  -3   5   7        144.62        162.99         6.35 o                         
  -2   5   7         58.70         63.21         3.81 o                         
  -1   5   7         36.68         33.19         1.50 o                         
   0   5   7        849.72        916.54        19.15 o                         
   1   5   7        287.25        294.35         6.32 o                         
   2   5   7        552.89        584.00        12.56 o                         
   3   5   7        545.47        577.11        11.36 o                         
   4   5   7          5.96          6.10         0.60 o                         
   5   5   7          1.66          1.52         0.44 o                         
   6   5   7         16.03         15.29         0.82 o                         
   7   5   7          6.34          3.33         0.66 o                         
   8   5   7          0.77          0.59         0.72 o                         
  -4   6   7          5.37          3.13         1.17 o                         
  -3   6   7         98.42         94.15         5.56 o                         
  -2   6   7          7.50          7.53         1.16 o                         
  -1   6   7        230.89        248.85         8.11 o                         
   0   6   7        119.84        123.67         3.32 o                         
   1   6   7         38.65         41.02         1.56 o                         
   2   6   7          2.14          2.36         0.80 o                         
   3   6   7         11.86         12.17         1.05 o                         
   4   6   7          7.91          8.32         0.56 o                         
   5   6   7        270.11        292.45         6.92 o                         
   6   6   7          4.42          2.20         0.57 o                         
   7   6   7          0.07          0.06         1.04 o                         
   8   6   7          1.44          0.28         1.13 o                         
  -3   7   7          0.55          0.83         1.41 o                         
  -2   7   7         11.81         11.23         1.63 o                         
  -1   7   7          0.47          0.21         0.72 o                         
   0   7   7         95.37         95.05         3.21 o                         
   1   7   7        245.07        250.14         8.70 o                         
   2   7   7          0.45          1.37         0.52 o                         
   3   7   7          9.66         10.64         0.78 o                         
   4   7   7         26.85         26.10         1.44 o                         
   5   7   7        276.59        308.96         9.79 o                         
   6   7   7         12.04         13.42         1.06 o                         
   7   7   7         18.32         17.94         1.75 o                         
  -2   8   7          0.24          0.04         0.91 o                         
  -1   8   7        173.09        189.32        13.36 o                         
   0   8   7         15.03         14.43         1.77 o                         
   1   8   7         14.86         12.52         1.41 o                         
   2   8   7         46.04         45.78         3.15 o                         
   3   8   7          4.51          3.73         0.99 o                         
   4   8   7         68.86         68.04         2.95 o                         
   5   8   7         17.46         14.85         1.23 o                         
   6   8   7         88.85        100.16         9.75 o                         
   7   8   7         36.63         34.86         2.99 o                         
   0   9   7          8.33         10.06         1.48 o                         
   1   9   7          0.01          0.24         1.60 o                         
   2   9   7         12.62          7.81         1.85 o                         
   3   9   7         80.97         74.56         3.74 o                         
   4   9   7         13.82          9.06         3.12 o                         
   5   9   7         10.73          9.73         1.76 o                         
   6   9   7         50.41         24.47         6.61 o                         
   2  10   7         32.57         41.38         5.47 o                         
   3  10   7          3.68          2.45         3.33 o                         
  -2  -6   8         21.36         17.35         2.23 o                         
  -1  -6   8          1.00          0.66         1.29 o                         
   0  -6   8         17.75         22.30         3.33 o                         
   1  -6   8         10.38          8.17         2.17 o                         
   2  -6   8         61.56         55.91         4.92 o                         
   3  -6   8         11.01         11.37         1.50 o                         
  -3  -5   8         64.69         87.04         4.65 o                         
  -2  -5   8         11.15         15.39         2.00 o                         
  -1  -5   8          1.78          1.64         1.07 o                         
   0  -5   8          1.85          0.39         0.89 o                         
   1  -5   8         94.92         89.90         4.36 o                         
   2  -5   8         72.41         64.75         3.46 o                         
   3  -5   8         49.66         52.05         2.27 o                         
   4  -5   8         25.84         15.94         1.97 o                         
  -4  -4   8         18.50         19.55         2.11 o                         
  -3  -4   8         82.66         97.02         5.43 o                         
  -2  -4   8          1.79          1.13         0.94 o                         
  -1  -4   8         20.73         17.15         1.40 o                         
   0  -4   8          3.24          4.10         0.73 o                         
   1  -4   8          3.15          4.13         0.83 o                         
   2  -4   8         32.93         27.17         1.73 o                         
   3  -4   8          0.29         -0.50         0.75 o                         
   4  -4   8         51.53         45.86         1.85 o                         
   5  -4   8         82.73         81.24         5.46 o                         
  -5  -3   8         13.34         11.72         2.18 o                         
  -4  -3   8         19.08         19.35         2.74 o                         
  -3  -3   8         58.89         57.43         2.92 o                         
  -2  -3   8          0.77          3.00         0.93 o                         
  -1  -3   8         30.94         27.41         1.43 o                         
   0  -3   8         18.32         20.20         1.39 o                         
   1  -3   8         84.43         82.79         2.40 o                         
   2  -3   8          4.32          4.38         0.79 o                         
   3  -3   8         20.13         21.60         1.46 o                         
   4  -3   8          0.19          0.20         0.52 o                         
   5  -3   8         67.28         68.78         3.17 o                         
   6  -3   8          2.04          1.79         0.90 o                         
  -5  -2   8          1.70          3.02         1.59 o                         
  -4  -2   8         18.15         18.04         1.26 o                         
  -3  -2   8          3.40          3.49         0.86 o                         
  -2  -2   8          5.94          7.45         0.88 o                         
  -1  -2   8          6.16          5.35         0.68 o                         
   0  -2   8         57.52         56.79         1.93 o                         
   1  -2   8         47.53         48.12         2.38 o                         
   2  -2   8        112.79        116.63         3.09 o                         
   3  -2   8          8.71          7.65         0.64 o                         
   4  -2   8          3.66          4.30         0.74 o                         
   5  -2   8         11.68         10.21         0.93 o                         
   6  -2   8          5.74          5.39         0.86 o                         
   7  -2   8          6.70          5.10         1.01 o                         
  -5  -1   8         10.31          9.60         1.79 o                         
  -4  -1   8        157.36        170.43         5.76 o                         
  -3  -1   8         13.24         14.09         1.04 o                         
  -2  -1   8         34.03         34.32         1.84 o                         
  -1  -1   8        579.63        618.37        12.32 o                         
   0  -1   8         15.32         18.98         0.91 o                         
   1  -1   8        692.55        745.64        14.12 o                         
   2  -1   8         30.79         30.65         1.05 o                         
   3  -1   8        224.16        231.09         5.22 o                         
   4  -1   8        179.47        186.45         4.65 o                         
   5  -1   8         63.97         67.03         1.87 o                         
   6  -1   8         69.51         66.43         2.23 o                         
   7  -1   8          3.06          3.05         1.01 o                         
  -5   0   8         62.65         61.84         5.06 o                         
  -4   0   8          4.88          6.38         0.91 o                         
  -3   0   8        137.24        136.70         4.88 o                         
  -2   0   8        319.75        348.50         6.88 o                         
  -1   0   8         31.53         33.34         1.32 o                         
   0   0   8          1.72          1.58         0.54 o                         
   1   0   8        110.85        113.37         2.28 o                         
   2   0   8          3.62          3.71         0.62 o                         
   3   0   8          9.94          9.26         0.60 o                         
   4   0   8          7.13          6.20         0.47 o                         
   5   0   8          2.76          2.90         0.44 o                         
   6   0   8         46.43         49.39         1.58 o                         
   7   0   8         15.34         11.21         1.53 o                         
   8   0   8          0.92         -0.14         2.01 o                         
  -5   1   8         18.42         18.55         5.43 o                         
  -4   1   8          8.02          7.58         1.09 o                         
  -3   1   8         27.73         28.73         1.66 o                         
  -2   1   8          9.34          6.61         0.62 o                         
  -1   1   8         21.64         19.24         0.84 o                         
   0   1   8         96.48         95.38         2.69 o                         
   1   1   8        126.22        132.94         3.66 o                         
   2   1   8         58.36         58.78         2.09 o                         
   3   1   8         57.02         56.44         2.80 o                         
   4   1   8        106.63        110.49         2.92 o                         
   5   1   8         63.59         67.10         2.01 o                         
   6   1   8         17.29         17.69         0.95 o                         
   7   1   8         11.81          9.64         0.80 o                         
   8   1   8          0.71         -0.14         1.71 o                         
  -5   2   8         52.72         55.72         4.87 o                         
  -4   2   8          1.74          1.19         0.74 o                         
  -3   2   8          6.19          6.88         0.80 o                         
  -2   2   8         59.97         41.45         2.11 o                         
  -1   2   8         58.69         60.21         2.13 o                         
   0   2   8          6.05         12.41         0.85 o                         
   1   2   8          5.60          5.49         0.47 o                         
   2   2   8         70.39         68.46         2.64 o                         
   3   2   8        434.81        461.46        13.67 o                         
   4   2   8         17.62         18.03         1.46 o                         
   5   2   8        230.15        248.76         6.38 o                         
   6   2   8          6.49          6.60         0.50 o                         
   7   2   8          3.99          2.66         0.58 o                         
   8   2   8        384.05        432.26        40.96 o                         
  -5   3   8          5.95          6.16         2.98 o                         
  -4   3   8         13.28         13.20         1.73 o                         
  -3   3   8         88.59         88.41         4.58 o                         
  -2   3   8        169.79        157.13         6.22 o                         
  -1   3   8          5.68          5.42         0.73 o                         
   0   3   8          8.20          8.10         0.80 o                         
   1   3   8          4.85          3.00         0.44 o                         
   2   3   8        123.77        137.81         5.63 o                         
   3   3   8         79.08         97.04         5.92 o                         
   4   3   8         78.31         77.19         2.23 o                         
   5   3   8         98.06        105.80         2.93 o                         
   6   3   8         11.30          9.49         0.70 o                         
   7   3   8          3.88          3.63         0.48 o                         
   8   3   8         16.56         13.95         3.98 o                         
  -4   4   8          1.95          3.15         1.41 o                         
  -3   4   8         23.52         23.71         1.85 o                         
  -2   4   8         31.09         26.24         1.90 o                         
  -1   4   8        303.94        319.35        10.74 o                         
   0   4   8        245.11        246.01         7.92 o                         
   1   4   8         64.27         64.49         2.36 o                         
   2   4   8         55.81         58.04         1.75 o                         
   3   4   8          5.91          5.01         0.53 o                         
   4   4   8         58.30         56.45         2.09 o                         
   5   4   8          4.00          3.67         0.56 o                         
   6   4   8          0.19          0.06         0.31 o                         
   7   4   8          0.81          0.28         0.46 o                         
   8   4   8          0.64          2.73         2.33 o                         
  -4   5   8          0.01         -1.38         1.38 o                         
  -3   5   8         42.30         42.43         2.71 o                         
  -2   5   8         93.91         95.88         4.11 o                         
  -1   5   8         50.25         48.01         2.05 o                         
   0   5   8         10.26         12.14         0.73 o                         
   1   5   8          2.83          2.65         0.44 o                         
   2   5   8        313.19        331.20         8.70 o                         
   3   5   8         99.89        101.58         2.75 o                         
   4   5   8         39.89         46.17         1.96 o                         
   5   5   8          5.71          7.78         0.81 o                         
   6   5   8        115.71        118.78         3.61 o                         
   7   5   8        160.80        157.65         7.65 o                         
   8   5   8         21.37         15.17         1.69 o                         
  -3   6   8         20.45         21.85         2.71 o                         
  -2   6   8         13.64         12.74         1.63 o                         
  -1   6   8          0.07         -0.53         0.53 o                         
   0   6   8         67.35         66.70         2.51 o                         
   1   6   8        505.27        545.16        12.56 o                         
   2   6   8       1149.06       1276.19        25.44 o                         
   3   6   8         24.07         24.09         1.16 o                         
   4   6   8         18.69         22.42         1.03 o                         
   5   6   8         37.65         37.22         1.48 o                         
   6   6   8         23.16         23.39         1.10 o                         
   7   6   8         90.23         90.97         5.02 o                         
   8   6   8          3.52          3.33         1.88 o                         
  -2   7   8          0.21          3.80         1.89 o                         
  -1   7   8          1.56          0.13         0.94 o                         
   0   7   8         11.74         13.02         1.70 o                         
   1   7   8          9.92          8.14         0.97 o                         
   2   7   8         75.05         81.11         3.44 o                         
   3   7   8         77.88         79.53         3.77 o                         
   4   7   8         16.90         16.73         1.24 o                         
   5   7   8         42.17         45.40         2.38 o                         
   6   7   8          1.79          0.60         1.30 o                         
   7   7   8          3.17          2.58         1.53 o                         
  -1   8   8          7.61          6.52         1.37 o                         
   0   8   8          1.09          1.50         0.78 o                         
   1   8   8          8.05         12.16         2.06 o                         
   2   8   8         13.84         12.56         1.55 o                         
   3   8   8         39.82         36.15         2.44 o                         
   4   8   8         20.29         18.36         1.43 o                         
   5   8   8          0.73          0.82         0.88 o                         
   6   8   8          0.42          0.71         1.38 o                         
   0   9   8         56.73         52.69         6.29 o                         
   1   9   8         73.93         95.61         7.97 o                         
   2   9   8          5.79          6.67         2.08 o                         
   3   9   8         18.65         17.67         2.62 o                         
   4   9   8         65.16         58.03         4.26 o                         
   5   9   8          6.59          2.70         1.60 o                         
   0  -6   9          2.82          0.92         1.81 o                         
   1  -6   9          6.99          8.16         2.07 o                         
  -2  -5   9         26.36         27.07         3.54 o                         
  -1  -5   9          1.25          0.75         0.95 o                         
   0  -5   9          0.31          0.27         1.05 o                         
   1  -5   9        140.30        148.61         6.67 o                         
   2  -5   9         70.82         62.84         3.86 o                         
   3  -5   9         26.24         22.15         1.75 o                         
  -3  -4   9        179.00        218.58        11.45 o                         
  -2  -4   9        102.56        113.49         5.68 o                         
  -1  -4   9          6.30          2.46         1.43 o                         
   0  -4   9         20.93         18.28         1.36 o                         
   1  -4   9         66.87         62.04         3.17 o                         
   2  -4   9         37.09         31.65         1.77 o                         
   3  -4   9          6.05          3.70         0.81 o                         
   4  -4   9        125.97        130.62         6.45 o                         
   5  -4   9          3.36          3.04         1.40 o                         
  -4  -3   9         60.10         56.08         3.90 o                         
  -3  -3   9          4.55          2.82         1.38 o                         
  -2  -3   9        134.97        142.67         7.38 o                         
  -1  -3   9         77.15         74.52         3.00 o                         
   0  -3   9          0.20         -0.10         0.81 o                         
   1  -3   9          4.03          3.37         0.73 o                         
   2  -3   9          3.22          2.20         0.82 o                         
   3  -3   9         93.31         98.90         3.31 o                         
   4  -3   9        103.02        107.89         5.00 o                         
   5  -3   9          0.14          1.65         0.98 o                         
   6  -3   9         35.27         29.65         2.46 o                         
  -4  -2   9          2.61          4.00         1.85 o                         
  -3  -2   9        113.43        115.81         6.54 o                         
  -2  -2   9         29.26         31.89         1.73 o                         
  -1  -2   9          0.38          1.42         0.78 o                         
   0  -2   9        142.62        149.65         4.23 o                         
   1  -2   9          9.66          9.54         0.77 o                         
   2  -2   9        175.64        175.72         4.76 o                         
   3  -2   9         16.08         15.27         1.03 o                         
   4  -2   9          5.25          5.30         0.65 o                         
   5  -2   9          2.41          2.81         0.73 o                         
   6  -2   9         39.90         38.50         2.75 o                         
  -4  -1   9         42.61         44.94         3.83 o                         
  -3  -1   9          3.87          2.09         0.77 o                         
  -2  -1   9        273.05        286.52         7.37 o                         
  -1  -1   9        127.59        127.14         3.64 o                         
   0  -1   9        384.90        401.41         8.12 o                         
   1  -1   9       1115.37       1204.86        24.59 o                         
   2  -1   9         41.01         44.01         2.39 o                         
   3  -1   9        295.30        319.04         7.46 o                         
   4  -1   9         19.79         20.02         1.15 o                         
   5  -1   9          0.67          0.61         0.51 o                         
   6  -1   9        195.16        182.17         6.41 o                         
   7  -1   9          3.17          0.89         1.22 o                         
  -4   0   9         37.02         38.60         4.68 o                         
  -3   0   9          0.22         -0.59         0.77 o                         
  -2   0   9          0.15          0.07         0.63 o                         
  -1   0   9         69.88         75.69         2.16 o                         
   0   0   9        344.50        364.16         6.75 o                         
   1   0   9        163.78        168.41         3.50 o                         
   2   0   9        188.53        196.44         4.43 o                         
   3   0   9          5.23          5.96         0.45 o                         
   4   0   9        252.04        266.72         6.04 o                         
   5   0   9         80.67         76.65         2.97 o                         
   6   0   9         83.34         86.18         3.78 o                         
   7   0   9         13.06         11.74         2.69 o                         
  -4   1   9         68.34         57.67         4.45 o                         
  -3   1   9         24.49         15.84         1.46 o                         
  -2   1   9         17.56         15.85         1.21 o                         
  -1   1   9         68.73         73.47         2.61 o                         
   0   1   9        111.82        119.53         3.54 o                         
   1   1   9         44.30         42.82         2.00 o                         
   2   1   9          2.42          2.69         0.76 o                         
   3   1   9         23.93         23.69         2.07 o                         
   4   1   9          2.08          1.34         0.68 o                         
   5   1   9        134.46        139.24         3.64 o                         
   6   1   9         49.51         48.36         2.00 o                         
   7   1   9         10.53          9.67         1.17 o                         
  -4   2   9          0.28         -0.10         1.61 o                         
  -3   2   9          0.55         -0.82         0.82 o                         
  -2   2   9         55.83         49.27         2.77 o                         
  -1   2   9        198.21        209.48         7.16 o                         
   0   2   9         71.01         54.77         2.01 o                         
   1   2   9         47.36         47.30         1.89 o                         
   2   2   9         38.09         38.46         2.02 o                         
   3   2   9         77.39         85.00         3.18 o                         
   4   2   9         20.56         17.95         1.06 o                         
   5   2   9         92.07         99.89         4.29 o                         
   6   2   9         26.23         25.03         1.06 o                         
   7   2   9         34.99         28.21         2.36 o                         
   8   2   9         21.28         22.72         4.98 o                         
  -4   3   9         11.95         13.14         1.83 o                         
  -3   3   9          0.54          1.42         1.04 o                         
  -2   3   9        198.07        198.29         9.34 o                         
  -1   3   9        221.69        212.94         7.40 o                         
   0   3   9         54.71         43.24         2.11 o                         
   1   3   9         84.10         86.11         2.83 o                         
   2   3   9          1.15          2.15         0.64 o                         
   3   3   9        107.89        110.54         4.23 o                         
   4   3   9          5.63          7.61         0.80 o                         
   5   3   9          5.72          5.37         1.12 o                         
   6   3   9          0.44          0.25         0.40 o                         
   7   3   9          1.13          0.38         0.61 o                         
   8   3   9         30.61         35.08         3.61 o                         
  -3   4   9        141.25        133.56         8.50 o                         
  -2   4   9          2.29          2.13         0.96 o                         
  -1   4   9         53.19         51.20         2.59 o                         
   0   4   9          5.46          5.74         0.77 o                         
   1   4   9         11.87         12.06         1.04 o                         
   2   4   9          2.15          3.00         1.45 o                         
   3   4   9        181.99        194.24         9.20 o                         
   4   4   9         37.63         36.49         1.64 o                         
   5   4   9         29.07         31.37         1.74 o                         
   6   4   9         29.53         30.44         1.46 o                         
   7   4   9          0.74         -0.35         0.66 o                         
   8   4   9         25.07         26.73         4.06 o                         
  -3   5   9          8.24          9.35         1.77 o                         
  -2   5   9         56.83         62.98         4.25 o                         
  -1   5   9          1.43         -0.36         0.65 o                         
   0   5   9          0.02         -0.17         0.59 o                         
   1   5   9         46.60         45.47         1.58 o                         
   2   5   9         25.54         27.29         1.39 o                         
   3   5   9         90.23         95.17         3.35 o                         
   4   5   9        129.05        147.83         4.88 o                         
   5   5   9         23.66         24.66         1.27 o                         
   6   5   9          5.33          4.20         0.84 o                         
   7   5   9         77.67         80.80         6.12 o                         
   8   5   9         15.69         11.60         1.64 o                         
  -2   6   9          1.73          0.71         1.69 o                         
  -1   6   9        350.87        383.36        18.48 o                         
   0   6   9         12.54         10.99         0.99 o                         
   1   6   9          2.64          2.10         0.64 o                         
   2   6   9        105.79        114.86         3.54 o                         
   3   6   9         62.52         71.29         3.02 o                         
   4   6   9        416.29        468.88        16.93 o                         
   5   6   9         55.44         58.36         2.04 o                         
   6   6   9          6.91          6.19         1.11 o                         
   7   6   9         50.83         52.38         5.62 o                         
  -2   7   9          1.94          0.81         1.92 o                         
  -1   7   9          6.84          2.82         1.66 o                         
   0   7   9         92.93         87.32         5.09 o                         
   1   7   9         38.15         32.81         1.82 o                         
   2   7   9          5.23          5.92         1.23 o                         
   3   7   9          1.38          0.79         0.55 o                         
   4   7   9          8.18          8.59         0.91 o                         
   5   7   9         17.23         14.98         1.90 o                         
   6   7   9          0.22          0.37         1.23 o                         
   7   7   9          6.21          5.23         1.79 o                         
   0   8   9          0.54          0.67         2.17 o                         
   1   8   9         69.86         67.69         5.22 o                         
   2   8   9          0.37         -0.35         2.06 o                         
   3   8   9         58.58         50.83         5.06 o                         
   4   8   9         10.28          8.98         1.31 o                         
   5   8   9          7.64          6.77         1.51 o                         
   6   8   9          3.40          3.12         1.63 o                         
   2   9   9          5.75          9.63         3.01 o                         
   3   9   9          1.39          2.23         1.89 o                         
   4   9   9         30.45         29.24         3.32 o                         
   0  -5  10          0.02         -0.50         1.27 o                         
   1  -5  10         50.07         51.14         8.60 o                         
   2  -5  10         16.80         17.16         2.40 o                         
  -2  -4  10          4.80          4.32         1.48 o                         
  -1  -4  10        231.98        266.25        14.40 o                         
   0  -4  10          0.13         -0.72         1.05 o                         
   1  -4  10          2.62          4.23         1.98 o                         
   2  -4  10         15.65         12.32         1.72 o                         
   3  -4  10          0.34          0.89         0.87 o                         
   4  -4  10         38.73         36.39         3.02 o                         
  -3  -3  10         39.13         42.95         3.87 o                         
  -2  -3  10         77.62         86.83         5.26 o                         
  -1  -3  10         62.31         53.99         8.80 o                         
   0  -3  10          6.92          4.77         1.18 o                         
   1  -3  10         12.18         12.17         1.10 o                         
   2  -3  10         48.44         46.63         2.20 o                         
   3  -3  10        160.13        163.25         6.55 o                         
   4  -3  10          0.55          1.52         0.90 o                         
   5  -3  10          1.50          1.19         1.07 o                         
  -3  -2  10         70.09         76.89         5.34 o                         
  -2  -2  10         86.36         88.66         4.79 o                         
  -1  -2  10         50.43         54.86         2.70 o                         
   0  -2  10        112.49        130.49         4.06 o                         
   1  -2  10         38.97         42.97         2.24 o                         
   2  -2  10         11.56          9.67         1.08 o                         
   3  -2  10          6.75          6.36         0.78 o                         
   4  -2  10         28.28         25.20         1.52 o                         
   5  -2  10         16.77         17.44         1.75 o                         
   6  -2  10         33.19         32.89         2.85 o                         
  -3  -1  10         12.81         10.58         1.65 o                         
  -2  -1  10         14.55         13.34         1.60 o                         
  -1  -1  10          0.01          0.90         0.74 o                         
   0  -1  10        126.35        129.88         4.08 o                         
   1  -1  10         17.63         16.39         0.92 o                         
   2  -1  10         19.99         19.08         1.14 o                         
   3  -1  10        290.86        315.45         8.59 o                         
   4  -1  10         28.57         30.78         1.61 o                         
   5  -1  10         15.41         14.81         1.31 o                         
   6  -1  10          0.67          0.46         1.27 o                         
  -4   0  10          0.62         -0.27         1.24 o                         
  -3   0  10         12.74         13.87         1.77 o                         
  -2   0  10         15.94         15.67         1.89 o                         
  -1   0  10        105.01        113.12         5.03 o                         
   0   0  10         67.67         56.85         1.95 o                         
   1   0  10        227.85        244.12         5.97 o                         
   2   0  10        491.24        528.32        14.22 o                         
   3   0  10        180.68        196.83         4.50 o                         
   4   0  10         12.75         13.04         0.84 o                         
   5   0  10          7.88          7.20         0.97 o                         
   6   0  10         89.38         91.17         6.18 o                         
   7   0  10         25.28         20.26         2.28 o                         
  -4   1  10         56.09         51.54         5.70 o                         
  -3   1  10          0.41          1.16         1.83 o                         
  -2   1  10         38.04         36.64         2.24 o                         
  -1   1  10          7.85          6.94         1.23 o                         
   0   1  10         51.43         50.74         2.98 o                         
   1   1  10         89.12         88.18         3.76 o                         
   2   1  10        118.86        114.24         5.82 o                         
   3   1  10         21.17         21.57         1.75 o                         
   4   1  10         79.60         83.60         4.19 o                         
   5   1  10         26.71         31.88         2.06 o                         
   6   1  10         22.26         23.19         2.37 o                         
   7   1  10          1.22         -0.65         1.19 o                         
  -3   2  10          7.73          4.66         1.62 o                         
  -2   2  10          0.61         -0.24         0.97 o                         
  -1   2  10         31.85         31.74         1.88 o                         
   0   2  10         17.50         17.49         1.03 o                         
   1   2  10          8.67          9.90         0.78 o                         
   2   2  10         15.42         11.95         1.16 o                         
   3   2  10          1.59          1.48         0.99 o                         
   4   2  10         36.06         34.10         2.44 o                         
   5   2  10         10.82          7.94         0.96 o                         
   6   2  10          4.69          4.33         1.68 o                         
   7   2  10          6.82          5.78         1.42 o                         
  -3   3  10         50.40         51.37         3.79 o                         
  -2   3  10         29.08         37.29         2.66 o                         
  -1   3  10          0.00          1.26         0.79 o                         
   0   3  10        268.23        255.72         9.38 o                         
   1   3  10        208.52        226.66         9.02 o                         
   2   3  10         21.74         18.20         1.59 o                         
   3   3  10        157.77        156.36         7.07 o                         
   4   3  10          7.47          6.87         1.30 o                         
   5   3  10         65.59         68.58         4.17 o                         
   6   3  10         59.08         48.04         4.38 o                         
   7   3  10        281.37        304.94        17.60 o                         
  -3   4  10         20.61         16.54         2.05 o                         
  -2   4  10          0.01          0.93         1.51 o                         
  -1   4  10         83.16         80.04         5.26 o                         
   0   4  10          2.02          0.43         0.92 o                         
   1   4  10        175.80        185.52         8.52 o                         
   2   4  10         74.56         69.74         8.92 o                         
   3   4  10          2.33         -0.40         1.33 o                         
   4   4  10          4.33          5.34         1.83 o                         
   5   4  10         16.95         14.73         1.35 o                         
   6   4  10         32.70         40.05         3.14 o                         
   7   4  10         12.80         10.58         1.77 o                         
  -2   5  10         10.05         10.83         1.72 o                         
  -1   5  10          8.76         10.64         1.77 o                         
   0   5  10         65.58         70.44         4.10 o                         
   1   5  10        113.82        110.91         4.48 o                         
   2   5  10          0.30          1.52         0.83 o                         
   3   5  10          5.91          5.33         1.01 o                         
   4   5  10          5.65          5.51         1.33 o                         
   5   5  10        102.78        104.08         3.87 o                         
   6   5  10         12.10          7.89         1.51 o                         
   7   5  10          4.83          2.95         1.52 o                         
  -2   6  10         42.98         52.10         4.29 o                         
  -1   6  10         25.63         29.85         3.04 o                         
   0   6  10         16.85         19.25         1.74 o                         
   1   6  10         93.76        100.92         5.99 o                         
   2   6  10         96.03        101.85         3.76 o                         
   3   6  10        158.52        169.05         7.59 o                         
   4   6  10        447.16        486.94        17.85 o                         
   5   6  10         71.43         75.64         4.07 o                         
   6   6  10        260.74        296.44        19.91 o                         
   7   6  10          2.74          2.45         1.21 o                         
  -1   7  10          3.74          4.92         1.38 o                         
   0   7  10          8.96          9.45         1.57 o                         
   1   7  10          0.85          0.82         1.39 o                         
   2   7  10         11.38          8.04         1.67 o                         
   3   7  10        110.35        123.18        12.58 o                         
   4   7  10         35.98         34.39         3.18 o                         
   5   7  10         18.56         15.54         2.23 o                         
   6   7  10          0.29          0.37         1.27 o                         
   1   8  10          0.29         -1.23         1.75 o                         
   2   8  10         29.37         31.46         4.53 o                         
   3   8  10          0.26         -0.39         1.48 o                         
   4   8  10          1.16          3.31         1.50 o                         
   5   8  10          7.64          4.59         1.42 o                         
   1  -4  11          1.74          4.10         1.96 o                         
   2  -4  11         46.85         46.87         5.23 o                         
  -1  -3  11         60.77         62.92         4.61 o                         
   0  -3  11          0.04         -0.17         1.10 o                         
   1  -3  11         14.54         16.92         2.04 o                         
   2  -3  11         15.49         14.95         1.42 o                         
   3  -3  11         23.97         28.97         1.99 o                         
   4  -3  11          5.81          6.03         1.27 o                         
  -2  -2  11         10.62          7.76         1.73 o                         
  -1  -2  11          9.61          8.13         1.25 o                         
   0  -2  11        108.05        117.16         6.64 o                         
   1  -2  11         57.89         64.27         3.88 o                         
   2  -2  11         45.43         41.26         2.62 o                         
   3  -2  11          1.53          1.58         0.97 o                         
   4  -2  11          1.72          2.03         0.94 o                         
   5  -2  11         13.44         10.38         1.58 o                         
  -2  -1  11         11.03          9.32         1.76 o                         
  -1  -1  11         14.20         12.29         1.33 o                         
   0  -1  11         18.96         16.84         1.57 o                         
   1  -1  11         49.97         49.45         2.62 o                         
   2  -1  11         11.37         12.22         1.55 o                         
   3  -1  11         52.47         51.04         2.76 o                         
   4  -1  11         95.96         98.11         5.23 o                         
   5  -1  11        138.28        137.64         8.46 o                         
   6  -1  11         22.63         20.60         4.10 o                         
  -3   0  11          8.69         12.32         2.33 o                         
  -2   0  11        119.34        149.87         9.28 o                         
  -1   0  11         44.25         43.99         3.15 o                         
   0   0  11         48.52         46.17         3.15 o                         
   1   0  11        113.18        113.13         4.36 o                         
   2   0  11        120.19        125.24         4.87 o                         
   3   0  11        438.71        498.44        15.84 o                         
   4   0  11         39.07         41.23         2.38 o                         
   5   0  11        126.34        115.87         9.22 o                         
   6   0  11          0.05          1.96         2.07 o                         
  -3   1  11          0.19         -0.37         1.46 o                         
  -2   1  11          1.66          1.40         1.26 o                         
  -1   1  11          0.48         -0.23         0.95 o                         
   0   1  11          0.19          0.33         0.57 o                         
   1   1  11         68.33         66.70         3.34 o                         
   2   1  11         49.33         47.41         3.14 o                         
   3   1  11          9.77          6.47         1.47 o                         
   4   1  11          0.12         -0.14         0.70 o                         
   5   1  11         45.30         45.65         2.79 o                         
   6   1  11         13.14         11.92         2.28 o                         
  -2   2  11          1.94          2.81         1.55 o                         
  -1   2  11         46.25         45.61         3.55 o                         
   0   2  11         75.97         76.87         5.76 o                         
   1   2  11         13.96         11.58         2.78 o                         
   2   2  11          7.36         10.10         1.89 o                         
   3   2  11         91.80         90.09         4.83 o                         
   4   2  11         38.50         36.87         2.09 o                         
   5   2  11          0.53          1.04         1.05 o                         
   6   2  11          0.74         -0.49         2.35 o                         
   7   2  11          0.85          0.32         1.17 o                         
  -2   3  11         97.21         93.05         6.93 o                         
  -1   3  11         16.18         19.02         2.35 o                         
   0   3  11         24.41         17.58         1.81 o                         
   1   3  11         66.08         55.23         3.20 o                         
   2   3  11         42.37         36.07         2.93 o                         
   3   3  11         12.28          8.44         2.46 o                         
   4   3  11          5.29          4.98         1.26 o                         
   5   3  11         74.27         83.77         4.63 o                         
   6   3  11          0.48         -0.04         1.65 o                         
   7   3  11          1.49          1.76         1.77 o                         
  -2   4  11          7.27          7.98         1.70 o                         
  -1   4  11         26.56         19.57         1.92 o                         
   0   4  11          5.72          3.16         0.99 o                         
   1   4  11        137.31        138.24         5.19 o                         
   2   4  11        115.25        105.32         5.96 o                         
   3   4  11          1.60          2.27         1.15 o                         
   4   4  11          4.35          5.51         1.35 o                         
   5   4  11        136.98        149.37         7.12 o                         
   6   4  11         14.30         10.58         2.29 o                         
   7   4  11          1.67          1.39         1.53 o                         
  -1   5  11          0.81          2.85         1.49 o                         
   0   5  11          9.96          8.15         2.13 o                         
   1   5  11         20.96         18.67         1.98 o                         
   2   5  11          0.40         -0.53         1.12 o                         
   3   5  11         29.58         30.15         2.31 o                         
   4   5  11         19.14         15.11         1.76 o                         
   5   5  11         22.93         20.76         2.43 o                         
   6   5  11          6.01          6.35         1.39 o                         
  -1   6  11         66.15         72.51         7.22 o                         
   0   6  11          0.44          1.12         0.97 o                         
   1   6  11        165.59        197.73        11.68 o                         
   2   6  11          7.99          5.52         1.29 o                         
   3   6  11         60.30         66.31         8.17 o                         
   4   6  11         49.01         46.52         3.22 o                         
   5   6  11         71.32         73.36         5.09 o                         
   6   6  11         47.99         41.33         4.11 o                         
   0   7  11         11.04         12.89         3.03 o                         
   1   7  11         10.81          6.05         2.13 o                         
   2   7  11          0.70          0.85         1.82 o                         
   3   7  11         28.87         24.84         3.13 o                         
   4   7  11         20.26         19.35         2.45 o                         
   5   7  11         56.26         51.11         3.57 o                         
   3   8  11         29.75         30.21         3.46 o                         
   4   8  11        100.61        101.93        13.27 o                         
   0  -2  12          7.61          9.12         1.72 o                         
   1  -2  12          1.39          1.30         1.85 o                         
   2  -2  12        127.92        142.74         7.71 o                         
   3  -2  12          6.84          5.56         1.59 o                         
  -1  -1  12         29.98         29.39         3.07 o                         
   0  -1  12         28.53         33.81         3.22 o                         
   1  -1  12          6.99          7.98         1.45 o                         
   2  -1  12          5.24          6.35         2.31 o                         
   3  -1  12          0.01         -0.95         1.19 o                         
   4  -1  12          4.08          5.17         1.42 o                         
  -1   0  12         19.82         14.81         2.15 o                         
   0   0  12         73.03         83.65         5.81 o                         
   1   0  12         13.47         13.85         1.78 o                         
   2   0  12          0.36         -0.22         1.37 o                         
   3   0  12        111.97        104.72         5.41 o                         
   4   0  12        160.51        172.24         8.67 o                         
   5   0  12        300.99        334.25        21.16 o                         
  -1   1  12         26.07         24.37         2.43 o                         
   0   1  12          4.10          4.37         1.36 o                         
   1   1  12         17.18         16.37         1.21 o                         
   2   1  12         16.64         13.80         2.36 o                         
   3   1  12         13.87         12.89         1.82 o                         
   4   1  12         44.05         43.83         3.38 o                         
   5   1  12          5.90          8.72         3.09 o                         
   6   1  12          4.22          5.86         2.41 o                         
  -1   2  12         24.83         17.58         2.17 o                         
   0   2  12          0.44          0.97         1.33 o                         
   1   2  12         14.37         12.51         2.70 o                         
   2   2  12          1.49          2.37         2.49 o                         
   3   2  12         90.40         82.99         6.05 o                         
   4   2  12          0.67          0.46         1.26 o                         
   5   2  12          2.83          3.41         2.61 o                         
   6   2  12         49.64         48.76         4.51 o                         
  -1   3  12         15.99         22.37         2.29 o                         
   0   3  12          3.99          6.37         1.63 o                         
   1   3  12          4.09          5.13         1.68 o                         
   2   3  12          4.77          4.76         2.10 o                         
   3   3  12         66.02         62.86         6.15 o                         
   4   3  12         37.75         38.39         3.04 o                         
   5   3  12          4.57          3.84         1.53 o                         
   6   3  12          0.07         -1.61         1.61 o                         
  -1   4  12         83.76         81.07         8.92 o                         
   0   4  12         16.87         18.37         3.30 o                         
   1   4  12         17.19         13.82         2.50 o                         
   2   4  12         35.75         37.30         3.22 o                         
   3   4  12          9.81          9.41         2.37 o                         
   4   4  12          5.41          7.54         2.42 o                         
   5   4  12         47.65         47.43         3.56 o                         
   6   4  12         14.79         12.69         3.29 o                         
   0   5  12         50.37         45.29         4.85 o                         
   1   5  12          2.00          1.38         1.68 o                         
   2   5  12         31.75         32.17         2.99 o                         
   3   5  12         31.88         26.90         5.10 o                         
   4   5  12         10.57          6.94         1.88 o                         
   5   5  12         11.34         10.09         2.89 o                         
   6   5  12          7.80         12.57         4.00 o                         
   1   6  12         13.08         10.68         2.48 o                         
   2   6  12          0.51         -0.22         2.11 o                         
   3   6  12          0.66          3.24         2.15 o                         
   4   6  12          0.03          0.58         1.49 o                         
   5   6  12         15.34         12.34         2.07 o                         
   3   7  12         32.51         33.64         3.45 o                         
   4   7  12         65.93         58.58         6.59 o                         
   1   0  13          2.42          5.24         2.03 o                         
   2   0  13         87.17         90.98         9.41 o                         
   3   0  13         73.88         70.57         5.09 o                         
   0   1  13         25.07         25.66         4.07 o                         
   1   1  13          6.95          3.95         1.88 o                         
   2   1  13          0.13          0.21         2.27 o                         
   3   1  13         23.17         23.14         6.54 o                         
   4   1  13        106.45        113.65         7.71 o                         
   0   2  13          0.17          0.29         1.64 o                         
   1   2  13         63.24         50.63         6.07 o                         
   2   2  13         10.73         11.15         2.79 o                         
   3   2  13         15.34         12.55         2.82 o                         
   4   2  13         42.86         44.47         4.02 o                         
   5   2  13          7.10         11.61         3.17 o                         
   0   3  13         13.57          8.95         3.32 o                         
   1   3  13          0.17          0.42         2.78 o                         
   2   3  13         32.27         28.94         3.90 o                         
   3   3  13          7.67          5.27         2.06 o                         
   4   3  13          0.95          1.06         1.36 o                         
   5   3  13         43.64         38.11         5.04 o                         
   1   4  13          0.71          4.88         2.72 o                         
   2   4  13         49.99         45.79         5.41 o                         
   3   4  13        149.48        146.34        11.61 o                         
   4   4  13         37.84         35.38         5.81 o                         
   5   4  13          3.30          5.06         2.59 o                         
   2   5  13          0.11          1.30         1.91 o                         
   3   5  13          7.86         10.89         2.61 o                         
   4   5  13         15.58         15.13         2.67 o                         
                                                                                
